# Supplementary material for: Serial disparity in the carnivoran backbone unveils a complex adaptive role in metameric evolution
Source: Commun Biol. 2021 Jul 15;4:863. doi: 10.1038/s42003-021-02346-0 (PMC8282787; doi:10.1038/s42003-021-02346-0)
Supplement: Supplementary file 6 — Supplementary Data 4 [file 42003_2021_2346_MOESM6_ESM.zip]

Archive with 9 entries (8 files):
- Cervical_III-1.txt
- __MACOSX/
- __MACOSX/._Cervical_III-1.txt
- Lumbar_Complete-1.txt
- __MACOSX/._Lumbar_Complete-1.txt
- Thoracic_Complete-1.txt
- __MACOSX/._Thoracic_Complete-1.txt
- Thoracic_Lumbar_Complete.txt
- __MACOSX/._Thoracic_Lumbar_Complete.txt
