# Supplementary material for: Serial disparity in the carnivoran backbone unveils a complex adaptive role in metameric evolution
Source: Commun Biol. 2021 Jul 15;4:863. doi: 10.1038/s42003-021-02346-0 (PMC8282787; doi:10.1038/s42003-021-02346-0)
Supplement: Supplementary file 6 — Supplementary Data 4 [file 42003_2021_2346_MOESM6_ESM.zip › Cervical_III-1.txt]

[landmarks]
34
[individuals]
240
[dimensions]
3
[names]
Puma_concolor_0409_C03
Puma_concolor_0409_C04
Puma_concolor_0409_C05
Puma_concolor_0409_C06
Puma_concolor_0409_C07
Genetta_genetta_1488_C03
Acinonyx_jubatus_C03
Acinonyx_jubatus_C04
Acinonyx_jubatus_C05
Acinonyx_jubatus_C06
Acinonyx_jubatus_C07
Ailurus_fulgens_1802_C05
Ailurus_fulgens_1802_C06
Ailurus_fulgens_1802_C07
Arctictis_binturong_5474_C03
Arctictis_binturong_5474_C04
Arctictis_binturong_5474_C05
Arctictis_binturong_5474_C06
Arctictis_binturong_5474_C07
Atilax_paludinosus_3253_C03
Atilax_paludinosus_3253_C04
Caracal_caracal_1556_C03
Caracal_caracal_1556_C04
Caracal_caracal_1556_C05
Caracal_caracal_1556_C06
Caracal_caracal_1556_C07
Cuon_alpinus_7106_C03
Cuon_alpinus_7106_C04
Cuon_alpinus_7106_C05
Cuon_alpinus_7106_C06
Cuon_alpinus_7106_C07
Genetta_tigrina_3824_C04
Genetta_tigrina_3824_C05
Genetta_tigrina_3824_C06
Lutra_lutra_C03
Lutra_lutra_C04
Lutra_lutra_C05
Lutra_lutra_C06
Lutra_lutra_C07
Lycaon_pictus_1167_C03
Lycaon_pictus_1167_C04
Lycaon_pictus_1167_C05
Lycaon_pictus_1167_C06
Lycaon_pictus_1167_C07
Martes_foina_7342_C04
Martes_foina_7342_C06
Meles_meles_C03
Meles_meles_C04
Meles_meles_C05
Meles_meles_C06
Meles_meles_C07
Mustela_putorius_7203_C05
Mustela_putorius_7203_C06
Mustela_vison_0147_C04
Mustela_vison_0147_C07
Nasua_narica_5542_C03
Nasua_narica_5542_C04
Nasua_narica_5542_C05
Nasua_narica_5542_C06
Nasua_narica_5542_C07
Phoca_vitulina_M180.02_C03
Phoca_vitulina_M180.02_C04
Potos_flavus_0124_C03
Potos_flavus_0124_C05
Procyon_lotor_4264_C04
Procyon_lotor_4264_C06
Procyon_lotor_4264_C07
Proteles_cristatus_PH37.98_C03
Proteles_cristatus_PH37.98_C04
Proteles_cristatus_PH37.98_C05
Proteles_cristatus_PH37.98_C06
Proteles_cristatus_PH37.98_C07
Speothos_venaticus_Z.2015.96.4_C03
Speothos_venaticus_Z.2015.96.4_C04
Speothos_venaticus_Z.2015.96.4_C05
Speothos_venaticus_Z.2015.96.4_C06
Speothos_venaticus_Z.2015.96.4_C07
Suricatta_suricatta_7103_C03
Tremarctos_ornatus_Z.2008.34_C03
Ursus_maritimus_21570_C04
Ursus_maritimus_21570_C06
Vulpes_vulpes_C03
Vulpes_vulpes_C04
Vulpes_vulpes_C05
Vulpes_vulpes_C06
Vulpes_vulpes_C07
Ailuropoda_melanoleuca_Z.1986.19_C03
Ailuropoda_melanoleuca_Z.1986.19_C04
Ailuropoda_melanoleuca_Z.1986.19_C05
Ailuropoda_melanoleuca_Z.1986.19_C06
Ailuropoda_melanoleuca_Z.1986.19_C07
Ailurus_fulgens_1802_C03
Ailurus_fulgens_1802_C04
Aonyx_cinerea_2908_C03
Aonyx_cinerea_2908_C04
Aonyx_cinerea_2908_C05
Aonyx_cinerea_2908_C06
Aonyx_cinerea_2908_C07
Atilax_paludinosus_3253_C05
Atilax_paludinosus_3253_C06
Atilax_paludinosus_3253_C07
Canis_lupus_C03
Canis_lupus_C04
Canis_lupus_C05
Canis_lupus_C06
Canis_lupus_C07
Chrysocyon_brachyurus_Z.2015.177_C03
Chrysocyon_brachyurus_Z.2015.177_C04
Chrysocyon_brachyurus_Z.2015.177_C05
Chrysocyon_brachyurus_Z.2015.177_C06
Chrysocyon_brachyurus_Z.2015.177_C07
Crocuta_crocuta_4215_C03
Crocuta_crocuta_4215_C04
Crocuta_crocuta_4215_C05
Crocuta_crocuta_4215_C06
Crocuta_crocuta_4215_C07
Cryptoprocta_ferox_EA36.08_C03
Cryptoprocta_ferox_EA36.08_C04
Cryptoprocta_ferox_EA36.08_C05
Cryptoprocta_ferox_EA36.08_C06
Cryptoprocta_ferox_EA36.08_C07
Cynictis_penicillata_6730_C03
Cynictis_penicillata_6730_C04
Cynictis_penicillata_6730_C05
Cynictis_penicillata_6730_C06
Cynictis_penicillata_6730_C07
Felis_silvestris_C03
Felis_silvestris_C04
Felis_silvestris_C05
Felis_silvestris_C06
Felis_silvestris_C07
Genetta_genetta_1488_C04
Genetta_genetta_1488_C05
Genetta_genetta_1488_C06
Genetta_genetta_1488_C07
Genetta_tigrina_3824_C03
Genetta_tigrina_3824_C07
Herpestes_ichneumon_7344_C03
Herpestes_ichneumon_7344_C04
Herpestes_ichneumon_7344_C05
Herpestes_ichneumon_7344_C06
Herpestes_ichneumon_7344_C07
Hyena_hyena_2981_C03
Hyena_hyena_2981_C04
Hyena_hyena_2981_C05
Hyena_hyena_2981_C06
Hyena_hyena_2981_C07
Leptailurus_serval_Z.2004.155_C03
Leptailurus_serval_Z.2004.155_C04
Leptailurus_serval_Z.2004.155_C05
Leptailurus_serval_Z.2004.155_C06
Leptailurus_serval_Z.2004.155_C07
Lynx_canadiensis_Z.2001.117.9_C03
Lynx_canadiensis_Z.2001.117.9_C04
Lynx_canadiensis_Z.2001.117.9_C05
Lynx_canadiensis_Z.2001.117.9_C06
Lynx_canadiensis_Z.2001.117.9_C07
Martes_foina_7342_C03
Martes_foina_7342_C05
Martes_foina_7342_C07
Mustela_lutreola_6661_C03
Mustela_lutreola_6661_C04
Mustela_lutreola_6661_C05
Mustela_lutreola_6661_C06
Mustela_lutreola_6661_C07
Mustela_putorius_7203_C03
Mustela_putorius_7203_C04
Mustela_putorius_7203_C07
Mustela_putorius_7343_C03
Mustela_putorius_7343_C04
Mustela_putorius_7343_C05
Mustela_putorius_7343_C06
Mustela_putorius_7343_C07
Mustela_vison_0147_C03
Mustela_vison_0147_C05
Mustela_vison_0147_C06
Neofelis_nebulosa_Z.2001.008_C03
Neofelis_nebulosa_Z.2001.008_C04
Neofelis_nebulosa_Z.2001.008_C05
Neofelis_nebulosa_Z.2001.008_C06
Neofelis_nebulosa_Z.2001.008_C07
Otaria_byronia_Z.2004.179.1_C03
Otaria_byronia_Z.2004.179.1_C04
Otaria_byronia_Z.2004.179.1_C05
Otaria_byronia_Z.2004.179.1_C06
Otaria_byronia_Z.2004.179.1_C07
Panthera_leo_C03
Panthera_leo_C04
Panthera_leo_C05
Panthera_leo_C06
Panthera_leo_C07
Panthera_pardus_1600_C03
Panthera_pardus_1600_C04
Panthera_pardus_1600_C05
Panthera_pardus_1600_C06
Panthera_pardus_1600_C07
Panthera_tigris_21574_C03
Panthera_tigris_21574_C04
Panthera_tigris_21574_C05
Panthera_tigris_21574_C06
Panthera_tigris_21574_C07
Panthera_tigris_altaica_Z.2007.14_C03
Panthera_tigris_altaica_Z.2007.14_C04
Panthera_tigris_altaica_Z.2007.14_C05
Panthera_tigris_altaica_Z.2007.14_C06
Panthera_tigris_altaica_Z.2007.14_C07
Paradoxurus_hermaphroditus_4610_C03
Paradoxurus_hermaphroditus_4610_C04
Paradoxurus_hermaphroditus_4610_C05
Paradoxurus_hermaphroditus_4610_C06
Paradoxurus_hermaphroditus_4610_C07
Phoca_vitulina_M180.02_C05
Phoca_vitulina_M180.02_C06
Phoca_vitulina_M180.02_C07
Potos_flavus_0124_C04
Potos_flavus_0124_C06
Potos_flavus_0124_C07
Procyon_lotor_4264_C03
Procyon_lotor_4264_C05
Suricatta_suricatta_3098_C03
Suricatta_suricatta_3098_C04
Suricatta_suricatta_3098_C05
Suricatta_suricatta_3098_C06
Suricatta_suricatta_3098_C07
Suricatta_suricatta_7103_C04
Suricatta_suricatta_7103_C05
Suricatta_suricatta_7103_C06
Suricatta_suricatta_7103_C07
Tremarctos_ornatus_Z.2008.34_C04
Tremarctos_ornatus_Z.2008.34_C05
Tremarctos_ornatus_Z.2008.34_C06
Tremarctos_ornatus_Z.2008.34_C07
Ursus_arctos_Z.2003.41.1_C03
Ursus_arctos_Z.2003.41.1_C04
Ursus_arctos_Z.2003.41.1_C05
Ursus_arctos_Z.2003.41.1_C06
Ursus_arctos_Z.2003.41.1_C07
Ursus_maritimus_21570_C03
Ursus_maritimus_21570_C05
Ursus_maritimus_21570_C07

[rawpoints]
'Puma_concolor_0409_C03
-6.90148	48.06948	2.50960
-6.67564	44.21968	-0.73691
-6.74122	42.74044	-0.42145
3.21766	42.94256	4.15668
5.33919	41.19470	-6.55333
8.00296	44.45753	-1.13766
-0.72024	40.91463	-0.74977
-16.88003	43.53815	4.88385
-18.97528	42.44209	-7.51836
-21.70609	46.45243	-2.01637
-13.34164	42.00563	-1.15282
-7.42124	32.63029	-4.68607
-9.28870	19.39470	0.55819
3.23481	28.14816	-1.53595
-18.34976	30.66792	-2.19253
17.41361	12.43782	9.66811
-36.27335	14.69807	9.07715
-6.82675	46.25837	14.94077
-7.42897	42.52343	19.48891
-7.64635	40.20615	21.27803
-22.89814	35.98092	17.44942
-21.16180	38.30225	28.42643
-24.81816	39.62119	22.53796
-18.43702	34.72545	22.26656
6.88777	33.42993	17.31676
4.29306	35.37075	28.57653
9.19712	36.89998	23.18259
1.85243	33.32190	22.28780
-9.20551	28.07068	17.95441
-10.02974	14.58329	19.32415
-21.23091	22.94569	17.66736
2.93674	21.19069	18.35129
-39.24269	18.46048	19.42891
18.56740	14.14584	20.89957

'Puma_concolor_0409_C04
-6.51624	6.97569	12.68970
-5.93344	0.74455	9.65807
-5.69459	-0.39535	8.09005
6.24381	-1.88388	9.52123
10.79882	-2.14997	-2.91131
11.60435	0.81101	5.31222
3.48337	-3.04232	3.21070
-17.25228	-2.08675	11.06286
-22.28030	-1.11908	-1.95544
-23.14545	1.01030	5.44989
-14.84129	-2.90121	4.90456
-5.95173	-9.80885	2.39785
-5.99231	-23.97569	5.76813
4.46541	-13.87550	3.89790
-16.51673	-14.01005	3.76851
22.49982	-25.96554	15.31516
-35.09307	-26.30952	13.13884
-6.42442	7.19059	15.34743
-6.81886	-1.47974	21.22308
-6.69410	-4.22290	24.11277
-22.08869	-10.94777	18.84650
-17.70530	-9.35699	32.28761
-25.58502	-7.16690	26.41443
-18.49170	-12.53479	24.18274
10.67178	-10.81773	20.40520
4.64667	-9.59690	32.10932
11.39290	-7.75333	28.62591
4.56815	-12.47432	24.87233
-5.66344	-16.88536	21.48558
-6.39105	-31.60118	21.87446
-18.85501	-23.56003	20.54289
5.95394	-23.53836	21.15600
-35.45246	-26.90531	22.80978
21.64067	-25.51138	22.81562

'Puma_concolor_0409_C05
-5.62183	-35.86656	14.10580
-5.80421	-44.32448	14.23849
-6.06912	-46.88731	13.19344
6.55928	-49.65917	15.09400
10.60166	-50.86374	2.67725
13.64980	-47.46279	10.75312
4.17462	-50.83456	9.40976
-17.25447	-48.05883	16.37894
-23.26253	-47.52096	3.58774
-24.94334	-44.57813	11.55826
-15.60120	-49.99926	10.98163
-6.70595	-57.63757	7.73468
-7.90980	-70.55715	9.39054
3.84700	-62.91858	10.09836
-17.40133	-60.02971	9.01469
19.86887	-73.11004	17.20058
-35.03290	-69.98874	18.58897
-5.72230	-35.84564	17.79813
-5.44716	-48.18081	25.35120
-5.29176	-51.06617	27.36711
-23.90651	-57.74081	23.62775
-20.11201	-55.93630	33.82472
-26.49567	-53.58913	29.74170
-18.27023	-59.76390	27.16373
10.18813	-59.77375	22.81710
7.97633	-56.93185	33.18127
12.62629	-56.35604	28.38264
4.41818	-61.34958	26.74305
-6.88209	-64.95033	26.58311
-6.97665	-79.68862	27.36094
-18.83043	-70.48766	25.67117
4.31949	-72.39497	25.10873
-35.02874	-69.25664	30.31072
20.29290	-72.36669	27.78722

'Puma_concolor_0409_C06
-7.40857	-85.41477	20.50203
-7.65904	-96.92754	21.72372
-7.62884	-98.93174	21.48223
3.86886	-101.74242	20.83623
9.46394	-103.64503	8.97152
10.24454	-99.76669	18.34689
3.01523	-103.93948	15.48473
-20.35988	-100.43900	21.80954
-25.76243	-101.20505	9.84348
-27.07617	-97.83968	17.54942
-18.13482	-102.61750	16.80731
-7.87521	-110.63770	15.84937
-8.94386	-122.84846	18.05659
2.56234	-115.47612	18.48769
-19.10468	-113.71497	17.34061
21.34033	-121.73039	25.23886
-38.55680	-118.91625	24.66368
-6.76403	-85.88165	25.14674
-7.72046	-99.10509	32.26274
-7.97345	-101.87613	34.58414
-26.08991	-111.64061	30.08489
-22.58641	-109.06250	40.40850
-28.87193	-108.46344	36.17652
-20.89082	-112.76193	33.16830
9.76530	-112.70399	30.76451
5.12208	-109.16895	40.67829
12.15308	-109.68070	36.85979
2.73184	-113.72749	34.54659
-8.52161	-117.67683	34.00209
-8.16564	-132.77849	34.55719
-19.89979	-123.53532	32.85811
3.11861	-124.79691	32.61703
-38.10437	-117.73425	33.77774
19.37068	-120.09939	34.89687

'Puma_concolor_0409_C07
50.81538	-68.16615	31.20900
50.84739	-87.14759	21.95746
50.54215	-89.24655	20.61826
65.02435	-92.24008	21.88236
68.91775	-91.76555	8.90486
71.25157	-90.49282	17.45975
61.72794	-93.06953	15.27520
37.89210	-93.55408	21.34518
31.82142	-91.85331	9.36050
30.53188	-91.97536	18.25563
39.49574	-93.47960	14.83279
50.48166	-100.23347	12.88419
52.23074	-114.70100	11.27088
63.80105	-104.91005	13.56058
39.90051	-104.96677	12.98698
77.63160	-110.92226	12.85600
21.96767	-111.95353	12.99290
51.17192	-68.49785	35.04038
50.21165	-92.10555	31.94129
50.45094	-95.01658	32.93388
33.72027	-101.68748	25.01289
38.17856	-104.05030	36.79858
31.52255	-99.81345	33.24166
38.17503	-104.54608	28.83874
67.35542	-101.35519	26.28906
63.76641	-102.74787	36.90794
69.65738	-98.94453	34.17124
63.46054	-103.96216	29.66779
50.67345	-109.79554	28.45772
51.72629	-124.63426	24.90871
40.01007	-116.63268	25.39629
62.25507	-116.71221	26.53543
22.23076	-110.44559	20.71396
79.48425	-110.99850	20.73183

'Genetta_genetta_1488_C03
-0.81891	-4.48829	32.33684
-1.21724	-6.02095	26.69815
-1.16852	-6.17742	26.13050
-6.85565	-8.22958	25.51134
-8.16319	-12.99139	23.69740
-8.91248	-10.39142	26.14252
-6.10939	-11.12570	23.96810
4.43332	-8.90616	24.98024
5.67738	-13.67716	23.21123
6.26981	-11.00111	25.19678
3.25041	-11.44859	23.56751
-1.49985	-8.54926	21.79379
-1.48591	-6.22035	17.81961
-5.26337	-7.79150	20.63381
2.18048	-7.95849	20.36775
-13.19830	3.96795	20.63906
10.67107	3.22642	19.92353
-1.30023	-2.53619	32.85887
-1.16340	0.25850	28.16986
-1.02245	2.04029	27.22400
4.98408	1.54360	23.59806
4.58114	6.13898	25.81785
6.53355	3.87384	25.63662
3.70881	4.38698	24.00466
-7.43805	2.00310	24.26469
-6.73341	6.45933	26.26776
-8.47430	4.52159	26.19774
-5.69943	5.04980	24.59040
-1.61698	4.91082	21.85109
-1.24497	7.75741	15.20180
2.67527	4.88654	19.23825
-5.08121	4.81377	19.62704
9.63491	6.39833	19.22778
-11.96429	7.10489	19.82187

'Acinonyx_jubatus_C03
14.93326	27.24822	1.39596
9.69017	25.02419	4.27422
8.34887	23.04990	8.09980
7.76791	37.05427	15.21751
3.16750	29.95955	24.38620
7.96257	37.40656	23.62807
4.92669	29.21699	17.54432
10.56949	10.65138	3.96858
6.97741	5.76134	16.93672
13.76374	3.09750	10.61323
8.03976	11.96447	12.04837
-1.24353	19.42750	15.01868
-12.66134	19.73402	9.53423
-6.69049	28.70768	15.49822
-3.62692	10.32909	9.26270
-18.38711	46.74694	5.49982
-10.16611	-0.76227	-11.73236
12.90218	27.48652	-2.01048
8.40095	27.78209	-7.90429
6.44732	27.46778	-10.52888
6.59182	10.87443	-9.44176
5.18811	20.77568	-18.95339
7.92777	11.81493	-14.91594
4.09269	18.41605	-14.19123
1.41314	42.97797	0.93551
2.50429	40.76166	-13.30188
2.81325	45.70256	-4.58818
0.64194	36.97563	-8.09183
-6.27714	25.68979	-9.30908
-21.16012	24.79079	-13.74546
-10.83391	14.29056	-11.96709
-14.55787	34.91991	-6.82815
-9.91561	2.81434	-18.32195
-18.52316	48.72266	-2.64611

'Acinonyx_jubatus_C04
12.50120	23.32461	-7.23938
8.52129	20.21199	-1.73780
8.91688	14.26432	7.64822
7.41230	28.66163	11.71372
2.50647	19.84962	17.75153
6.06943	26.10902	18.47742
5.54000	23.11141	10.38916
9.08775	5.25469	-2.58484
6.35343	0.41149	6.25953
10.27856	0.69824	-0.09432
5.69034	6.96517	3.71036
-4.27350	11.61230	9.31791
-16.10949	13.17737	4.14139
-8.62176	20.99389	12.13009
-6.46276	4.07595	3.19417
-21.20523	35.84731	4.49410
-16.76912	0.63098	-15.12867
10.82306	24.81419	-10.87219
7.02908	24.93639	-11.83054
4.96781	24.99239	-14.82074
2.76758	11.37809	-16.62260
6.01068	18.28162	-27.01741
6.51976	8.99754	-21.41728
1.79389	17.56771	-20.00698
1.08507	35.72687	-3.93683
3.33559	39.96550	-15.27058
4.61651	42.51771	-7.28772
0.41814	34.81356	-11.13798
-6.35407	24.03159	-12.93012
-21.06505	26.01278	-18.49992
-11.83080	15.15973	-18.81231
-13.03993	33.69579	-8.32449
-15.03417	3.74777	-26.46437
-18.35148	44.19833	-4.26987

'Acinonyx_jubatus_C05
11.60564	23.08256	12.40240
12.97867	24.33999	2.78476
13.27190	22.77509	-4.79909
26.03552	22.99517	-5.41477
30.58138	36.00612	-7.39148
32.28252	29.49423	-2.10043
23.79167	29.19123	-7.35789
0.30827	23.04020	-7.33104
-0.72874	36.41864	-10.68053
-4.71784	30.05990	-5.71978
4.32042	28.96089	-8.91597
14.67524	28.54793	-16.41308
15.06938	22.63912	-28.28906
24.13494	25.22866	-20.06153
5.35200	25.15012	-21.36697
40.95465	10.26365	-26.16271
-10.33608	10.33385	-30.82095
10.55042	20.46971	12.18731
13.05377	14.01413	-2.18423
13.64449	6.29317	-7.03005
-1.34985	10.83645	-14.18027
2.18165	-1.27530	-10.82883
-5.14041	4.96770	-11.78429
3.71394	4.89998	-13.84949
31.52751	10.87576	-9.51896
25.53860	-1.30117	-8.54529
31.44670	4.92823	-7.30556
24.76444	5.75571	-12.06724
14.88589	5.39657	-21.03745
16.28991	0.67166	-36.44495
4.62398	5.93704	-28.70710
25.87622	6.33136	-26.84997
-9.26371	2.95587	-28.93481
39.79990	2.69856	-24.97610

'Acinonyx_jubatus_C06
13.44780	22.08567	-32.41522
8.51892	21.76380	-14.87209
7.98090	21.90568	-13.43232
14.40220	33.54319	-10.16527
25.88433	28.15499	-5.27632
22.14801	34.20010	-10.29614
18.10664	27.18874	-7.30264
-0.11325	8.79605	-13.59311
10.79229	1.15923	-9.53373
3.38549	0.92635	-15.78639
7.54797	8.44874	-10.09601
10.60940	17.59494	-1.05674
4.30801	19.03571	11.76583
10.85572	26.38943	6.32156
3.30157	11.17520	2.71500
9.98577	47.24551	11.94795
-15.84962	-0.49893	4.69521
11.74801	24.17621	-32.73249
-0.87006	25.76201	-15.42838
-5.72671	27.57888	-12.91211
-9.40622	15.02180	-4.08908
-17.84534	18.91895	-11.13069
-14.64767	10.83132	-9.27923
-14.35579	20.51298	-7.01668
4.41259	39.63282	-1.45670
-6.52974	42.64132	-7.71906
2.03900	45.33642	-4.78590
-3.22817	38.00279	-3.35329
-8.39990	28.24267	2.00081
-14.98722	29.06696	17.16462
-16.65829	19.81439	10.03170
-7.27471	36.19185	12.00072
-21.07397	5.27702	1.72439
2.54943	49.34862	10.71619

'Acinonyx_jubatus_C07
6.69486	53.79966	4.85731
-1.08961	27.20251	4.69228
-1.95040	25.73573	4.76422
-2.68128	21.45575	17.06573
8.64877	13.35348	22.30969
2.21524	21.84826	24.89730
3.02412	16.51537	16.99402
0.21055	19.49062	-7.88497
11.82439	10.39368	-7.65942
6.94472	18.22359	-13.17188
4.82843	15.06042	-4.47166
0.03480	11.14896	6.53417
-8.90155	-0.97814	5.97565
-7.86181	4.79797	13.96725
-5.93942	3.64962	-2.47793
-9.59686	2.36749	31.54548
-5.02631	-0.62555	-18.83864
4.41196	55.18576	4.31407
-14.62883	29.57921	3.24252
-15.30413	28.46937	3.31437
-13.09705	19.22631	-9.69793
-21.20864	25.99720	-10.03171
-16.02004	24.70846	-13.59229
-17.80148	21.60797	-7.34785
-15.37804	21.10771	17.34271
-23.99681	26.30265	13.49260
-18.64877	27.51530	20.22856
-20.26601	23.15034	13.85688
-21.08114	15.03127	4.49024
-28.80425	1.02536	4.16033
-24.65655	7.17533	-6.58411
-25.93143	9.19468	14.89316
-11.88739	7.48913	-23.72539
-16.67076	8.90140	33.78891

'Ailurus_fulgens_1802_C05
-0.84724	9.05669	108.58780
-2.08780	2.97923	108.78146
-1.55973	2.13703	108.66624
-1.26930	-1.76336	101.47581
-6.23628	-2.32282	98.71703
-2.98069	-0.79886	98.42173
-6.11098	-3.58226	101.41580
-1.91708	-1.87649	115.58973
-7.31544	-3.00580	117.60136
-2.86579	-1.34014	118.33556
-6.12562	-3.58553	114.73937
-2.23872	-5.96094	108.57373
-0.59682	-11.49450	108.59785
-1.85313	-7.98608	103.36349
-2.01487	-8.08749	113.25838
4.52612	-11.22379	93.54189
3.96270	-11.33142	123.32895
0.79903	9.31953	108.67676
5.13946	2.22332	108.73196
5.41960	1.52205	108.67309
5.14381	-4.89324	115.61584
9.17622	-2.28851	117.09563
5.51689	-2.71315	118.75273
8.14585	-3.80452	115.22784
5.14635	-4.73749	101.49057
9.62108	-2.10675	100.12025
6.24929	-2.33013	98.78699
8.25919	-3.83982	102.01292
7.33704	-7.31371	108.78354
8.42648	-12.67020	108.64992
7.94697	-10.50939	114.12166
8.14343	-10.58276	103.02559
7.85915	-9.80143	122.66325
8.05016	-8.83028	94.36771

'Ailurus_fulgens_1802_C06
-5.23556	13.46283	137.43692
-6.08783	5.51396	137.95590
-5.42270	4.28287	137.92389
-5.51626	0.10733	130.51514
-9.48564	-1.47779	128.84540
-7.06745	0.28563	128.40810
-9.05538	-2.69707	131.03337
-5.62146	0.17812	145.12131
-9.58297	-0.94869	147.75298
-6.86654	0.95681	148.26555
-8.15155	-1.41837	144.21426
-4.82435	-3.91246	137.40221
-2.45356	-9.18102	137.54546
-4.04284	-6.04191	132.45045
-4.01236	-6.26181	143.14220
0.25536	-7.08640	124.97440
1.19724	-6.60204	152.09421
-3.74243	13.49524	137.67448
-0.53922	6.73266	138.16679
0.29094	5.23125	138.23944
1.80226	-0.79723	145.12021
5.03242	2.33434	146.74916
1.89453	0.59454	147.41376
5.06836	1.50575	144.30072
1.88097	-1.05650	130.91762
5.32499	2.51131	129.73949
3.94622	0.38828	131.42978
3.05645	0.89942	128.62393
4.07073	-3.05265	138.27422
6.48912	-8.66054	137.99243
6.65953	-6.38637	143.22273
6.70099	-6.19412	132.64120
3.87238	-5.26195	151.59035
3.67056	-5.33434	124.12923

'Ailurus_fulgens_1802_C07
-0.67998	9.03961	167.17874
-3.27789	-0.77026	168.57321
-2.76823	-1.92157	168.58862
-3.06975	-5.56686	161.60468
-6.88487	-7.34629	159.38130
-3.67815	-5.34881	158.97093
-6.21974	-7.46307	162.19644
-2.16161	-5.04473	175.64308
-7.57383	-7.18789	177.17657
-4.45681	-5.00864	178.62076
-4.98894	-6.81847	174.70871
-1.98620	-9.69684	168.96829
-1.07350	-15.59688	169.26462
-1.69090	-12.40826	162.73813
-1.77661	-12.37208	174.71820
-0.34094	-14.21278	152.90993
0.08036	-12.71635	183.97116
0.84591	9.22794	167.62000
3.13309	0.88026	168.49574
3.24396	-0.58493	168.68881
3.19860	-6.47793	176.75659
7.86826	-3.81949	176.76363
5.48236	-4.37258	178.33414
5.68623	-5.57814	175.20773
3.31009	-6.82341	161.44298
7.66980	-3.96746	161.01118
4.82691	-4.75166	159.73683
5.79259	-5.51271	162.86513
6.24799	-9.07428	169.05759
8.61372	-14.39646	169.60480
7.51640	-11.10237	174.92197
7.82939	-11.30093	163.29420
2.35110	-12.20133	184.79152
1.86362	-13.54886	152.13969

'Arctictis_binturong_5474_C03
-14.94497	12.02412	3.11971
-7.83698	8.41463	2.76322
-6.46496	7.07969	2.61935
-5.66301	11.35522	-3.48856
-4.50977	2.53076	-6.51375
-6.83348	5.84199	-6.89111
-4.31259	5.43513	-4.65126
-3.97837	11.34932	8.71068
-1.97998	1.83259	10.38203
-4.67715	5.48992	12.13707
-2.32610	5.11200	8.69325
0.86729	8.15597	1.15340
7.87941	11.44388	1.14152
3.04564	9.83894	-4.19840
4.93204	9.33433	6.70655
5.50787	17.97755	-17.76115
10.45984	22.26931	22.99504
-15.68357	14.81569	3.89210
-10.91340	16.61640	3.49120
-8.98834	18.92634	3.27691
-2.77682	16.45997	11.38053
-5.69164	24.71529	11.91508
-5.69273	19.34075	14.48287
-3.13130	21.09594	9.95599
-5.20904	16.86721	-5.79407
-8.29500	24.84135	-5.03649
-9.15666	20.22495	-8.20117
-5.55258	20.96191	-4.29695
-0.27110	21.08320	2.57138
8.56763	24.79132	1.53697
4.89254	23.41642	8.48322
2.67643	23.56153	-4.40217
9.34063	26.17648	23.00502
2.82747	25.88339	-18.06894

'Arctictis_binturong_5474_C04
-0.24543	29.62085	-0.35288
1.14782	22.64375	-0.37142
1.10196	21.38451	-0.42086
0.33337	19.64665	8.11548
9.36562	17.91635	10.98384
5.36245	20.57135	12.01544
5.98789	17.16313	7.12545
1.46503	19.14207	-9.23724
11.16142	17.75410	-10.28730
6.64218	20.69471	-11.62572
6.66524	17.00140	-7.44657
2.26468	13.65635	-0.15299
-0.07562	6.44147	-0.61169
0.53756	10.06724	4.44035
1.93504	9.81916	-5.53077
-11.11375	6.06385	18.70998
-6.25232	3.87463	-23.27651
-2.97256	30.07095	-0.20490
-4.56630	24.48393	-0.79130
-9.41214	22.08510	-1.70773
-4.61783	17.49176	-10.50864
-13.76125	19.77977	-10.22356
-8.23774	20.69379	-13.02343
-10.74177	16.90347	-8.10369
-6.46369	16.97323	7.26029
-14.98812	19.84854	6.28679
-11.27006	21.06762	9.31589
-12.32870	17.12910	5.04009
-10.32999	13.31130	-1.46802
-12.72249	4.09192	-1.98726
-11.42959	8.83879	-8.77952
-12.28970	9.29193	4.78616
-12.41883	7.84341	-24.58578
-16.20073	7.75980	16.84621

'Arctictis_binturong_5474_C05
-17.41058	8.98368	-3.05492
-9.29083	9.27124	-2.51959
-7.59007	9.41600	-2.67897
-4.85752	11.44165	-10.47676
-2.52377	2.67810	-13.02833
-6.17139	6.44346	-13.69628
-2.34243	7.17426	-9.63153
-4.92505	10.13657	6.15810
-2.09686	1.34726	8.21662
-5.94977	5.95852	8.92636
-2.16289	6.43696	4.50945
0.58732	10.38972	-2.65161
7.50076	14.36874	-2.33753
4.59649	13.13129	-8.87340
4.89905	12.72458	3.56924
3.45567	24.15038	-21.60577
3.23283	21.80429	19.23003
-17.98095	10.38835	-2.99478
-11.19580	15.46580	-2.00341
-9.97028	20.55666	-1.93367
-4.75732	14.84054	6.92887
-8.24368	24.30183	5.79817
-8.60510	18.14791	8.16873
-4.15841	18.91153	5.52672
-3.92100	16.15672	-10.67820
-7.88026	24.90408	-9.17519
-9.80112	19.47847	-12.28544
-4.57316	21.84956	-8.69871
-0.97017	21.33509	-2.03933
8.11018	26.29008	-2.20117
4.01096	24.17504	5.12455
3.47496	24.86161	-9.01827
2.64779	25.01088	18.23012
1.81981	28.09754	-20.37276

'Arctictis_binturong_5474_C06
21.02901	4.34195	2.88418
9.96183	6.15575	3.05971
8.85537	6.68180	3.16262
5.64164	7.85774	11.29733
4.30347	-0.75217	13.33633
7.66586	3.29174	13.65949
2.60381	3.62328	10.22542
6.08653	6.89079	-5.77728
3.34139	-1.27714	-6.78623
7.40368	2.19063	-7.71375
2.39377	2.83537	-4.14316
-0.14804	7.80816	3.42194
-7.89324	11.42646	3.87037
-4.96396	10.00893	9.24198
-4.97528	9.64296	-2.25797
-7.20452	16.26027	20.29885
-8.20816	15.46931	-13.96355
23.63148	6.60649	4.64479
13.18486	12.08358	3.19734
11.25605	14.92471	2.75270
5.21678	11.51574	-7.39606
7.88758	19.70003	-5.57029
8.61453	15.14155	-8.30117
5.30663	17.38983	-5.00267
5.13054	13.82582	12.20115
8.38797	19.56832	11.36380
9.62212	15.72123	13.61115
5.35810	18.05846	9.90253
1.80379	18.47725	2.57617
-6.79091	22.65293	3.05808
-2.97301	21.88634	-4.68148
-2.63433	21.77072	10.40337
-4.10480	18.38295	-16.91756
-3.59886	19.30880	22.17501

'Arctictis_binturong_5474_C07
23.02345	2.26662	6.03733
5.82938	6.21954	2.99547
2.64663	6.51272	2.61256
-2.90560	8.44019	10.96089
-7.02055	2.53676	11.54227
-3.45140	3.67522	13.20510
-6.47241	6.07143	8.73230
-1.05076	7.26483	-6.96060
-3.63197	1.69847	-8.59817
0.88300	3.54355	-9.22038
-4.12560	5.02861	-6.25161
-6.05923	10.47528	1.27328
-13.34863	15.81719	0.15534
-11.04237	12.73397	7.53692
-8.70769	12.29900	-6.40469
-12.88806	13.24040	18.38909
-6.90027	12.30563	-17.35110
24.08435	6.52411	6.29918
12.51360	13.26258	3.95864
7.39554	16.56870	2.94972
1.61527	14.32252	-5.61456
7.45108	19.30955	-4.76399
7.84048	16.20484	-6.76267
4.90901	18.54935	-3.06117
-0.40626	14.04546	10.54736
4.74503	20.07788	10.38185
3.67206	15.49112	12.48410
1.39175	16.54439	8.77230
-0.99812	19.98042	2.09764
-8.00986	26.26589	1.65167
-3.14396	23.81663	-4.37718
-4.76919	24.20428	7.67614
-4.64044	17.09237	-15.88880
-10.08632	17.14436	18.24994

'Atilax_paludinosus_3253_C03
-10.14924	2.83247	-70.34470
-9.76283	-3.56211	-75.15617
-9.71338	-4.62651	-76.28236
-2.24625	-5.59108	-72.46704
-2.28029	-8.02082	-77.83146
-0.46672	-5.37320	-75.40015
-4.24131	-6.86449	-75.73238
-15.37029	-6.51991	-75.67966
-15.19309	-8.22066	-80.26150
-17.48416	-6.33289	-77.90491
-13.42944	-7.63325	-77.69004
-8.61390	-12.38865	-76.34002
-9.13342	-16.87504	-72.41457
-4.26259	-13.80759	-73.37598
-13.20407	-13.70964	-75.72768
4.09732	-16.47267	-61.40465
-25.05768	-17.33191	-65.16293
-10.12253	2.86543	-69.29548
-10.62757	-2.20748	-67.14639
-10.93666	-3.05267	-66.25282
-17.76049	-8.22729	-70.08386
-19.54038	-5.30549	-64.54782
-20.62529	-6.51981	-68.12549
-16.90024	-7.11239	-65.91316
-1.56141	-7.41580	-66.88670
-3.64556	-4.58548	-61.50460
-0.13558	-5.24622	-63.95378
-4.70045	-6.53346	-64.04125
-10.52429	-10.63686	-64.78989
-10.74692	-16.20144	-61.20693
-15.28697	-13.46597	-64.18597
-5.77689	-13.17000	-63.04659
-26.05168	-16.76546	-61.71663
4.65933	-15.98816	-57.05840

'Atilax_paludinosus_3253_C04
-14.44782	4.96051	-57.61715
-13.87699	-1.38553	-55.77649
-13.69188	-2.41612	-55.17532
-5.83138	-3.32003	-55.71320
-4.94270	-5.86343	-61.15445
-3.67646	-2.85184	-59.04376
-6.86099	-5.28427	-58.37771
-20.47640	-5.53624	-55.69161
-21.56284	-8.12965	-60.99008
-23.62618	-5.80822	-58.13266
-19.14442	-7.10693	-58.02943
-12.25502	-9.50485	-56.45902
-11.88779	-13.89801	-55.01625
-8.11551	-10.96499	-55.38045
-16.47252	-11.90909	-55.25461
1.73456	-13.19499	-47.75947
-26.10629	-15.67706	-46.81548
-14.40164	6.14070	-55.98606
-13.81684	0.98469	-50.32494
-13.58493	-0.99782	-48.66855
-19.90244	-7.83426	-49.16259
-20.96498	-5.03790	-45.02122
-22.28162	-6.52745	-48.82035
-18.93903	-7.05600	-46.52308
-4.94573	-5.77614	-50.09473
-5.85203	-3.17471	-44.96550
-3.50031	-3.58438	-48.78131
-6.57113	-5.98572	-47.76688
-12.45773	-9.60747	-46.46718
-11.10600	-17.32573	-42.52969
-16.29924	-13.76947	-44.54716
-7.45344	-12.48303	-44.64053
-25.88949	-15.93584	-43.96236
2.21059	-12.25779	-43.94631

'Caracal_caracal_1556_C03
-27.41823	-2.94624	-71.96027
-27.72083	-1.75586	-74.32594
-27.61349	0.00397	-79.45291
-36.57648	-0.64879	-77.56702
-37.16862	2.60537	-82.89299
-39.16445	-1.05330	-81.08929
-34.38273	1.03416	-80.54788
-21.07465	-0.19935	-76.89310
-19.71574	1.52354	-82.94250
-17.54711	-1.46850	-79.79608
-22.85769	1.72178	-80.51873
-28.22729	8.11954	-79.30148
-28.55873	14.15075	-75.76513
-35.24339	8.62766	-78.11369
-22.86657	9.32057	-79.98221
-43.63303	14.27812	-64.59218
-12.28046	14.35519	-64.75143
-27.50332	-3.50641	-69.59573
-27.47442	-3.05777	-66.18594
-27.42170	-2.21120	-64.02200
-18.35604	2.29449	-65.95421
-21.04449	-0.93273	-59.60319
-16.10355	-0.05180	-64.38985
-20.14312	1.89410	-63.18082
-36.92525	2.72467	-68.11467
-33.93104	-1.22717	-59.33476
-39.08676	-0.49396	-63.13218
-34.31118	1.82368	-62.69055
-27.26811	7.27611	-62.23193
-27.74268	15.16817	-57.90974
-20.76638	9.93781	-62.25232
-34.50544	9.80545	-60.81791
-11.66938	13.92072	-59.56582
-44.21278	13.49533	-59.28115

'Caracal_caracal_1556_C04
-26.42557	-7.74012	-42.90106
-26.32312	-5.17958	-43.90270
-25.75360	-3.27368	-45.00699
-36.26336	-2.13128	-48.66194
-34.00706	0.89015	-53.81904
-37.88861	-1.90031	-52.84055
-33.00225	-0.83596	-50.20423
-17.15138	-1.94692	-47.22902
-14.78589	-0.55864	-52.85898
-12.86290	-1.80670	-49.62115
-18.97692	0.00158	-49.73016
-25.86271	5.15712	-50.36803
-25.72264	10.69309	-47.42445
-30.84694	6.53330	-49.87654
-20.04435	6.25993	-48.85684
-41.78633	13.02846	-35.89574
-11.39429	13.21317	-34.60845
-26.65504	-8.04972	-40.92069
-26.40050	-3.79788	-37.62347
-26.14190	-2.19119	-33.26582
-17.14148	2.84995	-37.08057
-19.48106	0.27521	-29.98004
-15.93216	0.00551	-32.52872
-19.71351	2.50900	-32.97997
-35.77605	3.40309	-38.46346
-34.33993	1.14285	-31.02523
-38.44967	0.04214	-34.10233
-33.24355	2.86922	-34.64565
-26.28843	7.04299	-34.40087
-26.43686	15.47320	-29.89421
-19.87635	10.86350	-33.71751
-33.70626	10.83242	-34.55255
-12.14225	13.48899	-30.65765
-42.37986	12.86608	-32.38343

'Caracal_caracal_1556_C05
-28.41089	-10.95846	-18.70027
-28.40137	-6.25787	-17.91725
-28.50698	-4.79173	-17.37538
-35.94549	-2.93521	-19.28193
-38.90728	-0.95334	-26.40411
-40.41711	-3.56781	-22.81106
-35.95307	-0.96643	-23.33588
-21.72001	-2.97700	-18.66661
-17.67517	-1.53393	-24.75068
-16.03739	-3.66607	-20.39383
-21.82111	0.22722	-21.03695
-29.06350	3.39994	-21.10883
-28.81462	9.83246	-17.94824
-34.03407	4.95756	-21.38754
-23.29422	5.42996	-20.46362
-44.09701	9.44761	-9.48258
-14.13144	9.96053	-8.27992
-29.11482	-11.60058	-16.69038
-29.35892	-6.85993	-12.19857
-28.97443	-4.84175	-7.62994
-19.61926	1.48698	-8.87901
-21.29141	-2.36910	-3.00250
-17.17861	-2.16729	-6.36710
-21.90322	0.71479	-5.77457
-39.24342	1.49640	-11.47401
-37.87016	-1.60679	-4.36355
-41.84705	-1.29417	-8.50953
-36.75011	1.19123	-7.11743
-29.20244	5.41131	-6.20181
-29.67304	14.06287	-0.83668
-22.57389	9.72242	-5.56848
-36.10305	9.49021	-5.69012
-12.69912	9.67035	-4.22912
-46.21228	9.27197	-6.60192

'Caracal_caracal_1556_C06
-29.43862	-16.01974	33.15458
-29.47073	-9.89021	32.24200
-29.60529	-8.46247	31.47560
-18.81442	-2.94221	38.94410
-20.14317	-6.05396	31.61146
-16.51229	-5.78716	36.92233
-22.19186	-3.37576	34.80605
-40.09895	-3.89986	38.52105
-37.55629	-6.22474	29.26432
-42.18144	-6.98918	35.65462
-36.51013	-3.37897	35.23681
-29.48511	1.29770	35.13116
-29.69459	7.78906	30.52579
-24.07313	3.87742	33.42628
-34.73490	3.62172	33.41866
-14.11760	7.51342	24.65149
-46.52577	5.83139	25.37240
-29.28680	-16.33382	31.68896
-28.92038	-10.66640	26.49616
-28.18267	-8.43169	22.63383
-40.37261	-0.55738	24.16480
-37.49845	-4.68502	18.50168
-42.58672	-3.49059	21.08812
-37.28962	-1.48819	21.14309
-19.71858	0.55070	25.30028
-18.73758	-4.35183	18.71608
-16.00656	-1.98625	22.23708
-22.05304	-1.35767	20.87881
-29.65145	3.12534	19.99047
-29.04539	9.99766	15.22497
-35.98609	7.29863	19.39575
-23.62668	7.26960	19.12937
-46.23480	5.82183	21.33592
-14.34465	6.61073	20.64254

'Caracal_caracal_1556_C07
-31.40767	-2.75253	74.80103
-29.74051	4.28862	64.65386
-29.21600	5.88834	62.00253
-20.09785	8.94923	61.90534
-17.73441	15.89645	63.98469
-16.14990	11.64878	64.10907
-21.40499	12.26114	61.51480
-36.55153	8.16544	59.51707
-40.34070	15.97126	61.72446
-41.79039	10.48289	60.71544
-35.88263	12.85962	59.17144
-28.12692	14.83562	56.95355
-27.55321	17.40837	50.52905
-22.25729	15.15981	54.19423
-33.13403	15.76333	53.60781
-12.18384	14.03880	51.02251
-44.23808	14.28949	47.18503
-30.54858	-3.36164	73.63707
-29.84846	-0.72678	60.00102
-29.48688	0.03243	56.87223
-38.22350	5.95088	51.43175
-37.78142	0.14677	50.88282
-40.68451	2.87848	52.38219
-35.88783	2.88591	50.46014
-18.13757	6.32607	54.38361
-18.34066	-0.21434	53.15512
-15.94553	2.45398	54.91823
-20.68563	2.66467	51.94152
-27.88926	5.77320	47.99302
-26.53250	6.91681	38.68486
-33.14208	5.41147	42.51163
-21.08043	5.74205	43.46379
-44.70628	11.23404	46.26945
-10.97151	11.13983	49.61421

'Cuon_alpinus_7106_C03
112.74551	-5.85334	136.50371
112.60207	-1.74057	123.40197
112.56419	0.14788	124.05518
99.74744	0.00705	132.78880
102.23083	3.30034	120.34725
96.64910	-0.83141	124.19368
103.87200	0.32309	126.16675
124.05853	-0.44212	131.31732
121.73895	3.71726	120.06428
126.43531	-1.36713	123.54467
119.52222	0.78328	125.79001
112.56255	10.09612	124.94438
113.32910	18.90694	128.67245
104.08882	12.92544	127.62469
120.23903	12.70474	126.63682
89.67948	16.75104	157.84323
137.71967	14.61026	158.11903
112.74210	-8.52572	148.23717
112.71930	-9.69319	155.83124
112.36408	-5.90242	160.63971
124.98458	0.83160	152.38594
123.66713	-2.49807	160.53506
127.15141	-1.54559	156.15170
120.50810	0.41600	156.96190
100.11156	-0.46792	154.43738
103.54185	-1.43035	160.28824
98.97920	-2.73128	157.93564
105.17445	0.49393	156.21330
113.28535	9.91918	154.01497
112.88191	21.86530	158.77756
120.98000	12.83586	155.29645
103.50429	12.58349	154.39853
137.26617	14.61935	163.31763
89.91714	15.49133	165.35852

'Cuon_alpinus_7106_C04
116.97504	-6.46473	176.59227
116.69978	-5.61969	172.55606
116.47732	-2.22242	171.91724
107.42300	-2.83359	177.33209
102.08972	-0.70183	166.09711
102.22347	-3.71416	171.14970
108.81711	-0.59775	169.70612
124.99033	-2.89890	176.61380
129.69218	-1.08744	165.84930
129.55475	-3.71821	172.19054
124.18510	0.01673	168.88956
115.98074	6.85323	171.28589
116.12878	15.95037	175.37248
108.96675	8.73291	173.35388
123.07619	8.72935	172.03737
95.83418	10.77465	200.29665
138.37328	10.92915	196.91191
117.14835	-9.19288	188.17831
117.73148	-7.86757	193.33403
117.33458	-6.93298	202.16008
128.91368	0.05696	193.37840
126.99512	-2.56293	203.00922
124.60555	0.27828	197.94751
131.89432	-2.56514	196.23112
104.74911	0.56834	193.53206
106.54919	-2.84298	204.25214
108.77726	0.68530	198.85422
101.43069	-2.02022	197.18051
117.36575	7.91238	197.58929
117.47232	22.18231	203.01859
125.76813	12.24495	199.36115
108.92947	12.27883	199.53499
137.94296	13.50975	203.37405
95.80666	13.38232	205.13324

'Cuon_alpinus_7106_C05
120.21238	-16.07209	226.95898
120.26210	-10.17317	226.76562
120.36022	-4.46518	219.33453
109.58064	-3.87466	223.96005
105.91841	-1.64916	212.96315
104.18228	-5.18823	219.76698
110.83027	-2.03833	217.85655
129.51926	-3.95799	221.89055
132.06612	-2.18992	211.89610
133.40717	-4.67525	218.30481
126.98676	-1.24662	216.36769
119.00961	5.87480	218.59244
118.89325	15.03928	220.67043
112.08878	8.23747	220.23895
125.79655	8.48194	219.59085
102.73537	8.08566	239.08987
137.38165	8.52430	236.32007
120.28890	-16.11338	228.47131
120.15778	-9.03459	236.51395
121.22626	-6.67377	243.17517
133.38016	-0.11608	237.04002
130.03172	-4.05965	247.05455
135.11668	-2.86635	242.30469
128.19235	0.20516	241.86734
106.97502	-0.19806	238.12265
110.15028	-3.92246	247.73465
105.04842	-2.76661	241.99312
113.10222	-1.00967	243.99722
120.34004	7.24396	244.10626
120.40813	20.99422	249.19046
128.60480	10.53907	241.32420
112.33362	10.43141	242.59039
139.28094	9.70087	243.60713
101.47115	8.64344	245.50571

'Cuon_alpinus_7106_C06
119.70208	-22.81520	257.51059
120.21751	-10.36280	261.53931
120.06746	-8.59638	261.55164
109.54824	-6.61497	262.16037
107.13000	-1.44343	252.92473
105.12173	-5.97103	257.84689
111.30017	-3.82774	258.25552
130.43396	-7.29327	262.73965
131.12811	-0.99874	252.73358
134.75018	-6.56754	257.19424
128.16551	-3.53429	257.71719
119.26893	3.03472	260.77768
119.48685	12.37250	263.28900
113.83455	6.36960	261.86157
126.03581	5.91758	261.64731
102.43661	7.35029	272.51147
138.76074	4.71052	275.01447
118.69998	-23.17782	259.18976
119.89477	-14.37769	271.65250
119.72580	-13.73642	278.29669
130.21841	-4.90578	275.26193
129.52013	-12.75903	281.19928
134.48123	-9.17037	276.59399
127.99195	-7.36568	279.48621
107.64060	-5.12848	275.43347
109.91720	-11.64343	281.73315
105.50970	-9.23199	278.77435
111.99808	-6.96973	279.95535
119.52780	-0.05383	280.72656
121.15610	10.55405	290.63544
126.70831	4.46850	285.32980
113.06546	5.10990	285.08530
139.83722	-0.07146	279.78683
99.72968	2.09544	279.64420

'Cuon_alpinus_7106_C07
120.20969	-0.08674	344.05630
119.88930	5.94546	327.41226
119.86651	6.81202	324.63474
128.89452	8.50964	324.68701
131.92281	19.43396	326.31311
134.60370	12.84055	326.64862
128.73897	14.41770	324.44348
112.17622	7.67388	324.83606
108.80482	19.40673	327.08908
106.21288	11.99366	327.17188
112.37299	13.34131	325.33997
120.32764	16.44615	317.99744
120.49989	19.52915	305.46222
127.61137	17.00884	312.16467
112.70631	16.36664	312.64450
140.00922	17.28037	306.78812
100.11075	17.97972	306.87045
120.05908	-2.18869	344.18521
120.30992	-4.29691	323.52716
120.36028	-4.88088	318.33707
110.26768	1.78175	315.84171
109.78575	-6.59492	315.34586
107.15913	-1.74946	318.20648
111.36997	-2.22190	313.96704
129.94708	0.43748	314.83313
130.80827	-7.05852	315.69754
132.82166	-0.73450	317.51941
128.52884	-2.49710	313.99506
119.46031	0.32081	307.40646
119.78545	3.87052	293.36658
110.90088	2.19027	300.01971
128.04517	1.84840	301.85660
100.33475	7.27901	310.97156
140.48326	6.95387	310.61963

'Genetta_tigrina_3824_C04
0.56450	18.11179	1.01914
0.13438	14.78559	1.98576
-0.17333	13.87350	2.59739
-6.18441	13.24990	5.86825
-6.94256	11.44803	8.61548
-7.71978	13.43278	7.29246
-5.09591	11.73309	7.50185
5.53732	12.18062	5.60432
5.18952	10.00039	8.84078
6.94967	12.27875	7.33212
3.82448	11.21933	6.99393
-0.66610	9.83599	5.09396
-0.85284	6.37096	3.97770
-3.63849	8.42310	4.02052
1.99771	7.44346	4.08745
-10.85458	6.50616	-3.76129
9.32299	4.74152	-3.57895
0.67309	18.31486	-0.10418
0.40152	15.99212	-2.12662
0.35910	14.48277	-3.87855
6.65768	11.48426	-2.59075
5.03960	12.92041	-7.38130
7.14873	12.70219	-5.53899
4.73940	11.17737	-5.46985
-6.15601	11.97389	-3.41396
-4.96568	13.90449	-7.42453
-6.89491	13.71604	-5.48291
-4.80814	12.28175	-5.80129
-0.07829	9.46061	-6.54481
-0.77834	3.36360	-8.41145
2.38895	6.84502	-7.03696
-3.25498	7.52918	-7.33844
8.98596	5.08086	-6.93461
-10.08522	6.75216	-7.01328

'Genetta_tigrina_3824_C05
0.53443	20.64641	1.54331
-0.43606	15.00056	0.95220
-0.47384	14.23612	1.16959
-5.71459	13.96800	2.93457
-6.95352	13.07128	8.26867
-7.68377	14.99292	5.83106
-5.19121	13.06878	6.36122
4.93023	13.19851	3.42295
5.27750	11.79747	8.24529
6.37527	13.70957	6.15861
3.85673	12.37856	5.89027
-0.86997	10.06321	4.82549
-1.11799	6.74070	4.29815
-3.34249	8.88719	4.54214
1.51014	8.63340	4.72185
-11.64999	6.60590	-0.96513
8.93059	5.10385	-1.41783
0.45343	20.90577	0.47376
-0.68549	14.23085	-4.00844
-0.78667	13.52236	-4.39098
5.22296	9.64700	-3.04220
4.57870	10.97962	-7.03782
6.38220	10.73753	-4.98425
4.08468	9.76832	-5.40713
-6.94875	10.21129	-2.80830
-6.44057	12.34763	-6.63337
-8.35745	12.61268	-4.59847
-5.34154	10.42290	-5.17994
-0.94360	7.34577	-5.92581
-1.27257	2.46315	-7.49653
1.92450	4.78258	-5.47044
-4.10736	5.36915	-5.89807
8.70192	4.78627	-3.46183
-11.72030	6.35297	-2.99254

'Genetta_tigrina_3824_C06
1.63889	23.91901	3.19399
0.46849	17.30106	1.87454
0.18378	16.49248	1.86128
-5.59942	15.90587	3.43414
-6.78606	12.97986	7.37024
-7.45393	16.16096	5.86653
-4.69191	13.42208	5.74791
5.87163	14.27615	3.15671
5.49851	11.77289	7.07844
6.92676	13.73733	5.57484
4.38613	12.57438	5.17861
-0.40077	10.68876	3.38211
-1.10536	7.28649	1.51332
-3.34698	9.37603	2.53569
1.65813	8.90465	2.80391
-10.33964	10.53694	-2.38537
8.50363	7.35221	-2.12533
1.75288	23.90094	2.75705
0.55497	18.47663	-2.76087
0.50174	17.88396	-3.31895
6.13794	12.36070	-3.01402
5.70252	15.70236	-5.51824
6.98431	14.46264	-4.34194
5.09121	13.83331	-5.02731
-6.27003	14.48529	-3.00875
-4.86299	17.17518	-5.66850
-6.90749	16.42819	-4.41065
-4.60317	15.53946	-4.42361
-0.43044	12.47381	-6.47620
-1.07510	8.64163	-9.03069
2.45131	9.27545	-7.57390
-3.80731	10.49606	-7.56501
8.61682	7.82985	-4.00657
-9.53170	11.23666	-4.18447

'Lutra_lutra_C03
110.72429	20.88456	354.91830
111.17172	24.29826	352.95654
111.65482	31.46275	352.43185
121.00512	29.28627	351.09296
120.43466	35.74097	350.27927
122.36126	32.36466	351.90778
118.29057	32.52315	350.61066
104.27600	31.15538	351.15759
102.67455	37.16330	351.48975
101.13488	33.60206	352.00076
105.53677	34.87096	350.37839
112.33566	34.16108	344.47900
112.24972	35.53622	338.34375
118.00634	32.91575	342.59589
105.91845	33.41812	342.73944
126.43862	21.75949	328.64651
95.92777	22.77924	327.68759
110.90310	17.57698	355.81427
110.99265	16.95009	350.16785
110.57951	18.04693	348.49979
101.55103	21.39992	344.13620
100.15414	15.30090	345.00235
97.77701	18.97539	345.45874
103.38659	18.11549	343.72433
122.24485	20.44829	344.58646
119.89007	13.97886	344.89023
124.45571	16.50859	345.66858
119.29573	17.51473	343.41949
110.85217	20.82657	339.49860
110.67281	21.99895	331.51505
105.15562	21.58206	337.20163
117.29275	21.00618	336.54431
91.58534	16.31655	331.15930
130.63091	15.14234	331.20700

'Lutra_lutra_C04
111.68062	24.06774	325.03922
111.43477	26.46018	318.44574
111.52739	29.80644	317.44272
121.53364	29.74364	315.17230
121.34578	36.27300	315.04742
124.40025	33.15613	315.51712
119.11138	33.16436	314.50076
101.45121	30.85160	316.64932
100.60748	36.37406	316.28470
98.93959	33.18328	317.11511
103.17595	33.59856	314.83072
111.11416	32.26831	309.41385
110.93064	33.86940	303.37714
116.23096	32.67764	306.10449
104.72360	31.20570	306.65887
125.56168	22.03679	293.71030
93.81097	23.24112	296.77420
111.69553	18.97136	323.08295
111.30669	17.70726	316.57065
110.42963	16.62639	313.50986
101.57168	20.46828	309.02499
99.08876	14.78750	311.34515
97.97205	19.37863	311.68799
102.07134	15.48742	309.19257
120.62273	20.18601	308.33414
120.37007	13.49233	310.02344
123.84999	16.64937	310.07214
117.98654	16.96086	308.68134
109.81285	19.51858	304.76733
109.96109	19.37218	296.11401
104.89754	19.75070	303.13654
116.32937	19.30047	300.91907
89.31109	16.18245	299.06177
129.89468	15.27708	296.41840

'Lutra_lutra_C05
111.32945	25.65401	290.99493
110.41148	27.92670	282.52655
110.34048	28.75081	281.07602
121.28266	30.35699	279.21313
120.11519	36.64073	278.48224
123.04498	33.90081	279.43472
118.43512	33.60389	278.55984
99.88237	29.40761	280.36212
99.04617	36.59930	280.64490
97.13211	32.52933	281.64520
101.68376	33.09113	279.09769
109.96474	32.47907	273.31171
109.28705	32.87978	266.57715
115.55642	31.30897	269.82550
103.30219	31.71663	271.05667
125.61560	17.98615	264.25281
92.22742	18.30661	266.26398
112.11641	21.52816	291.81723
110.41148	18.52025	280.68320
109.65392	18.37413	278.49747
100.45457	19.32957	273.64877
98.33961	15.52516	276.51486
97.88377	19.17612	276.50323
101.22145	14.62199	274.54779
119.83363	20.52238	271.89450
118.61495	14.18945	273.30396
122.41042	17.24849	273.16150
117.12354	17.88294	271.39081
108.66656	19.86473	268.63782
107.96318	19.43335	260.36273
102.48454	19.34986	265.40012
114.45745	19.40840	264.01886
89.03574	15.35369	264.93961
127.60680	15.29596	263.22961

'Lutra_lutra_C06
109.01885	25.28320	255.74548
108.63944	28.36416	244.19016
108.94736	28.94494	242.28616
117.76549	29.11905	239.52878
118.60498	36.37147	238.42294
120.71571	32.07690	241.97043
117.83829	33.77399	234.80179
99.69883	29.84337	239.55051
98.56487	36.54572	238.55151
96.43530	32.71550	241.54347
99.75774	33.52415	234.84320
108.66461	31.66947	233.70230
108.44579	32.69420	227.43593
114.55637	31.48086	230.19884
102.60413	32.00856	230.52257
124.02579	20.74229	229.43649
93.37038	19.15774	229.70120
109.76782	23.08163	256.47198
108.85037	18.49687	242.18925
108.88495	17.52552	238.79619
100.11058	23.23290	234.58623
100.00327	14.95933	235.29182
96.18868	17.38197	236.03899
101.77898	18.36033	232.90442
117.90247	21.85198	233.17374
119.08959	15.29140	235.35541
121.62904	19.35162	235.41162
116.31561	18.06667	233.20563
109.11428	18.78653	230.20119
109.64067	17.58397	220.47508
102.20198	17.80825	225.38588
115.72659	18.57137	226.04073
90.29010	15.16381	228.92914
127.19071	16.48005	229.56052

'Lutra_lutra_C07
106.91029	35.97451	214.08794
106.75330	31.74758	197.57297
107.57614	31.10469	194.69293
116.03401	31.18756	192.89468
117.89645	36.04287	186.88368
119.63904	35.13531	191.03197
115.08479	33.32045	188.69263
98.55203	30.94131	192.72803
96.56911	36.29251	188.61835
94.20101	34.97013	191.51620
99.58226	33.09140	188.93332
106.71809	28.68476	186.72917
107.26742	23.74936	179.93063
113.01019	28.16244	184.84933
101.01643	28.05207	185.42612
124.48763	20.35516	188.75545
90.91124	21.84347	185.53024
107.64278	33.28638	214.94662
106.57982	22.02102	201.18825
106.25103	20.78795	199.15396
98.79092	21.01139	195.44977
94.72762	22.41074	199.26683
96.56262	23.10957	195.90204
98.32687	18.91329	198.85025
116.03691	24.41327	194.18326
116.85084	18.77208	199.28944
118.73627	22.50992	197.90854
113.65958	20.51409	195.78384
106.51553	17.69116	193.12869
107.43430	11.73417	185.15346
99.48621	13.83617	188.47112
114.41237	14.82670	188.42996
88.95981	17.19427	182.19679
121.60600	16.23031	182.78598

'Lycaon_pictus_1167_C03
-116.39955	24.59278	322.25308
-115.20956	32.44490	321.61798
-115.31931	32.15003	317.73657
-103.32648	22.38010	316.56332
-103.26591	37.51036	315.63831
-98.37976	30.25092	320.56378
-109.38302	29.97488	317.12936
-129.42105	23.34355	314.68390
-128.05124	38.79847	314.18054
-133.42349	30.57951	316.70410
-123.98895	30.13721	315.24161
-114.95331	31.10587	306.92993
-114.66041	30.70526	294.98456
-105.54683	28.27200	301.82623
-124.46575	29.68247	301.22690
-88.50937	8.78616	295.21201
-142.86758	9.76015	291.98682
-116.30684	11.50217	321.32870
-116.71914	-2.08345	317.73691
-116.82668	-5.53137	313.62329
-137.45810	11.02309	309.09213
-127.95329	-5.69663	309.19543
-135.71266	-0.36467	310.08118
-127.65977	2.46220	307.74023
-100.64343	6.14368	310.27768
-102.46179	-6.17224	312.32944
-99.01262	1.01884	311.58524
-108.60059	-0.23626	310.56763
-115.79036	3.37251	300.66147
-114.07088	0.47793	282.24792
-125.32232	2.53825	295.56348
-103.90878	4.07178	296.49786
-140.72388	-0.38499	291.98532
-87.50455	-0.95247	293.92865

'Lycaon_pictus_1167_C04
-116.88216	16.45791	283.23135
-117.13986	20.06726	278.66309
-117.67905	28.50263	276.78839
-100.68930	22.10398	276.60364
-102.40822	37.28555	275.36096
-97.66010	30.39929	279.02429
-107.14977	30.99058	275.53674
-131.84879	21.37497	275.18018
-130.77895	38.19865	273.56177
-137.13814	30.15836	276.50348
-126.12986	28.49215	275.13257
-116.74060	28.98879	266.81790
-115.93670	29.16267	255.96793
-107.58122	28.04076	262.90668
-125.41127	28.07170	261.76920
-91.12996	10.41384	254.47057
-139.06500	11.50929	253.36884
-116.91882	14.14016	282.56433
-116.58158	5.57296	274.81354
-115.67777	-1.44875	270.92358
-136.01706	6.84394	264.36456
-125.83244	-5.18604	265.50314
-135.13846	-2.18454	265.18030
-128.35631	3.20366	262.21844
-99.04525	8.51771	265.95273
-104.57026	-6.06832	267.74359
-96.59592	0.58475	267.37479
-105.65388	1.40583	263.92487
-115.62083	4.42251	257.33044
-114.22722	3.19533	238.10626
-125.10005	4.32755	252.76227
-104.93108	5.17864	252.95525
-139.68042	2.99718	246.65852
-91.01707	3.37741	249.85886

'Lycaon_pictus_1167_C05
-112.45591	23.91528	239.84230
-112.96823	26.36760	232.04562
-113.65411	29.80058	229.31842
-99.62659	20.71300	226.05000
-97.02644	36.69581	224.10141
-93.21711	29.49901	227.07932
-102.86611	30.24550	225.34361
-127.13486	22.13257	227.26645
-130.23015	37.25006	225.57663
-133.14095	26.95039	229.04376
-123.88103	30.99954	225.62743
-113.38249	29.45121	219.64619
-113.74699	27.21046	205.24757
-105.06012	26.60255	211.41733
-122.50910	28.00330	212.35229
-91.45351	13.97961	205.33224
-137.73956	14.73686	208.08344
-112.16101	18.69113	239.37202
-113.50642	12.75564	229.17841
-113.83932	2.58467	225.31033
-132.52196	10.66323	221.24960
-125.10030	-0.96323	223.62476
-131.95421	3.33489	222.89243
-124.55180	4.33476	219.90668
-97.73887	10.78367	219.44449
-101.43401	-1.63576	222.96585
-94.09286	4.80094	221.59245
-103.58730	3.81766	219.05496
-114.42722	7.01803	212.01715
-115.48538	0.42796	191.82895
-124.81831	6.05983	205.68098
-104.45966	5.77420	205.58170
-136.96252	8.00791	205.62593
-91.96108	6.33022	205.33443

'Lycaon_pictus_1167_C06
-119.85725	22.43577	187.79350
-119.15642	22.76949	170.29785
-118.77428	23.03577	167.80998
-103.89786	19.91048	167.48203
-102.22007	36.91016	166.71877
-97.30872	28.64451	169.68509
-107.00430	29.35777	166.02368
-131.08350	21.10138	165.42532
-132.01947	37.93248	163.60370
-137.27963	27.83555	167.52176
-127.80437	30.68023	163.84090
-117.04955	29.28804	156.59579
-115.95715	29.15334	141.60675
-107.58836	27.71048	150.25839
-124.31293	29.50774	149.43983
-92.57196	18.57338	145.48509
-139.25919	19.17123	139.78825
-119.89359	19.01968	188.22496
-118.08936	4.40709	166.98622
-118.09257	4.33701	164.45123
-130.99678	14.95994	153.65070
-127.29805	1.27172	156.83293
-135.87263	7.77476	155.30170
-126.63980	7.72124	152.22145
-102.28345	10.71133	156.75296
-104.81606	0.51077	160.82915
-98.83276	5.82657	161.03633
-106.75619	5.13719	155.36320
-116.25327	9.17054	149.50414
-115.02858	5.02636	130.30540
-125.02150	9.09558	143.54285
-106.53841	9.73719	144.61182
-139.07660	12.95154	146.30020
-92.82944	10.72481	148.38196

'Lycaon_pictus_1167_C07
-115.73803	8.18895	117.08917
-118.35683	21.23444	89.04131
-118.19430	20.84530	86.22916
-104.21506	21.60863	86.36386
-102.30890	36.16085	87.91586
-98.40511	27.83503	89.05225
-106.69684	29.59070	85.07269
-127.41258	21.89898	85.78998
-133.70251	36.11475	86.73945
-127.02372	30.67231	83.99762
-135.77391	27.46387	86.81739
-116.45204	31.10343	79.25476
-115.72917	35.21861	62.98380
-107.54108	31.50385	74.00716
-125.26245	31.03033	74.75195
-91.79150	31.92168	66.01134
-139.42540	30.32928	65.48257
-116.94781	5.61293	116.59291
-115.82743	8.39398	85.92456
-116.22257	6.28641	82.26324
-129.12593	16.81348	77.81407
-127.79515	2.91735	76.14095
-132.87538	9.17883	78.72398
-125.28174	8.27021	74.80049
-102.86765	17.52742	77.60766
-101.62032	5.06945	75.96664
-98.05503	10.06122	79.81888
-104.61302	10.45210	75.02254
-115.99741	13.32893	68.04214
-115.82580	16.65253	49.78183
-126.68007	13.67320	60.50484
-104.35390	15.18196	61.85612
-139.58739	20.49526	66.49844
-91.60975	22.50550	68.04305

'Martes_foina_7342_C04
-0.70053	1.74531	-10.90068
-0.79231	0.42412	-10.91130
-0.69298	-0.55221	-11.65732
4.08973	-2.47834	-12.13870
4.18251	-5.32687	-14.91022
5.20496	-3.34882	-13.23136
3.32411	-3.52219	-13.38827
-5.26852	-2.14762	-11.80093
-5.88355	-4.57322	-14.65682
-6.85670	-2.38404	-13.17358
-4.99306	-3.11277	-13.36655
-0.91025	-5.60988	-12.26540
-0.56621	-8.19300	-11.10750
1.98469	-6.07262	-11.96261
-3.90244	-5.72419	-12.18609
5.25295	-6.22814	-7.66109
-7.38247	-5.88589	-6.73361
-0.49179	2.66457	-9.59573
-0.77607	0.64862	-6.50398
-0.76368	0.37864	-5.09158
-5.64301	-3.05565	-6.05005
-5.10450	-1.44936	-2.83443
-6.81497	-1.85936	-4.33292
-4.71838	-2.74292	-4.30130
4.32475	-2.90416	-6.00132
4.14024	-1.36084	-3.43705
5.22988	-1.86967	-4.76521
3.12681	-2.71150	-4.21536
-0.62871	-4.86130	-3.74117
-0.70659	-8.62601	-1.95151
-4.10314	-6.86619	-3.40830
2.38066	-6.75190	-3.73559
-7.84655	-6.31284	-4.54156
5.87118	-6.83321	-5.47231

'Martes_foina_7342_C06
-1.65156	3.57366	4.54402
-1.81213	2.10606	3.58798
-1.82106	1.29451	3.27739
2.37264	-0.53568	2.66121
3.11121	-2.09175	-0.66445
4.10445	-0.60038	0.87986
1.93176	-1.49975	0.98171
-6.23146	-0.30709	2.23170
-6.85806	-1.75202	-0.54503
-7.76874	-0.32909	0.88853
-5.77476	-1.26562	1.07547
-1.99874	-3.57781	2.31380
-1.87903	-6.47734	3.28102
1.02393	-4.43178	2.96289
-4.87181	-4.08080	2.45455
5.45364	-5.75295	6.90558
-9.24496	-4.67931	7.39470
-1.40886	4.00974	5.53398
-1.45039	2.71830	6.98055
-1.44600	1.63362	9.15890
-6.32910	-1.63802	8.60834
-6.45066	0.03576	11.39897
-7.55503	-0.51395	9.70255
-5.72232	-1.06887	10.42685
2.88185	-1.80327	7.52454
2.94300	-0.69542	10.65463
4.25980	-0.79773	8.75023
2.22981	-1.47604	9.53325
-1.89626	-3.58641	10.25902
-1.76147	-7.32836	11.27942
-4.98056	-5.81174	11.11071
1.53810	-5.92033	10.45864
-8.96589	-4.72768	9.03536
4.90807	-5.62757	8.48322

'Meles_meles_C03
-131.01988	21.06029	335.58035
-130.84872	25.19454	334.51877
-130.77374	30.29992	335.07190
-122.59827	26.55699	331.17105
-122.88385	34.20491	331.22079
-120.05968	30.23358	331.78934
-125.63749	31.50587	330.99521
-139.95435	28.69591	332.92743
-137.96390	35.55558	332.72482
-142.02028	32.55164	333.62750
-137.15866	31.08183	332.18982
-131.08897	33.12609	328.62198
-132.59457	34.63557	320.71170
-125.93090	33.15885	325.40750
-136.49522	34.06053	326.36227
-116.03841	24.59598	315.40436
-150.52480	24.69431	317.35306
-141.78409	22.65927	327.66879
-140.96088	15.16410	328.89517
-145.15634	19.28222	329.17041
-139.85817	18.84584	326.04382
-123.69228	21.78453	324.52008
-121.70816	15.25251	325.44656
-119.25412	18.65718	325.41748
-125.78201	17.92360	324.40582
-130.94893	19.22683	335.41968
-131.16574	19.54146	332.60938
-131.54051	19.37601	330.67114
-132.26817	21.72296	322.60013
-133.21414	21.86098	315.11191
-139.08371	21.90850	319.11716
-126.99969	21.35511	318.16302
-150.75934	21.06977	317.21576
-115.75459	21.24173	314.17776

'Meles_meles_C04
-135.74854	23.54580	312.28323
-134.16083	20.46088	302.93506
-134.11375	19.37936	301.17499
-141.52353	21.19822	299.16339
-144.86188	14.60927	297.18695
-146.28134	18.37379	298.50177
-140.71008	17.01609	297.43103
-126.01884	21.34661	299.94836
-122.92726	14.16975	297.82401
-121.78618	18.87042	300.34778
-127.16855	18.11902	297.71359
-134.04176	18.90365	295.36508
-133.30003	20.97717	288.39151
-138.81555	20.36797	292.92230
-127.71086	19.84988	293.83804
-151.64754	30.35460	287.70035
-115.61701	30.11545	291.26031
-135.15765	25.85162	312.48129
-134.50903	28.31989	303.84344
-134.56186	28.91843	302.48996
-124.48685	28.08394	297.94238
-124.02803	33.92465	301.00958
-121.87182	30.13545	300.22043
-126.44852	31.84423	298.83896
-141.93596	28.51024	296.54501
-143.69963	33.91080	299.62167
-145.72896	30.35971	298.15091
-140.99832	31.01768	298.01627
-133.57564	31.29558	296.29666
-133.19868	35.27103	287.04639
-127.49565	33.39693	293.66180
-139.82387	32.64693	292.18796
-114.86479	34.86982	293.38889
-151.54826	34.39727	289.21887

'Meles_meles_C05
-134.93199	16.07449	280.07697
-136.07178	24.88908	274.98669
-136.28815	26.36686	274.38330
-127.18347	27.12103	269.83563
-126.95903	34.03263	272.57721
-124.56703	30.33613	272.58676
-129.85043	30.94989	270.74323
-147.62596	25.84214	273.10944
-145.51573	33.76630	273.95358
-148.36945	29.67257	275.34274
-143.79420	29.76688	272.45071
-137.13235	31.30996	267.14099
-137.56776	33.94648	262.20978
-130.42236	31.40352	264.49713
-144.20477	30.93939	264.88681
-120.89327	28.11099	256.35574
-155.51286	25.34443	259.94662
-134.97722	14.80406	278.85434
-136.28140	18.28720	270.06711
-136.62239	19.25647	267.46161
-146.01836	21.89387	263.31497
-147.29204	15.60258	263.25482
-149.47382	19.43546	264.70172
-144.49130	18.37623	262.83179
-128.76170	23.25721	262.33902
-127.00441	16.24802	261.78021
-125.42493	20.96350	262.94104
-130.06389	19.68983	262.04953
-137.92000	21.05522	260.75916
-138.25861	24.85530	252.89555
-131.40424	22.91661	257.34991
-144.41052	22.68642	258.56866
-155.29370	20.59468	259.44620
-119.72812	22.77971	256.34857

'Meles_meles_C06
-138.21069	16.23359	247.33717
-138.26996	24.13421	242.79440
-138.62381	25.66803	241.72783
-130.91461	27.52061	238.43262
-127.66902	33.33122	240.77184
-126.89284	28.70851	239.59544
-131.71146	33.18765	238.93188
-148.90515	25.15742	239.23511
-148.52357	33.50780	240.05417
-145.86392	29.97927	239.11406
-151.45963	29.35076	241.23209
-139.21521	30.72122	234.14224
-139.61125	33.59984	229.04076
-132.57448	30.97323	231.04861
-145.88779	30.59843	230.69980
-123.34470	28.07326	225.65811
-153.79785	26.66118	227.00305
-138.25255	15.30012	246.61700
-137.81276	18.75846	240.68170
-138.12073	18.66186	237.45979
-147.86279	22.71129	230.45090
-147.44357	15.08645	230.70514
-150.55873	19.51583	231.92957
-146.44780	19.17332	229.95866
-129.90201	22.98883	230.30936
-130.17424	16.30245	230.86699
-126.78950	20.33549	230.95676
-131.85945	19.93844	230.15446
-138.95787	20.74079	228.29070
-139.43292	22.73468	221.01399
-145.95808	21.53760	224.96265
-132.36552	22.00317	225.04872
-155.92778	20.69136	226.90152
-121.61152	23.08365	226.42499

'Meles_meles_C07
-138.87811	29.95838	212.43446
-139.06868	23.54018	199.05495
-139.19484	22.49224	197.16577
-148.04073	22.56071	195.03979
-149.72595	16.14764	193.09705
-151.56859	19.45545	194.36011
-146.84515	18.96158	193.10043
-130.85039	22.64048	194.06505
-129.11090	15.48192	192.07974
-127.02328	20.18463	193.63661
-131.88927	19.23627	192.44623
-139.59256	20.39873	190.58217
-139.78117	21.92165	182.39188
-145.43102	21.94113	188.14284
-133.96259	21.37362	187.92767
-154.61293	25.78607	183.74442
-122.69554	24.97162	180.63725
-138.25607	31.73876	211.25485
-139.05367	30.79737	199.38680
-139.13942	30.86045	197.67853
-130.20245	28.51416	191.58446
-129.12628	32.55424	193.98921
-127.51678	29.72141	193.70474
-130.73824	31.11340	192.49902
-148.40575	28.69696	192.18571
-148.78389	34.09640	194.61487
-150.69446	30.52698	194.48528
-146.01918	30.86249	193.45824
-139.78716	32.94188	191.06802
-140.11880	34.49923	182.21738
-131.77573	33.23918	186.02901
-147.74655	33.36759	187.22260
-122.41000	27.87236	186.10571
-156.82483	29.58121	188.34395

'Mustela_putorius_7203_C05
-9.13957	8.94245	72.80863
-8.36680	5.97920	71.50568
-8.05828	3.92472	68.57494
-4.02267	3.26363	68.20039
-2.82919	2.39441	64.90437
-1.75303	3.54351	66.86332
-4.05889	2.06964	66.37581
-12.12690	2.90063	67.96199
-13.40588	2.15911	64.71799
-14.08190	3.15885	67.19718
-11.77208	1.90523	66.78407
-8.01843	0.19035	67.01355
-7.59149	-2.92560	67.44830
-5.13764	-0.91169	67.25432
-10.56604	-0.96227	67.01883
0.85513	-4.64369	74.61787
-16.56011	-5.03019	74.07691
-9.25434	8.28801	73.92768
-8.30330	5.08845	75.47563
-8.39849	3.14543	76.28231
-12.44859	0.11095	74.20246
-13.84815	1.92790	77.06406
-14.43682	1.61466	74.72608
-12.23910	0.86197	76.32196
-3.49265	0.61202	74.41280
-2.97074	2.41860	77.59962
-1.63646	2.35599	76.16065
-4.37835	1.14383	76.33633
-7.75004	-1.26764	73.76705
-7.68995	-5.55195	76.21439
-10.74427	-3.09190	75.06190
-4.77494	-3.35020	75.39177
-16.31099	-5.06870	76.15421
0.55566	-4.11212	76.96938

'Mustela_putorius_7203_C06
-9.56762	9.65109	82.37517
-8.88553	5.47280	82.48711
-8.87970	4.34629	81.20804
-5.00535	3.38644	80.77640
-4.00631	1.93423	77.32857
-2.91919	3.62986	79.31660
-5.21148	1.93441	79.07888
-13.35093	3.20803	81.35900
-14.11419	1.25494	78.31464
-15.40223	2.96229	79.85443
-13.11325	1.67252	79.75553
-8.79877	0.07809	80.56601
-8.65542	-3.17050	81.44286
-5.85512	-1.20112	80.74326
-11.52659	-1.24102	81.07298
-0.08560	-2.16665	85.38422
-16.55864	-2.50491	86.94060
-9.38859	10.04053	83.34679
-8.36239	6.11842	87.03285
-8.59946	5.45825	87.79472
-13.02055	1.73338	87.64276
-14.09236	4.64858	89.73232
-14.72812	3.35449	88.01204
-12.82524	2.97062	88.93044
-4.12919	1.59003	86.69273
-3.00069	4.57634	88.77923
-2.14146	3.49384	87.03886
-4.11210	2.89460	87.89496
-8.49130	0.65849	88.54797
-7.93069	-3.16353	90.94675
-11.13584	-1.34435	89.88285
-5.12601	-1.06832	89.40443
-16.76797	-1.86461	89.21057
0.20444	-0.67896	87.39128

'Mustela_vison_0147_C04
1.07364	-10.30163	71.27929
-2.17682	-9.68913	71.74158
-3.46119	-9.36957	73.04863
-3.95025	-5.87736	73.58279
-5.80431	-4.58310	76.43319
-4.00582	-4.19975	75.41435
-5.10718	-5.63956	75.03566
-5.01176	-13.17539	73.59837
-7.38910	-13.66300	76.48240
-5.91179	-14.98931	75.65097
-6.47374	-12.81560	74.95732
-7.66629	-9.10447	74.13545
-10.00153	-8.49677	72.53940
-8.10486	-6.19536	73.10944
-8.90692	-11.44566	73.36249
-7.94603	-1.30925	68.41983
-10.48829	-15.95556	68.16985
1.49813	-10.18955	70.51289
-1.04349	-10.23209	66.88538
-1.60159	-10.14619	66.48270
-5.52679	-13.73763	67.77443
-2.86327	-14.00365	65.49514
-4.46485	-15.09012	67.11803
-4.10015	-13.32475	66.04102
-3.87462	-5.13026	67.22120
-1.73026	-5.50692	65.38114
-2.54575	-4.07999	67.00296
-3.29253	-5.75736	66.25413
-6.00149	-9.03369	65.87711
-8.70803	-8.75063	63.71277
-7.94996	-11.37629	64.86887
-7.20661	-6.28715	64.96651
-9.43569	-16.31621	66.44370
-6.87374	-1.29949	66.58685

'Mustela_vison_0147_C07
1.66460	-8.10586	24.06364
-3.14910	-7.71039	26.42044
-4.21539	-7.55649	27.55985
-5.09656	-4.07303	28.62357
-5.88183	-3.07557	32.49983
-4.57614	-2.18267	30.34273
-5.80055	-3.92625	30.35887
-5.88169	-11.82028	29.01093
-6.95015	-12.64709	31.96370
-5.89923	-13.30844	30.11500
-7.04125	-11.44910	30.00574
-8.00205	-7.36945	30.14633
-11.22941	-6.97189	29.16225
-8.60095	-4.74530	29.85243
-9.02219	-9.88679	29.59178
-10.43192	0.74382	27.23488
-12.27520	-14.48372	26.47311
1.83796	-8.07113	22.99366
-3.15642	-7.54158	21.28066
-4.02881	-7.41653	20.51948
-6.89622	-11.58783	23.64691
-5.65079	-11.44084	20.51241
-5.92012	-12.41291	22.38623
-6.60195	-11.06569	21.89903
-6.12029	-3.04280	24.46068
-5.00779	-3.50577	20.69614
-4.67983	-2.15550	22.74779
-5.96697	-3.54178	22.30627
-8.43074	-7.03919	21.94003
-11.98658	-6.76198	21.36288
-10.40716	-9.82257	21.67928
-9.69259	-4.00605	21.75239
-12.01586	-14.25218	25.14822
-10.22598	0.59707	25.95829

'Nasua_narica_5542_C03
0.94780	18.41017	1.47191
0.96252	13.56903	3.27976
0.98385	12.84895	3.45688
-5.37644	13.52107	1.67850
-4.93393	9.43075	6.69062
-6.20813	12.66543	4.33859
-4.29679	10.57143	4.59817
5.99127	12.52072	1.48670
6.24352	9.86069	6.11798
7.43707	11.91814	4.19992
5.25860	10.63348	3.78779
0.27977	5.97810	4.17417
0.00475	1.76264	1.61882
-4.33250	4.73105	2.73411
4.65689	4.16084	2.98879
-11.61867	3.33845	-4.75981
11.81044	2.16192	-4.68501
1.13667	18.48150	0.71687
1.01356	14.57207	-1.78049
1.03746	13.92784	-1.77369
7.49625	10.48717	-2.02672
7.78489	12.44884	-5.82838
9.35227	12.16236	-2.99160
6.14036	10.49696	-4.74312
-6.70691	11.63834	-2.53461
-5.80297	13.15312	-6.33691
-7.94726	13.25797	-3.78307
-4.31901	11.01493	-5.04919
0.44506	7.25153	-4.15396
0.18286	2.03596	-6.16940
5.14728	5.22451	-4.38557
-4.36818	5.85604	-4.63841
12.33057	3.14418	-6.65182
-11.36345	4.57068	-7.53485

'Nasua_narica_5542_C04
0.84694	20.55925	2.31654
0.51084	15.81273	2.26695
0.48864	14.77693	1.92360
-6.02836	13.80453	0.95745
-7.24637	13.13744	5.73513
-8.56433	14.84993	2.94095
-4.97657	12.14178	4.14151
6.08054	13.18884	1.71347
7.30353	13.20214	5.91452
8.74147	14.67862	2.85704
5.07566	12.10737	3.84829
-0.04832	8.66099	4.03771
-0.00665	3.83854	2.71498
-4.13762	7.34986	3.49629
4.21663	6.73619	3.35671
-12.82478	4.10022	-3.93945
13.11074	3.97760	-3.80151
0.24190	20.61787	0.67432
0.35837	15.54501	-2.04622
0.38990	14.69360	-2.03220
7.77136	11.22943	-1.66094
7.64448	12.55556	-6.02856
9.57308	12.25369	-3.52002
5.88533	10.52674	-4.36460
-7.23569	12.14840	-1.87045
-6.92676	13.25846	-6.18998
-8.37137	13.89989	-3.20950
-5.73987	11.11471	-4.23257
-0.05446	7.50214	-3.89155
-0.19799	1.75393	-4.62332
4.64257	5.13373	-4.07647
-4.92413	5.74329	-3.88922
12.38931	3.97707	-5.85041
-12.48019	4.25065	-5.86740

'Nasua_narica_5542_C05
1.21570	23.86813	3.79334
0.51645	15.99689	2.00412
0.53761	15.06168	1.54289
-5.95616	14.91949	0.49279
-6.77020	13.89548	5.69783
-7.91230	16.13875	3.40263
-5.15298	13.01345	3.54136
7.89362	13.79706	1.43914
8.06676	12.46778	5.92092
10.08456	13.97757	3.85781
5.80330	11.69653	4.02574
-0.07300	8.74065	2.92793
-0.38728	3.88258	1.83275
-4.70103	6.99581	2.48240
3.84468	6.79745	2.58982
-12.79799	5.47904	-2.36363
12.85069	3.17820	-2.34631
1.03574	24.09920	2.82214
0.78439	16.42358	-1.17084
0.83908	15.48477	-1.72525
7.63152	10.52044	-1.56775
7.79765	12.30441	-5.84526
9.69777	11.50189	-3.57085
6.36322	10.40816	-4.05081
-7.06980	12.03857	-1.57550
-6.76603	13.57473	-6.08957
-8.66189	13.81173	-3.89409
-5.82752	11.23896	-4.10605
-0.29296	7.49845	-4.73277
-0.63251	2.16439	-4.89675
3.98318	4.48166	-5.09848
-5.02336	5.53302	-4.88798
12.23317	4.20791	-4.74534
-13.09285	6.37146	-6.17503

'Nasua_narica_5542_C06
0.42463	24.58141	7.51105
-0.55619	18.53417	4.74008
-0.73530	17.51556	4.30767
-7.03174	16.27363	4.60913
-7.91139	15.18264	8.78602
-9.54871	17.52827	6.34945
-6.44628	14.61125	6.39003
5.98365	15.10807	4.03928
7.06243	13.62745	8.15394
8.64149	15.31715	5.14376
5.08490	13.31647	6.08241
-1.35232	10.83411	4.28659
-1.65206	5.72163	2.69030
-5.85950	9.76311	3.97670
2.58060	8.87227	3.84276
-14.75295	8.25956	1.43808
12.66873	7.20228	-0.43354
0.57765	25.30374	6.33473
-0.52377	19.27943	1.66083
-0.64915	18.45240	1.45873
6.40418	14.08290	-0.17482
6.49165	16.71868	-2.70700
8.03066	15.39784	-0.96002
4.98668	15.05136	-2.21001
-8.75583	15.05716	0.64923
-8.31403	17.64733	-2.48068
-9.90303	16.81857	-0.48677
-7.50111	15.45033	-1.45809
-1.41748	11.94560	-2.11821
-2.13775	6.85629	-3.66468
2.57582	8.98660	-3.80199
-6.57152	9.60534	-2.93327
12.69296	9.36170	-2.17218
-15.89013	10.54445	0.02220

'Nasua_narica_5542_C07
5.72187	26.73069	1.90785
4.12194	17.90079	2.73137
3.81814	16.07388	2.52113
-4.59331	16.32025	2.60054
-3.64368	13.49427	6.95120
-5.07127	15.97834	5.69760
-3.24546	14.12853	4.65255
11.12046	13.21711	1.36703
10.27912	10.76208	6.46572
12.04688	12.47314	3.92214
8.92749	11.13370	4.20875
2.03520	9.21688	3.34065
0.67546	4.39337	2.18888
-2.12414	8.31570	3.20564
6.01003	6.64220	2.41813
-13.64542	8.41163	3.04314
15.11558	1.95121	0.86638
6.22179	26.81744	0.87912
3.88734	17.78909	-1.21832
3.33939	16.71759	-0.82949
8.86438	10.97790	-1.54106
9.30069	12.83563	-4.83771
10.87579	12.29255	-2.80052
8.46033	11.45723	-3.36960
-4.23056	13.54555	-0.68075
-4.35241	15.38346	-4.17968
-5.25270	15.61704	-1.85067
-3.44705	13.61905	-2.62226
2.02892	9.23106	-4.05214
0.35981	4.26665	-5.08557
6.15883	5.40488	-4.75222
-3.94684	7.91797	-4.02245
16.17574	3.69920	-2.07894
-13.75512	10.25762	0.40869

'Phoca_vitulina_M180.02_C03
382.29343	103.49675	345.90570
382.37494	103.56275	343.29816
382.48596	104.31155	342.32446
370.02618	113.28356	340.35934
364.05231	101.93401	330.08960
365.16370	107.78368	336.59613
371.30612	106.76681	331.24646
393.03494	112.92312	337.63919
398.98422	105.60114	327.62164
401.18576	105.74272	334.45157
392.62866	108.33096	331.68256
381.88187	112.11058	332.45642
381.40372	127.00793	324.38055
370.16101	120.86422	329.75806
392.93719	121.69482	328.19409
358.35382	128.78375	337.59521
411.38995	129.99788	341.17795
382.69177	104.49593	347.70337
382.92935	107.63931	349.71564
382.44745	109.47955	349.20932
399.12674	116.45306	345.57965
397.60971	119.55847	360.95389
401.78369	116.36786	353.47830
395.40863	120.75623	354.33212
364.87302	116.50437	347.47760
366.71170	119.32280	360.07346
362.62131	115.91582	354.54706
368.39539	120.27253	354.40027
382.56509	124.13123	350.51624
381.08658	142.62192	344.83121
392.12967	131.13013	348.06647
370.16580	130.49098	348.18808
409.06873	130.51530	349.61603
357.35770	128.28378	342.59833

'Phoca_vitulina_M180.02_C04
381.71118	164.78299	324.65729
381.73508	164.14108	325.94064
381.94122	164.81866	327.06531
397.66992	161.35645	334.88663
399.82269	150.60179	336.73520
401.75159	155.15985	332.57837
395.35199	154.75041	337.36871
366.29669	162.76753	333.46527
362.53488	151.73573	335.22827
360.85464	157.83194	330.42029
366.90970	156.37140	335.19379
381.42874	162.20316	338.79538
380.63803	163.71823	353.98279
392.63858	163.84756	349.43848
370.06476	164.50165	348.45486
410.89999	176.27470	343.81122
351.61615	177.56287	341.54672
381.70728	167.45978	323.84360
381.79913	172.70193	324.11646
382.15836	174.44037	325.07449
366.56256	178.00732	334.75146
362.80902	185.33339	326.63403
361.81656	177.42010	330.37051
367.48972	184.99207	331.21652
398.97662	177.11530	334.33609
398.84552	186.16058	328.48267
402.44370	176.10330	331.34723
395.35413	183.12389	332.27286
382.08743	183.02039	336.63803
381.70749	190.68974	354.62454
371.04941	185.97391	343.22220
393.08969	184.93188	343.36914
355.53696	185.05217	337.38873
409.36172	183.46817	338.77307

'Potos_flavus_0124_C03
-14.31889	-4.16566	-66.13426
-13.26253	-8.78773	-67.95752
-13.08419	-10.02365	-68.29699
-18.13388	-15.45077	-69.46984
-16.89956	-12.11043	-71.20763
-18.86213	-13.52504	-70.14239
-16.71914	-14.63659	-70.10309
-7.58736	-11.63727	-67.33890
-7.50395	-14.84338	-64.90545
-6.58433	-12.22330	-65.21175
-8.31643	-14.09236	-66.55782
-11.48535	-14.77071	-71.04821
-9.87654	-17.17793	-74.06370
-13.78165	-15.74689	-74.02928
-7.84208	-15.66040	-71.26237
-19.29513	-13.78677	-80.78190
1.32458	-12.85915	-71.96443
-13.59332	-3.68676	-66.99655
-12.30509	-7.22619	-69.69204
-11.67710	-7.31038	-70.64148
-6.19998	-10.70147	-70.92746
-5.77709	-6.91183	-72.03428
-5.54289	-8.62838	-70.11852
-6.43876	-8.64260	-71.64336
-16.29405	-10.58404	-74.17551
-15.21169	-7.49496	-75.94430
-16.82223	-8.56882	-74.79204
-14.67659	-9.02703	-74.97461
-10.09155	-11.14918	-74.61224
-8.57933	-14.29184	-78.19499
-5.54298	-12.68046	-75.34118
-12.78553	-12.90401	-78.22633
0.66681	-10.83200	-73.39199
-18.76870	-11.53169	-81.65878

'Potos_flavus_0124_C05
402.93460	84.85442	387.03317
402.98178	84.42709	386.64938
402.99036	81.90926	386.31354
398.05615	83.89169	384.89380
397.86053	80.90132	384.60898
397.13104	82.42123	385.38638
398.96112	82.38283	384.36432
407.88116	83.93163	384.28690
407.26770	80.87075	383.38947
408.57846	82.26396	384.40146
406.63696	83.00669	383.71558
402.31110	80.39824	380.79980
402.09628	80.78411	376.87595
398.81943	81.06551	379.04532
405.11917	80.90320	378.20563
391.26810	85.87720	377.32541
412.58371	86.70329	375.16345
402.90726	85.76534	387.15884
402.87357	86.48772	386.14743
402.85870	87.49254	385.36520
407.41327	87.00187	382.30457
408.04425	90.10360	383.16147
408.65369	87.88814	383.03860
406.70700	88.36967	382.20825
397.60675	86.34479	383.32358
397.27444	89.78461	383.78824
396.26169	88.01559	384.68857
398.46338	88.28307	383.04321
402.07126	86.69492	380.00064
401.70627	86.83625	374.70840
405.89783	86.65238	377.25336
398.12259	86.63944	378.02164
411.92807	89.15113	375.63367
391.87906	88.82805	377.91049

'Procyon_lotor_4264_C04
11.84922	3.25357	4.95108
10.64159	5.79859	4.26488
10.05190	6.33117	3.85675
9.32917	6.72399	-3.86456
12.77176	11.52091	-5.84797
12.98652	8.30313	-5.93868
10.19051	10.24339	-3.86250
5.32460	9.86313	9.46784
6.81810	14.33458	11.65183
6.15422	10.93864	12.27049
5.99692	12.47184	8.67798
4.33926	10.86452	1.12634
0.16912	13.08571	-0.41745
4.28054	11.23074	-2.69050
1.84451	12.27242	4.78306
1.29998	7.19994	-15.70959
-9.18498	12.52945	13.13012
10.40439	2.09924	4.79565
7.46457	2.51517	3.94492
5.93611	2.45026	3.54856
0.31733	8.40231	9.22848
-1.65587	3.39399	8.73499
-0.68929	5.11885	11.17987
-1.07957	5.46123	7.99753
5.74432	4.69225	-6.59991
3.47996	1.29957	-5.46844
4.96205	2.12216	-7.16698
3.16873	3.09707	-4.74925
-1.94671	5.31235	0.07685
-5.81273	8.00559	-1.95767
-5.39051	7.01480	3.93002
-2.21597	5.30443	-5.44853
-9.93442	7.21479	14.03415
0.66970	2.38150	-15.53744

'Procyon_lotor_4264_C06
1.94481	24.85998	0.17020
-0.37228	22.01315	-1.22582
-0.45400	21.20395	-1.36028
2.41401	17.06832	-6.95636
-1.00913	16.85488	-11.63272
2.08556	17.83719	-10.46226
-0.56926	16.28549	-8.44161
-4.59085	18.41465	4.03688
-9.78500	19.31539	3.78292
-6.73422	19.86023	5.33268
-6.65366	17.42498	2.49634
-2.80323	13.83213	-1.77401
-3.46635	8.79430	-1.28686
-0.93647	11.76265	-5.17413
-5.30217	12.76119	1.85382
7.04082	3.66127	-11.42611
-7.84702	6.62455	13.14207
3.26533	24.19277	0.80826
3.19734	20.92639	0.86086
3.68729	19.26517	1.64423
-2.94116	15.65668	7.68008
1.79846	15.52800	9.07983
-1.52616	17.19830	10.28836
0.78725	14.73737	7.63999
5.70341	13.62677	-6.50344
9.11477	14.10567	-3.84489
8.17949	15.03919	-6.80838
6.99544	12.86334	-3.91038
3.17524	11.02124	2.11195
2.81853	5.31528	3.05557
-0.03363	9.20125	7.01008
5.74224	8.01737	-1.45288
-5.53044	6.17060	14.98986
9.84519	3.59999	-9.44663

'Procyon_lotor_4264_C07
-0.67819	23.85093	-1.38164
-2.41230	16.25105	-1.91681
-2.12495	15.58133	-1.88989
0.56120	10.74126	-8.77221
-2.96239	8.91030	-11.19437
-0.70652	10.68570	-11.56577
-1.85280	8.70432	-9.21419
-4.46980	11.34017	5.38851
-8.94273	8.84856	4.67236
-7.02692	11.15884	6.38789
-6.08986	9.06314	4.02279
-1.22573	6.64106	-1.67283
-0.56166	1.67345	-1.22421
0.69538	4.72331	-5.49758
-2.61390	4.97753	2.46519
5.73219	3.47926	-18.54586
-6.58421	3.00225	15.37118
1.10452	24.19313	-1.22227
2.45015	16.05896	-0.21031
2.38456	15.41464	-0.06964
-0.53042	10.27918	7.65868
2.17799	12.02837	8.43915
-0.40287	12.00728	9.16096
2.05762	10.11313	7.07954
5.27151	9.73949	-7.96447
7.86594	10.90575	-6.66478
6.52985	11.53034	-8.87975
6.63840	9.23702	-6.23583
5.54242	6.85064	1.24797
7.05373	1.71583	1.61797
3.86428	3.22821	7.36298
8.84010	3.26192	-4.47162
-2.69096	4.18530	16.87550
9.90174	5.03650	-16.74359

'Proteles_cristatus_PH37.98_C03
344.31894	136.46443	287.35730
344.74347	131.63794	286.63049
344.69952	130.44945	285.81226
336.13321	131.08516	284.37479
336.18079	121.23051	281.94366
332.65009	127.06987	284.81058
339.56415	126.20952	284.51343
351.86249	131.30583	284.58383
353.40814	122.17564	282.13928
356.36905	127.97570	284.13043
350.49551	126.34648	283.99194
344.58768	127.69328	278.39426
344.94632	129.89970	271.20807
339.60504	128.48524	276.25439
349.11130	127.93211	276.05969
326.25876	142.59682	268.19800
361.41440	144.73108	268.04291
343.66809	143.10138	288.06927
343.94424	146.61113	286.75092
343.86514	147.71869	285.10449
352.59546	145.42403	279.23486
353.72256	153.79495	281.57620
355.79398	148.97214	281.28644
350.20944	150.49561	279.74350
334.84793	144.49945	279.48679
334.22491	152.58115	281.83139
331.54272	148.01387	281.67438
337.37955	148.77002	280.23776
343.24930	149.18144	275.20413
343.08179	150.17491	266.03946
349.10049	148.34819	272.20743
338.09314	147.66299	272.98264
361.49936	149.76016	268.67328
324.38693	147.81104	268.08237

'Proteles_cristatus_PH37.98_C04
340.15402	174.26338	291.08350
340.51434	169.44763	288.53568
340.80127	167.75276	286.71506
331.51935	165.38458	285.45496
332.99756	156.51146	282.78290
328.79938	160.15544	286.27548
335.02585	160.63231	284.66071
350.42242	168.63139	286.46893
350.47003	158.58481	283.98761
354.46872	163.61050	288.08456
347.00555	163.41026	285.84125
341.25705	163.75098	279.92386
341.79688	165.10213	273.00455
336.48853	164.85127	276.83801
346.54837	166.11299	277.18542
324.64413	175.05138	268.37424
356.00644	181.33864	270.77512
338.63510	179.10545	290.36984
338.85788	181.83188	286.75912
339.13818	182.91306	285.57269
348.12106	180.91605	279.65152
348.66672	190.68036	281.78033
351.08365	184.96176	282.05804
345.36298	188.31622	280.47134
331.18600	178.03246	278.67032
329.36493	188.32022	280.21478
327.32462	181.60400	280.25769
332.90823	183.61841	279.16089
339.32632	184.88780	274.82153
340.17877	186.03824	265.49609
345.92484	184.95937	270.29956
333.87262	183.62317	269.16290
356.84760	184.64377	269.25378
323.30280	180.64209	266.91852

'Proteles_cristatus_PH37.98_C05
339.59897	211.39944	296.45761
339.44098	207.36526	293.45691
339.25543	206.19109	291.54129
326.98273	204.33415	291.81186
331.32245	196.11818	288.62521
326.36407	198.41962	291.54718
332.29425	201.30566	290.72418
350.98654	203.78183	291.80762
345.87051	195.37837	288.42465
351.93439	198.09912	292.13605
345.20166	201.32866	290.75531
339.59787	201.77405	285.20721
338.85385	202.83437	277.54211
333.98209	204.38005	279.12195
343.92017	203.36388	279.73621
323.95078	212.50299	273.38376
355.54422	211.15091	274.14374
339.50037	215.50137	296.19348
339.22516	217.90913	292.32913
339.42026	219.21898	290.61465
347.51917	215.38087	283.62711
349.31827	224.92204	286.09152
351.27859	219.00606	286.02020
346.66815	223.37274	284.54175
332.76288	216.84319	282.94864
332.37244	226.48860	285.73117
333.58112	221.16890	283.87952
328.61554	222.95322	286.54684
340.13394	221.52971	279.10718
340.26913	223.21596	269.27304
345.83087	220.50252	275.47827
334.74731	222.34108	275.79697
356.86124	217.75375	272.68051
322.98282	219.73848	272.49603

'Proteles_cristatus_PH37.98_C06
339.77185	250.01192	294.21442
340.00562	247.25996	291.39096
339.81873	246.86884	289.80872
329.32547	246.11708	290.46771
332.15524	236.06310	288.45200
328.00418	240.21852	291.69025
334.13113	241.96246	289.18475
352.05048	245.89432	292.35150
348.27585	235.79199	289.10364
352.23090	240.98038	293.02316
346.06155	241.30121	289.65973
339.96689	241.44109	283.58234
340.54553	242.67253	275.18942
335.59528	243.22461	278.22086
345.47034	242.52553	279.02679
327.03125	250.45879	273.10873
354.37033	249.15341	274.91028
340.32800	252.46924	293.91809
340.76038	257.21103	289.50800
341.45108	257.82761	287.04559
349.54965	254.60094	283.11050
349.34793	264.23038	284.29907
352.99704	259.41083	285.18338
348.15826	260.30515	282.84763
333.72919	255.26617	281.14764
331.77594	264.23972	283.77664
334.70026	259.65118	282.47842
328.94498	259.43478	283.34967
342.18640	259.85818	276.69022
342.29352	260.90131	266.86621
348.31305	260.00900	270.79468
335.33072	259.90421	271.13928
357.36249	256.41418	272.89493
325.74442	257.44778	271.59906

'Proteles_cristatus_PH37.98_C07
341.82748	285.50864	288.22836
342.52347	282.58926	285.41632
342.17422	280.53156	283.54510
332.15494	282.70312	282.27194
333.78598	271.91409	280.17975
329.52246	276.65842	282.69873
335.65314	277.67410	281.61560
353.35541	281.10599	283.88556
349.97748	271.63028	280.85202
348.52942	275.89688	281.53165
354.07382	274.39374	283.59509
342.84320	277.85913	275.22427
342.94540	279.02982	266.11871
337.19669	279.77267	271.82394
347.63474	279.08176	272.35849
326.85590	283.25677	264.42493
358.06274	283.80954	265.29791
342.48935	289.09946	286.96790
342.32605	290.31567	285.24704
342.41800	290.95874	283.31796
351.98050	289.92813	277.75708
351.41257	298.91599	278.59348
353.58972	294.41495	279.70618
348.89807	294.52640	277.36215
334.04724	289.73907	275.92188
333.52835	299.06555	278.00027
331.50848	293.70215	278.39417
336.29288	294.56970	276.94977
343.05576	294.36108	271.87689
343.36935	296.60568	261.87042
349.64166	294.97815	267.49451
337.03931	295.56458	267.29919
359.12915	287.10074	266.70544
327.06140	288.68393	266.49496

'Speothos_venaticus_Z.2015.96.4_C03
359.58859	166.10678	315.31760
359.76410	158.80205	310.04440
359.62927	156.07475	307.48734
351.88483	159.82150	306.18768
349.06808	153.79117	303.60474
345.91046	157.98891	303.66431
354.42172	155.75827	304.45157
367.76712	161.04016	305.86252
369.19290	155.87868	303.97244
371.79660	159.18953	304.76367
365.62729	156.82669	304.72369
359.09998	158.35526	299.52979
358.67447	163.25520	294.68457
355.19443	160.34311	297.83936
363.73254	160.77428	298.05887
341.15244	176.30267	292.95526
373.67728	176.24397	291.83255
357.26361	176.28267	318.98938
357.14276	180.73659	317.89194
357.78006	182.59593	313.76633
367.87872	176.74001	304.15643
365.95819	183.34106	306.08377
370.75711	179.45529	305.25244
364.97354	178.67960	305.34491
348.16034	175.23869	305.00784
347.75360	181.78023	307.00507
344.67035	177.64804	306.20657
350.56570	177.60616	305.77277
357.98563	177.13422	300.79681
357.97516	181.36726	292.25620
363.49924	178.63164	298.06418
351.52002	177.76888	297.80185
373.46274	186.52892	297.07605
340.30518	184.68520	297.24765

'Speothos_venaticus_Z.2015.96.4_C04
359.37485	218.48515	314.54456
358.81689	211.65298	311.47076
359.71506	202.47011	310.01422
350.43393	206.91815	306.53171
346.80765	196.95004	306.74405
345.43600	201.98546	307.30539
350.69968	200.21637	305.95508
368.36215	207.39417	304.79382
371.52252	199.45108	303.92184
372.42285	204.89255	304.74121
366.71350	202.36917	304.79587
358.21036	203.14342	301.31226
357.66428	207.09865	293.99390
352.86279	204.77609	298.96732
362.42059	205.03456	298.52991
342.35913	220.35277	295.76147
371.73077	222.19215	292.20615
359.06631	222.83795	314.78320
357.64478	227.10567	312.49640
356.75827	230.42834	308.38556
368.29004	220.13023	300.33936
364.58350	227.31622	302.13809
368.17291	224.24600	301.04224
363.81247	222.84579	301.70657
348.10968	218.05170	301.65353
349.94275	227.07169	303.26630
345.34622	222.97234	303.12183
350.99191	222.16862	302.24957
357.47186	220.89442	297.98700
356.82785	223.95786	287.50159
362.64130	222.91124	293.50616
350.98367	221.26581	294.33905
370.69614	227.82716	293.34238
343.26929	225.95242	295.55212

'Speothos_venaticus_Z.2015.96.4_C05
358.07187	256.23593	314.74866
357.94321	253.82893	312.42020
357.95987	245.84782	309.58139
350.31967	248.78641	307.55725
347.14862	238.55952	304.71268
346.08685	244.28374	306.48026
351.35159	243.11644	305.31982
366.91476	247.47334	306.58563
368.63058	239.02727	303.75201
370.20724	244.18930	305.29868
364.50330	243.18831	305.62662
358.02975	245.56746	302.41519
357.99051	246.35550	296.41315
353.16898	245.79640	300.78983
362.25946	246.07120	300.58255
343.37155	259.01047	299.12149
370.12360	259.88242	297.63300
357.58337	259.04858	315.44208
357.44571	262.56836	313.96313
357.35468	265.03845	311.61234
365.22293	257.56119	302.54175
363.95477	265.00238	305.45724
368.28574	260.77026	304.40512
362.09451	261.73325	302.98834
351.25146	258.85025	301.54437
347.93741	263.79474	306.81311
345.89334	260.42490	305.76334
351.85535	262.48776	304.37250
357.21606	261.39478	299.85941
356.28516	266.84045	289.38165
363.24899	262.29056	295.74796
350.71399	261.95337	296.12476
369.91504	266.36298	298.90536
343.32657	265.74026	299.99530

'Speothos_venaticus_Z.2015.96.4_C06
355.01917	282.87506	315.93268
355.38068	282.54401	311.50882
355.89783	278.62393	309.47653
347.60898	279.46680	305.70859
347.99771	274.54718	301.58472
344.61618	277.12039	304.99472
350.37515	277.37018	302.48209
363.51251	279.10321	305.65057
365.05164	273.94778	302.73712
367.50720	277.06592	305.64215
361.68793	277.25000	303.10452
355.70779	279.21973	300.60132
356.24377	284.12195	293.50223
351.43057	282.52689	298.18646
360.49689	281.63538	298.58130
343.35382	289.51492	297.23541
369.16205	288.24994	298.88950
355.05524	284.69910	316.10754
355.30457	288.64447	314.03015
355.89529	293.70389	312.97473
363.98849	290.76434	303.62888
362.88574	294.28384	308.80090
366.84293	291.21429	306.36288
360.80386	294.33820	302.93692
347.99329	290.00519	302.93979
348.16693	294.57104	308.32990
345.05899	291.47906	305.24411
350.85571	294.78894	303.62659
356.33850	293.52219	301.37555
356.17075	300.95407	293.28302
362.04291	297.90637	296.46902
350.34509	296.82550	296.58423
369.01044	294.72928	301.18686
342.52237	295.89056	300.42200

'Speothos_venaticus_Z.2015.96.4_C07
358.20520	318.09995	318.49991
358.02386	319.95551	308.47760
358.01727	320.23029	306.66028
346.57324	318.39716	304.05319
348.87408	312.19980	299.54709
345.18939	314.64578	302.99792
350.12463	315.74524	301.42499
363.95807	314.75729	304.17154
361.58588	308.11630	300.14719
365.44034	309.71918	303.10342
360.87946	312.70520	300.79263
356.04233	315.51154	299.07654
355.99997	314.34927	290.93677
351.25644	316.75833	295.18497
360.80304	314.18716	295.35858
343.13593	321.18158	292.90936
368.75351	313.94775	292.88321
358.82147	321.02795	319.54572
359.29733	326.89209	310.52429
359.22281	326.80957	308.55121
364.14084	321.36508	297.77393
368.45410	322.98553	303.14432
367.30273	319.02625	300.07874
364.89551	324.23166	301.09164
350.94897	325.08014	298.95227
351.21802	329.91077	303.86896
348.02200	326.04788	302.65472
352.95502	328.03494	301.19659
358.87286	325.05493	297.13785
359.67560	329.19693	288.70502
364.84900	324.96191	292.85593
353.22934	328.14005	292.35098
370.68802	318.47342	291.95380
345.12881	325.35931	291.40396

'Suricatta_suricatta_7103_C03
-0.31336	8.36199	10.62000
-0.00593	5.55644	10.07732
-0.14864	4.78181	9.46607
-7.76053	5.43354	10.25811
-6.78326	-0.79858	8.75383
-8.57758	1.66301	10.83225
-5.49004	1.02493	8.77695
5.48375	6.56397	6.53426
4.89724	0.59798	5.60817
7.13855	3.58179	6.56764
3.82900	3.26305	6.41531
-1.97477	2.10874	3.89644
-2.87272	2.45551	0.00208
-6.24299	2.49911	3.07288
1.35329	3.06917	0.61171
-16.17702	11.17128	-0.07169
6.60055	11.52231	-7.91617
-0.26822	11.15862	10.28980
-0.95553	13.77916	7.43176
-1.36240	14.62204	6.21368
5.00703	12.21666	1.70899
5.07509	16.58224	1.97057
7.28195	13.65218	2.14508
3.33468	14.76574	1.64032
-9.36893	11.06282	6.42034
-9.52792	15.61942	6.23853
-11.04415	13.00240	7.75798
-8.11122	14.12113	5.11453
-3.48034	14.03854	0.28648
-5.66285	14.60596	-7.57410
-0.32242	13.84991	-3.55387
-8.08294	13.17449	-0.96506
6.36964	16.18760	-8.08119
-15.99016	15.74381	-0.32852

'Tremarctos_ornatus_Z.2008.34_C03
389.47174	147.13977	374.60132
389.00543	143.87448	373.10532
388.99753	143.23999	371.68494
375.23334	141.95497	371.15625
372.59744	129.14288	362.64932
368.39841	136.62126	368.95654
379.93625	134.94131	366.86517
401.16418	139.94518	369.37421
404.23309	127.73546	361.94650
408.51294	133.77946	367.78751
398.92322	134.89941	364.96829
388.66510	137.84837	355.11676
388.35983	146.32516	340.80966
377.21869	138.51578	354.70660
399.94104	138.10207	353.75186
355.47986	168.94823	352.14627
424.77216	169.11588	350.01425
389.61328	149.96548	375.78201
389.68201	152.52443	375.72726
389.97382	153.71576	373.90341
407.22067	155.78049	368.24640
405.28491	168.15802	374.29391
414.06412	157.98221	375.16302
401.56165	163.43784	369.78711
368.47791	154.81625	367.94891
376.98166	168.90062	373.58011
364.58963	161.58517	374.37921
378.85242	162.05893	366.48608
390.60715	164.95209	359.46539
389.18481	171.78343	342.71347
403.85690	166.73956	351.73083
376.00369	168.63309	351.43195
422.60141	174.09985	351.98767
356.94250	176.94270	354.24503

'Ursus_maritimus_21570_C04
50.29697	21.06672	31.40980
42.40339	11.35812	22.04454
39.53638	6.38588	19.95510
56.80325	-7.79829	20.91885
63.84233	-2.74771	3.57702
68.11585	-0.97244	13.80056
53.45574	-7.03235	8.76265
17.55851	7.73048	23.01834
15.84869	15.38055	4.69029
14.61157	19.48392	14.70230
19.45639	5.83386	9.98381
33.46846	-11.75894	10.44382
23.19385	-32.63900	4.51859
45.38255	-26.59869	9.26675
11.77940	-13.74004	11.12414
65.24317	-42.99461	14.97419
-9.64834	-13.31825	15.56103
48.96218	17.60214	38.92751
39.17204	1.88205	41.30421
37.94803	-0.29388	41.41223
12.09327	-2.13138	37.54482
14.30914	-5.69301	53.68089
10.51768	2.14030	46.49409
16.38544	-10.35781	44.20787
55.14369	-19.61039	34.61934
54.80324	-20.52962	51.86172
61.52659	-16.63068	42.25743
47.30544	-22.66106	41.91668
27.86007	-22.88707	36.82101
19.71991	-49.00417	33.47339
4.07585	-31.40240	37.94249
41.97340	-45.97091	36.44806
-11.68178	-13.58156	33.75185
63.85144	-42.58753	29.05696

'Ursus_maritimus_21570_C06
50.58383	-0.73657	28.67740
34.02985	0.98815	19.99422
31.73033	0.34093	18.23747
29.85095	-19.82481	20.79864
33.82056	-22.88733	2.04310
38.34948	-25.36335	13.77640
26.65101	-15.41227	8.62889
25.91879	21.23104	18.84740
30.57835	26.69573	0.91306
33.57135	30.30228	12.29175
24.89644	17.84898	7.84862
14.04781	-1.57264	9.31285
-7.07117	-3.96753	6.75764
4.98018	-19.35852	10.62920
1.60632	15.69655	10.49429
0.61826	-48.74146	28.21513
-7.33475	43.91069	24.72549
49.57965	0.09555	39.08633
30.39631	0.50439	42.63220
23.96714	0.00234	44.35505
13.15658	21.41213	36.24922
13.13242	21.87328	55.78408
18.19586	27.10088	45.89701
7.63591	16.41287	46.71641
17.06373	-22.38965	36.47378
14.96545	-21.23841	57.53606
21.69737	-27.80299	47.44934
10.32140	-17.43899	46.82191
-1.18296	-1.23734	40.40799
-25.32987	-3.33448	34.74370
-14.66614	18.08368	36.83297
-11.69228	-22.83355	38.60236
-10.41555	46.75634	36.91959
-2.15729	-51.14440	40.21024

'Vulpes_vulpes_C03
16.28040	17.37499	343.05081
16.18451	19.86169	345.68533
16.18140	22.24502	349.68869
23.40764	21.55129	349.69495
22.95018	24.59772	354.64087
25.02728	21.49970	352.51422
21.14646	23.13292	351.61127
8.35738	21.10755	349.24893
9.64406	25.10221	354.51462
6.80721	22.46133	352.99298
11.96679	23.26458	351.09564
16.41847	28.83460	349.33044
16.25039	35.44470	347.26172
21.69194	31.06206	348.35245
11.12455	31.21733	348.83990
30.32723	32.47499	330.09586
2.97464	30.73029	329.83353
16.68755	17.18682	340.80331
16.50637	18.21353	339.14566
16.22934	19.14164	329.91660
8.98087	23.58651	337.29343
10.72736	17.27376	327.31491
7.34222	20.30894	332.65976
11.81234	22.49126	331.18207
23.16628	23.86664	335.74222
24.44463	20.01936	329.50940
25.71165	20.97796	333.99588
21.97395	22.87561	331.66049
16.15008	27.01314	330.69897
16.55182	36.38923	327.39670
10.37111	31.09251	329.87436
22.71320	31.12880	330.31403
1.86866	32.01664	325.30978
31.38248	34.13093	324.67816

'Vulpes_vulpes_C04
14.74705	11.58594	297.98001
15.05326	16.95015	297.15305
14.52766	19.14639	295.78040
7.12155	19.09708	294.38870
7.29366	22.43280	287.50214
5.34135	19.10311	289.15143
8.95861	21.05570	291.13193
22.06045	19.75825	294.18390
22.32180	22.79096	287.35431
24.70377	19.25415	290.08630
20.50208	22.28767	291.22974
14.87392	25.24556	293.99255
14.64660	32.77130	296.39062
9.34575	27.83798	294.85770
19.51921	28.67683	295.02722
1.81527	30.18249	310.14987
27.35170	30.70669	310.78931
14.74573	11.97623	301.20322
15.28239	16.33331	305.16943
14.53669	18.47890	310.95288
23.44592	21.82361	304.62399
19.93446	18.63871	313.92093
23.92157	19.53824	310.44958
20.10695	22.24556	310.72678
7.81851	22.83599	306.25009
8.76061	17.12119	314.44092
5.70895	19.50148	310.09036
10.04179	21.30191	311.31921
14.86236	26.20981	308.88516
14.30322	36.15564	314.95096
20.11531	30.08469	312.78159
8.72567	29.38648	312.07947
28.11070	33.45333	315.27881
0.93860	32.40223	315.50436

'Vulpes_vulpes_C05
14.13449	19.92456	283.31918
14.21894	21.34576	277.28433
14.04907	21.03804	275.26770
6.38991	18.94533	275.35544
6.62643	13.14259	272.71652
4.64528	15.92644	275.82748
8.35176	16.93592	273.20892
21.63452	18.57987	274.47952
21.50042	12.12180	272.27765
24.62104	14.43327	274.69751
19.89899	15.85406	272.75662
13.72960	17.81088	268.43283
13.58243	19.04915	261.22498
8.38608	20.87168	265.60367
18.58694	18.68308	265.04214
1.48409	31.21418	262.87274
28.15635	29.77684	262.08780
14.51237	21.75110	283.03577
14.70724	28.56395	276.64169
15.12746	33.69508	274.02499
22.06917	30.31478	269.24045
20.94833	36.85596	271.49103
24.21563	32.75473	271.68948
20.20065	33.66813	269.24637
7.00069	29.86093	270.40912
9.00471	36.93644	271.83939
4.98570	33.43923	272.83026
9.68175	34.09108	269.93219
14.73392	33.87270	265.37015
14.69805	36.62936	256.26382
20.59065	33.58710	261.05542
9.02445	34.89278	261.68839
28.57480	33.61526	261.38666
0.16266	34.92787	262.32913

'Vulpes_vulpes_C06
15.75981	30.39025	212.64404
15.77802	28.73869	223.38766
15.74879	28.49921	224.45590
8.05005	30.16712	224.66934
8.78958	37.17805	226.20526
6.40517	34.89722	223.46497
10.18808	33.58460	226.13980
21.56048	30.15283	226.47067
24.68929	36.83285	225.73706
25.75316	32.57122	224.34171
21.33199	34.50393	227.74474
15.27201	33.82585	231.25597
15.41505	34.29461	238.15259
11.20683	33.59340	234.18594
20.00228	33.12609	234.29274
3.68857	29.04270	238.26389
26.32418	28.50822	239.86809
15.24970	29.84410	212.69461
15.31793	21.66024	223.20044
14.91495	18.92170	226.56664
22.30540	22.44410	232.63489
20.89826	15.82507	230.66629
24.65390	19.91145	230.66394
20.14809	17.66594	232.57182
7.70985	22.33275	231.50826
8.90520	16.50872	229.91440
5.57309	20.01809	229.38217
9.88609	18.91027	231.93634
15.18860	20.13070	236.18608
14.53424	18.90349	245.82230
19.89518	19.38955	240.82726
10.13897	19.21296	240.88663
28.92283	22.46394	239.57784
0.48866	23.83567	238.44577

'Vulpes_vulpes_C07
15.25936	26.30577	168.28760
14.33679	23.76794	188.84236
14.49121	24.48071	191.20088
21.57015	22.77736	192.74716
22.10794	16.10161	195.04486
24.45745	18.18909	192.39908
20.05285	20.00013	194.78288
8.49876	23.56228	193.02817
5.82767	15.34544	194.84085
4.36593	18.66626	192.16161
8.96039	19.92834	195.39236
14.17443	20.97199	199.15166
13.91209	21.70519	206.90491
18.99148	21.85085	202.30402
9.50135	21.53329	202.57834
26.64987	23.20121	205.64894
0.42177	22.88545	205.28339
15.89204	27.70397	168.05835
14.38838	32.50468	189.98227
14.53484	32.34126	191.11842
7.12569	30.50858	196.74794
6.94413	35.97006	193.65898
4.97905	31.64930	193.52168
8.60053	33.78799	195.43147
21.48571	29.32219	196.30728
20.76897	36.57027	193.91168
22.91011	31.83910	193.12384
19.43574	32.99083	196.21011
13.82223	33.63230	199.61343
13.89371	36.09072	207.25906
6.81896	35.25852	203.73180
20.69108	35.48603	203.71881
-0.80177	27.93652	202.17096
29.14392	27.91835	202.48047

'Ailuropoda_melanoleuca_Z.1986.19_C03
404.65897	176.73068	392.19211
405.90747	163.94759	385.55154
408.18524	159.61214	380.09256
394.47610	164.85841	376.10355
392.64371	151.48172	373.56235
385.78531	156.12659	377.92139
401.08536	157.94453	373.76440
420.37482	166.53558	377.62372
426.19531	155.74486	376.48538
429.00464	163.85283	380.70761
417.55817	158.31660	373.01501
409.25485	153.97852	364.30048
409.69946	156.51779	347.35767
394.79321	154.05801	358.55258
422.01364	158.87268	358.64709
363.94135	168.21373	349.74020
446.72809	180.17995	353.96628
404.81686	180.50667	388.45520
405.07092	178.20383	380.64206
405.47159	176.54942	377.43314
425.09888	171.15385	369.39929
418.96240	184.64728	372.15955
428.95392	181.67523	376.53790
417.86038	176.90480	366.70895
388.39191	166.08397	368.49731
385.56686	180.85191	372.12305
380.69757	171.54691	373.10840
394.37308	177.84464	370.33627
406.93936	170.33493	360.61581
406.21838	170.16943	342.29465
424.65475	174.09219	351.28104
391.02222	169.02242	350.50232
444.64127	187.07668	354.10010
364.65869	174.64995	347.89291

'Ailuropoda_melanoleuca_Z.1986.19_C04
407.54343	225.28215	401.50403
409.65610	209.75876	378.19440
409.55707	209.43578	374.71609
395.50674	207.73401	372.29858
388.40918	195.82256	372.06656
386.22943	206.64792	374.22827
397.25552	198.44359	367.80371
422.16867	211.61433	373.36652
431.40872	196.97208	372.38605
433.56000	207.89256	377.30493
422.09399	201.81984	367.63562
410.98315	202.94473	360.56631
412.41113	204.36937	343.00186
396.14771	202.96938	352.84232
426.74680	205.28845	353.81750
368.30695	211.92586	349.61823
452.26312	216.30022	354.32425
407.44788	227.50327	400.74631
409.02609	224.50743	378.70227
409.09909	224.07674	375.16333
432.09180	217.73868	368.25388
426.57526	232.70215	368.64783
435.28253	227.84529	372.89111
423.57309	223.34738	364.29205
387.07455	214.92709	366.53668
391.87259	228.65120	367.07031
382.91101	224.94592	370.42355
396.54071	220.59045	362.51028
410.10022	219.88559	356.22397
411.05197	218.50046	338.47910
427.34125	220.78116	347.42108
394.06931	218.50252	345.69290
451.52887	226.07982	354.53720
368.58347	222.19516	350.16068

'Ailuropoda_melanoleuca_Z.1986.19_C05
407.84137	269.31424	406.55722
409.94482	256.48785	376.64816
409.64563	257.04544	373.72614
395.85791	257.81812	371.65710
384.96271	242.29904	371.16324
384.88239	254.29103	375.69513
395.54117	247.93840	367.19501
425.78882	258.30679	371.35971
433.35379	244.11263	369.98798
435.93091	254.09544	374.83511
423.86148	249.22530	366.65521
409.82507	253.06226	359.19830
410.33383	257.43579	339.29666
393.32288	254.62001	352.64633
425.65973	254.47696	351.38449
366.60339	260.22479	350.01138
452.14145	261.74710	347.77454
407.54062	272.45279	406.29742
410.21402	272.60559	378.03821
409.87817	270.83841	374.00815
430.64984	264.99417	365.95554
428.22015	279.06326	368.93903
435.32809	271.85126	372.55057
424.94061	272.04218	363.86163
390.34540	263.63193	364.06464
389.14148	276.12982	369.93500
383.55832	267.32727	372.23004
395.94989	271.33618	363.79938
409.62918	270.12372	356.45712
409.78207	269.30673	337.98087
425.60342	271.55475	346.81888
393.28049	271.12299	346.29266
450.11880	271.63226	352.23798
368.39554	270.95486	353.53735

'Ailuropoda_melanoleuca_Z.1986.19_C06
422.06149	313.21857	419.62866
417.04840	298.97101	377.03369
416.75565	299.96240	375.44849
400.15002	298.35236	374.09744
392.43341	283.18097	373.35736
392.42526	294.36404	377.89105
401.01025	287.77304	367.94684
433.99149	299.56638	371.19656
440.96960	285.19727	370.24442
443.75760	295.19812	376.31573
431.76492	291.60172	366.79065
417.00638	298.18719	361.10153
415.64294	301.09579	342.04816
398.39755	298.05051	354.63486
432.53821	299.96021	351.37091
371.60931	302.20483	357.54755
459.52917	304.26447	350.82550
421.45825	316.65826	419.87161
417.50952	315.05389	382.82596
416.87177	311.24405	375.88229
437.44321	308.32187	368.94745
435.37808	323.44894	372.76544
441.54764	313.69446	375.95328
430.45734	316.49527	367.19012
395.42435	306.60818	371.14990
397.62064	319.39746	374.86481
391.96838	311.62625	378.69089
401.53244	312.73886	368.40231
415.29498	315.10278	359.59799
414.42657	315.90738	341.21713
431.48752	317.12506	349.70129
397.67252	316.94031	350.41330
458.27869	314.52744	355.35590
372.62881	312.26633	360.39423

'Ailuropoda_melanoleuca_Z.1986.19_C07
411.44800	360.68777	414.85260
411.74741	341.99387	366.18082
412.07520	343.52100	361.68228
392.92285	339.79678	359.62799
389.18567	326.49332	356.72913
387.57748	334.48856	364.31390
396.19708	332.38834	353.75912
429.96832	341.82620	357.44452
436.40652	330.03348	359.93909
437.74576	337.59454	363.82196
428.29376	334.43460	353.27887
412.21899	343.23071	346.90714
411.00095	348.24167	328.65076
394.64816	345.37262	339.16095
426.72284	345.77731	338.72122
360.89017	341.07483	337.84354
462.52042	343.02042	332.68799
411.16855	362.16946	414.52747
413.23660	361.53598	373.12653
412.85269	355.50443	364.55777
433.72064	351.11844	358.57919
431.05701	364.30359	362.63269
437.66492	357.10275	367.19705
426.37875	359.42331	357.48218
390.87485	350.30466	359.64777
391.82816	361.31857	365.40021
386.34848	353.53079	369.33298
397.95633	356.52835	359.04071
411.45569	361.74939	348.69757
410.57590	362.69040	328.99139
425.92328	362.47742	337.85916
394.67307	361.45047	338.82040
456.92917	353.80280	349.23004
366.29315	351.22610	353.22748

'Ailurus_fulgens_1802_C03
-0.58065	6.62523	49.77138
-1.33407	5.42926	49.67427
-1.19044	5.01228	49.62132
-0.20659	2.17458	41.64294
-6.41158	1.75812	40.02381
-2.86055	2.97574	39.16811
-3.90351	2.00199	42.82340
-1.09042	2.22603	56.16453
-7.31034	1.35855	57.18715
-4.47442	2.85161	58.60213
-4.79399	1.66719	55.45325
-3.70234	-2.50000	48.47321
-1.28794	-7.87442	48.24445
-2.82490	-3.94773	43.54323
-3.00517	-4.48470	53.39814
3.79565	-7.02866	33.35839
4.19249	-8.10461	62.62380
2.25826	7.17475	49.74538
5.73800	5.00949	49.69226
5.81780	4.14963	49.54142
3.53269	-0.12667	57.40817
8.86522	0.91418	57.41072
6.03437	1.03236	59.57331
6.58307	-0.57901	55.22962
4.54981	-0.20606	41.16721
9.55470	1.14963	41.30474
6.96242	1.63415	39.13708
7.79015	-0.31421	43.24960
6.59732	-4.05660	48.69532
6.74644	-9.72490	48.30209
6.31517	-7.00707	53.90357
7.37823	-6.44069	43.51948
6.34909	-8.33022	62.46719
7.60682	-6.41696	34.39101

'Ailurus_fulgens_1802_C04
-7.23509	4.99904	80.50153
-8.26357	3.88482	80.76992
-7.71680	3.27659	80.57419
-6.71386	0.55775	74.20982
-11.66021	-3.54736	73.72302
-9.55939	-0.23634	72.04964
-8.95592	-1.36853	75.19147
-7.27004	-0.19953	86.90164
-11.78510	-3.97945	86.89146
-9.48304	-0.58631	89.05893
-9.52736	-2.16031	85.67735
-7.66645	-5.81320	80.03164
-3.32655	-9.74324	80.01549
-6.10229	-6.85776	74.87101
-6.35703	-7.09186	85.52112
3.30440	-6.27753	64.88861
3.99239	-6.93019	94.87212
-2.74726	5.83026	80.65570
-1.69641	5.34269	80.91533
-1.24782	4.56534	80.91072
0.02459	-0.51138	88.20396
4.87247	3.05370	87.97214
1.72587	1.75379	90.58561
2.34447	0.74794	86.41814
0.01844	0.13803	72.72042
4.57037	3.52205	72.48630
1.92133	2.24632	70.84848
2.75588	1.60471	74.74305
3.41475	-2.65199	80.37815
5.30711	-7.48899	80.18869
3.91772	-4.73434	86.14403
3.95771	-4.36767	74.88205
6.16954	-6.41285	94.40708
5.35469	-5.32142	65.01089

'Aonyx_cinerea_2908_C03
-0.03829	1.55682	-63.47799
0.16828	0.33140	-65.96025
0.45864	0.09184	-70.17313
6.17974	-3.03987	-68.38248
7.16563	-3.47664	-72.09935
7.85056	-2.93272	-69.40323
5.80199	-3.60225	-70.09370
-4.22835	-3.53581	-68.55794
-5.32054	-4.32914	-72.52156
-5.99340	-3.77847	-70.01612
-4.07955	-4.11015	-70.56871
1.10496	-6.78532	-71.51686
1.41833	-11.32089	-70.70794
4.97317	-9.05095	-70.32680
-2.38897	-9.33132	-70.75970
12.36428	-12.79132	-66.55865
-10.16240	-13.57570	-66.90106
-0.00226	1.30667	-62.40363
0.24654	-1.20839	-62.14278
0.23766	-1.79950	-62.69051
-5.27993	-6.89826	-64.89015
-7.08190	-5.87743	-62.33732
-7.66361	-6.25854	-64.86111
-4.78478	-6.33375	-62.95603
7.04563	-6.24090	-64.91792
8.09670	-4.85742	-61.43343
8.92746	-5.20730	-63.46724
6.15848	-5.88441	-62.89295
1.01973	-8.28385	-64.06033
1.04259	-13.43882	-63.11627
-2.65428	-10.72136	-64.17364
4.51244	-10.49427	-63.87553
-11.06491	-13.75490	-63.57971
13.31327	-12.48809	-62.83298

'Aonyx_cinerea_2908_C04
-0.35169	3.90700	-56.26986
-0.03743	0.93721	-56.64582
0.16144	-0.72172	-57.33749
5.65318	-3.36608	-56.95475
7.80911	-5.12941	-60.75991
8.50653	-3.75745	-58.53937
6.10988	-4.88905	-58.97786
-5.28964	-4.28262	-57.75553
-6.98948	-5.99466	-61.71204
-7.80860	-4.70614	-59.11211
-5.18233	-5.72929	-59.72085
0.24743	-6.93603	-58.38173
0.83326	-11.18067	-56.96796
4.46621	-8.80775	-56.96023
-3.25493	-9.50790	-57.41046
12.45604	-10.75557	-52.80240
-11.52818	-12.13615	-53.31686
-0.33039	4.41504	-54.80780
-0.39647	1.31453	-53.63364
-0.15710	0.25374	-53.54724
-6.42296	-5.73786	-54.00214
-7.04081	-3.14245	-50.78567
-8.46319	-3.91762	-53.12185
-5.45313	-4.60249	-52.17664
6.72404	-5.16531	-53.07716
6.86794	-2.66122	-49.95741
8.48095	-3.41603	-51.64328
5.21887	-3.97672	-51.62458
0.40850	-6.30197	-51.34070
0.30084	-11.87269	-49.61216
-3.55781	-8.79353	-51.29336
3.97393	-8.83357	-50.42789
-11.21558	-10.66904	-50.50986
11.70370	-9.23401	-49.44351

'Aonyx_cinerea_2908_C05
-0.54415	7.32418	-41.88306
-0.27501	2.57782	-42.60251
-0.18312	1.18087	-43.29515
5.48563	-2.17638	-42.81782
7.38680	-3.38402	-46.29894
7.76247	-2.17316	-44.36132
5.56288	-3.14697	-44.79465
-5.83767	-2.57431	-43.15474
-7.89738	-3.69371	-46.98548
-8.43237	-2.49321	-44.77280
-5.83093	-3.99425	-45.45393
-0.08022	-5.10213	-43.50151
0.07245	-9.66562	-42.61982
3.82666	-7.29280	-42.49530
-3.98337	-7.49631	-42.78153
11.72302	-9.58325	-38.40925
-11.57415	-10.43671	-39.49486
-0.49298	7.49433	-41.05241
-0.56315	3.04082	-38.55215
-0.59314	1.24497	-37.90644
-7.27330	-4.27440	-38.96825
-7.16776	-2.64301	-35.65342
-8.69972	-2.96092	-37.42299
-6.11443	-3.79605	-37.13514
6.73744	-4.06170	-39.00688
6.24778	-2.21286	-35.59159
7.85387	-2.65063	-37.45702
5.09032	-3.28243	-37.21822
-0.22401	-6.01561	-36.44043
-0.40424	-11.13333	-35.39975
-3.95358	-8.42072	-36.17314
3.35815	-8.33987	-36.13882
-11.59411	-9.11532	-35.91735
11.41445	-7.94776	-35.60501

'Aonyx_cinerea_2908_C06
-0.50349	10.65257	-27.92662
-0.33253	4.28179	-28.29562
-0.34002	2.98670	-28.62717
5.53407	-0.73751	-29.37738
6.93743	-1.49519	-32.82317
7.50134	-0.55181	-30.60204
5.66149	-1.55075	-31.13198
-6.03427	-0.69288	-28.96434
-7.62623	-1.63450	-32.95513
-8.32744	-0.78358	-30.62699
-6.18284	-1.79568	-30.77734
-0.46540	-3.67015	-29.93199
-0.40909	-8.91566	-29.17100
3.51797	-6.26347	-29.33704
-4.12473	-6.51594	-29.23384
11.86347	-9.23494	-28.06372
-11.43507	-9.00703	-27.00892
-0.54447	10.84562	-26.93691
-0.24534	4.31495	-24.71129
-0.29219	3.13106	-24.25264
-7.51956	-2.44700	-25.23364
-6.58166	-1.18338	-21.94947
-8.45156	-1.12551	-23.56407
-6.17376	-2.27464	-23.34852
6.88037	-2.27699	-25.44935
6.90232	-0.82564	-22.32991
7.90540	-1.04037	-24.16316
5.89881	-2.26847	-23.77661
-0.19207	-4.80536	-22.99453
0.01660	-10.52689	-21.65576
-3.91110	-7.41842	-22.43004
3.51498	-6.97556	-22.44573
-11.99812	-6.80525	-23.71688
11.85013	-6.39994	-24.47490

'Aonyx_cinerea_2908_C07
-2.03414	10.30459	-13.67851
-0.87433	-0.56607	-15.46275
-0.68874	-1.62773	-16.01585
5.66048	-4.91623	-16.10725
7.04630	-5.44932	-19.01245
7.36684	-4.15531	-17.13522
5.91498	-5.75372	-17.70996
-6.93964	-5.93910	-17.11264
-7.60258	-6.84827	-20.49656
-8.84179	-5.77014	-18.67857
-6.40459	-6.95643	-18.96261
-0.01603	-8.49739	-16.67480
0.18662	-13.55208	-15.88247
3.80056	-10.49155	-15.35821
-3.86436	-11.04546	-16.25329
13.34677	-13.06970	-15.54200
-12.22656	-15.42313	-18.00930
-2.56977	11.22985	-12.68763
-1.77841	0.18916	-10.47969
-1.56656	-1.82100	-11.14165
-7.58186	-6.71850	-13.27870
-7.59733	-5.26511	-9.49469
-9.06621	-5.22229	-11.54801
-6.20724	-6.35811	-11.38832
5.52899	-5.79297	-11.41724
4.83467	-4.05455	-8.10677
6.78854	-4.07021	-9.91252
4.05988	-5.21152	-10.13876
-0.94773	-8.69539	-9.66829
-0.72181	-14.00508	-8.29397
-5.26733	-11.27469	-9.91617
3.42222	-10.76006	-8.56884
-12.98654	-14.95912	-16.45141
13.68803	-12.89609	-14.06453

'Atilax_paludinosus_3253_C05
-11.79229	6.46150	-33.69373
-11.39163	-0.50331	-35.97299
-11.34819	-1.62583	-36.16798
-4.76658	-3.37276	-36.61472
-2.54068	-4.01336	-42.63490
-0.75313	-2.01326	-39.66699
-5.00502	-3.88882	-40.17833
-17.47090	-4.40146	-36.42695
-20.34038	-5.04118	-41.39685
-21.86879	-3.40475	-38.15955
-17.59250	-4.73916	-39.13179
-11.11080	-8.01416	-38.92191
-10.52456	-13.48237	-36.19801
-6.76180	-10.23325	-37.64026
-14.96760	-10.65844	-37.44354
4.86816	-14.84249	-27.80114
-24.61497	-17.09421	-26.99614
-11.59497	6.52026	-32.47801
-10.88297	-0.72848	-28.24253
-10.82698	-2.44686	-27.63706
-18.93053	-7.05437	-30.26699
-17.74234	-5.40265	-24.29941
-20.55178	-5.55676	-27.63425
-16.41541	-7.06944	-27.30718
-3.02260	-6.17984	-30.87705
-2.93025	-4.37912	-25.02774
-0.90182	-4.12191	-28.81953
-4.67885	-6.08375	-27.74571
-10.01673	-9.92598	-26.94858
-10.11033	-17.54628	-25.20713
-14.77311	-13.70396	-26.09067
-5.51673	-13.30608	-26.55917
-24.43593	-16.81647	-24.69140
4.81788	-15.26300	-25.86604

'Atilax_paludinosus_3253_C06
-24.15256	8.11455	-6.09943
-22.14411	1.23330	-6.38619
-21.16326	0.40232	-6.47359
-20.89468	-2.84614	-13.55266
-25.86347	-5.68318	-15.15337
-24.46785	-2.48801	-16.10126
-23.29372	-4.51133	-13.11423
-20.16194	-2.22225	0.05325
-25.21999	-5.21758	1.62578
-23.57699	-1.69491	3.10423
-22.62715	-4.56355	0.01764
-20.57910	-8.29696	-6.47672
-16.62548	-12.81793	-6.58402
-18.49450	-10.36831	-10.61330
-18.20721	-10.27749	-2.52272
-13.40762	-10.70441	-20.45413
-12.72332	-10.25649	6.70589
-22.89446	10.24325	-6.44096
-14.39263	3.33785	-6.54591
-14.42721	2.28884	-6.50221
-14.35455	-3.80703	1.13803
-10.62864	0.07527	1.09051
-12.72695	-1.38073	3.26895
-11.15343	-2.26016	-0.47271
-14.39625	-4.46447	-14.24567
-11.24915	-0.36922	-15.01864
-13.48893	-2.10689	-16.74836
-11.65178	-2.50076	-12.64368
-10.25820	-6.00354	-6.79353
-4.68729	-10.72773	-7.23870
-7.33398	-8.46945	-2.66222
-7.83470	-8.48869	-11.27506
-9.98310	-8.53633	7.21566
-10.27237	-8.96516	-20.99339

'Atilax_paludinosus_3253_C07
-16.95256	11.11978	13.16174
-12.72032	-3.61635	11.55844
-12.34094	-4.86857	11.96691
-5.27661	-7.00737	10.60215
-3.11779	-9.66948	4.96843
-1.96989	-6.29057	7.47209
-5.26323	-8.80498	7.68443
-18.67557	-9.61075	11.49402
-20.04991	-13.08168	6.21543
-21.78888	-10.24451	9.19773
-17.81324	-11.51065	8.97000
-11.00096	-12.33088	10.86900
-9.38914	-17.58057	14.01673
-6.06526	-13.65200	12.06381
-14.25597	-15.87452	12.98870
3.41921	-15.52510	14.41707
-22.21411	-20.36438	15.97554
-16.73639	12.34945	15.31930
-12.64030	-1.47263	18.58991
-12.59422	-3.22066	18.10133
-19.00522	-10.20048	16.44136
-19.19974	-7.23445	20.80278
-21.01945	-8.29029	17.95787
-17.04880	-9.12119	19.19514
-4.13364	-7.24759	15.60173
-4.10363	-4.07137	19.80868
-2.62723	-4.60793	16.59668
-5.89432	-6.61019	18.71841
-10.71324	-10.81820	20.94955
-9.15607	-16.58891	24.40501
-14.48703	-14.14217	22.88876
-5.77812	-12.13741	22.22028
-23.95901	-16.23596	18.06546
3.94304	-11.61184	15.81030

'Canis_lupus_C03
8.19466	-20.60933	30.00967
8.61185	-23.96309	27.71245
7.95154	-29.40262	24.84390
-2.22023	-20.19945	24.62208
-7.21703	-32.62244	20.34700
-8.10341	-24.94521	26.57252
-0.52690	-27.72304	20.92647
19.22222	-20.67592	24.51989
23.03701	-34.67419	20.39779
25.81034	-27.61720	25.86863
17.02048	-28.84019	20.33193
8.39811	-27.15028	11.95197
8.87342	-19.09869	0.68963
-0.14405	-21.79681	8.46214
17.78214	-22.57632	7.37056
-19.63317	5.06218	5.05662
39.46474	2.79291	5.25072
8.84292	-9.04460	32.40030
9.41403	4.81440	31.13733
9.31460	5.46864	30.07652
25.86847	-5.25887	22.92606
21.99495	11.20242	28.83350
28.76243	2.60295	27.99710
19.96312	3.60758	22.54313
-7.22721	-2.33184	22.51476
-1.24780	12.54959	29.21720
-8.22360	5.46615	27.79946
0.32445	4.52250	23.04893
10.40693	5.38962	17.15685
11.00158	12.71505	3.17223
21.01107	8.05124	10.53253
0.10128	9.56402	10.32680
38.02960	9.18272	8.48302
-17.30536	11.73367	7.55041

'Canis_lupus_C04
7.93670	10.90459	25.06776
8.38644	4.49858	20.15563
8.87212	3.01515	19.72421
-3.70665	-2.12489	22.81502
5.21893	-16.71697	27.08169
-2.17803	-11.27531	31.01152
3.81710	-8.49307	23.55039
14.41864	9.83077	10.44984
29.13988	-1.14691	13.73782
25.35579	9.20522	12.52586
19.35340	1.33641	13.06430
10.08181	-6.24724	12.72549
4.99001	-11.59833	0.22096
0.89608	-11.51663	11.09218
13.20189	-3.45913	1.97347
-28.72766	-11.55368	3.85736
9.15344	14.34203	-21.82547
5.56223	15.83835	25.05098
-7.48544	16.49818	9.45395
-11.66312	17.57574	5.25870
5.20020	16.53726	-1.94922
-7.61812	26.01957	-3.41802
-4.09854	16.09746	-5.46723
2.49292	26.72505	-4.27260
-15.88042	1.80752	12.32687
-23.22878	15.53132	6.71568
-17.53731	8.43230	4.79687
-23.82720	7.10542	14.04534
-11.07901	9.35519	-3.75046
-16.05272	2.17778	-18.52397
-4.32270	10.22264	-14.94480
-20.60704	0.07698	-5.63008
5.02038	16.73142	-21.97569
-31.33988	-7.59412	0.95907

'Canis_lupus_C05
-14.72544	-21.81044	40.20837
-11.51210	-20.78712	32.05112
-10.97503	-21.53393	31.16269
-2.44832	-13.22238	30.65556
-12.90907	-0.76507	26.36769
-5.56983	-2.90951	32.12924
-10.75748	-10.36616	25.06879
-12.91229	-32.72961	30.67897
-28.81491	-29.83862	24.83849
-23.57380	-36.57362	31.69883
-17.80183	-28.09132	24.93015
-12.84386	-20.24084	19.58064
-6.93634	-22.36650	6.31291
-5.36632	-14.41557	14.77720
-12.43793	-30.03775	13.40719
20.32202	-8.79955	13.66980
-4.18291	-54.25186	10.41481
-12.03649	-23.93326	43.53570
6.88884	-30.61973	32.14245
10.20377	-32.93998	30.99206
-1.26549	-41.80538	23.37601
9.64869	-45.66994	30.13163
0.84899	-49.17294	28.85868
6.87231	-41.45713	21.00363
11.64547	-17.73197	24.30683
21.16610	-23.84246	31.93011
17.92092	-15.50909	29.78700
16.98048	-25.74985	24.00871
12.54155	-33.96722	18.00367
19.63722	-37.08344	1.93382
8.91948	-43.29099	9.98198
19.80606	-25.54746	10.21056
2.33413	-55.58269	10.74299
24.94463	-13.21455	11.54825

'Canis_lupus_C06
-35.78848	-8.06204	47.13630
-29.51955	-3.15848	37.69846
-27.59379	-1.77039	36.59471
-31.90409	7.39959	37.09190
-46.32189	5.02406	28.39059
-41.51567	10.47379	36.99387
-36.79335	4.02028	29.27655
-20.64872	-9.07081	36.58979
-27.54588	-21.87293	29.55165
-21.19413	-19.78394	36.16534
-25.84231	-12.19517	28.24399
-28.82085	-2.67176	24.03326
-21.22709	2.45105	10.68626
-28.66561	7.30779	18.26500
-19.62796	-6.05240	18.21753
-26.01953	28.77859	19.27398
1.09190	-11.31176	20.01289
-33.46788	-8.37766	51.23185
-13.14231	8.04479	42.06910
-12.24004	8.72596	41.33683
-7.11193	-4.40502	32.13926
-2.04573	1.67317	40.75655
-2.55083	-7.03300	38.12243
-3.54765	3.69488	33.12745
-23.03683	17.61571	31.67301
-16.45296	21.02301	40.91376
-24.27027	22.92023	37.47224
-14.80418	18.45249	33.09956
-7.84208	11.92982	28.15826
0.37018	17.46137	12.53605
2.08067	7.66502	19.71259
-8.45177	22.06781	19.64074
6.01546	-7.38912	22.26254
-21.69795	31.84182	23.11861

'Canis_lupus_C07
-15.07316	-30.32902	28.64315
-7.76521	-11.63399	18.75623
-7.37863	-10.68860	18.50352
-15.79433	-5.51311	20.34779
-21.95378	-6.32857	2.39924
-25.15458	-6.57179	13.94179
-15.23804	-4.42361	10.21300
1.74184	-12.11940	20.19869
6.72482	-18.81839	3.29648
8.36709	-20.26785	14.47069
2.82900	-11.51086	9.54449
-4.19856	-2.84710	7.96934
2.31137	12.75778	4.28479
-9.19621	5.97802	7.09735
6.24099	0.81005	7.83945
-21.78445	21.47567	10.52052
25.50826	2.78799	11.71076
-14.99347	-30.21940	31.11489
-5.28736	-5.18925	32.64811
-4.44744	-2.91095	33.05004
8.60780	-4.79978	24.73893
8.66108	-4.31265	35.02684
11.38837	-9.02761	30.10099
7.58088	-1.50800	29.65471
-15.27606	4.46646	24.84449
-13.46324	5.04835	35.28045
-19.08411	3.99139	30.71290
-9.86637	5.86608	29.65166
1.17405	9.11073	27.58410
7.35681	24.35780	23.38275
13.04587	12.09447	26.01775
-5.85947	19.79609	26.16243
25.68896	-1.25389	19.22311
-23.96148	19.39238	18.95233

'Chrysocyon_brachyurus_Z.2015.177_C03
406.03729	139.61789	365.44653
405.79700	127.23653	361.67999
405.68106	127.42941	360.24338
396.11179	132.48212	359.84766
392.06601	119.23362	355.95190
390.29987	125.46101	361.87592
397.40024	124.55851	357.77075
414.08105	132.94667	359.94684
418.68619	119.38121	356.50998
420.86917	125.94267	361.90097
413.57785	124.12505	357.56046
405.52206	127.61111	349.57794
405.44537	135.46875	339.55988
397.26141	130.06647	345.67786
413.71027	130.85760	345.09317
378.17508	166.70703	337.58951
432.24634	171.04108	338.20123
406.24551	155.17012	365.49576
405.95547	162.38667	364.01083
406.02597	164.27812	362.23352
418.64282	161.45782	356.93253
418.20282	171.25558	361.49768
421.82635	166.12456	359.99228
415.47427	167.52440	358.21375
393.03802	161.63657	358.39880
393.21909	171.05861	362.43198
389.96414	165.38191	361.95071
395.69907	167.24904	359.02982
404.83560	166.07570	349.92654
404.50671	172.03673	334.80585
414.35275	169.04617	344.00323
395.45230	169.27145	344.08188
431.52191	177.40738	338.79160
378.46967	176.78349	338.96759

'Chrysocyon_brachyurus_Z.2015.177_C04
401.17346	203.45549	373.07492
400.48718	196.36206	364.90610
400.32031	196.33206	363.23294
386.38727	198.43912	363.04489
385.76102	185.06696	357.20319
383.19089	190.64293	363.25568
389.30768	191.32394	359.92059
412.90881	198.00417	362.70807
413.76682	184.87900	356.87827
416.75354	189.79541	362.26443
409.99121	191.00520	359.58102
399.74710	193.46225	352.32507
399.71216	200.16078	341.43347
391.11426	196.85138	347.61761
408.09912	196.80295	347.80875
376.71277	231.64000	341.06580
426.21365	232.85123	340.99469
402.26129	210.21861	372.61005
399.97409	222.44324	364.24268
400.27536	226.00777	362.17819
413.57410	224.47128	356.81461
413.19955	235.34222	362.79785
417.01059	228.48219	360.34747
410.34549	231.10695	358.65375
388.30676	225.46870	356.95081
389.51807	235.57780	362.21356
384.54791	229.66592	360.58215
391.93625	231.19391	358.34677
401.25665	228.66945	349.66464
401.33142	235.43929	333.70984
410.66641	231.42770	342.94312
391.58768	232.33133	342.99234
426.20441	238.53235	341.34158
376.94556	239.21288	343.24496

'Chrysocyon_brachyurus_Z.2015.177_C05
401.69983	255.27939	380.78000
401.38846	254.29677	372.13150
401.27737	254.71895	370.11896
388.64648	259.17584	370.07172
386.99866	246.07751	364.49017
384.10794	250.66559	369.47723
391.21802	251.91388	367.09705
413.09491	258.21719	368.89737
414.63013	244.71269	364.00571
417.96994	251.52353	369.59064
410.86911	250.79459	366.17831
401.57715	252.89023	358.69855
401.00314	258.60538	346.45770
392.94302	256.41547	354.26208
409.68832	255.97847	353.44162
379.17682	282.16452	349.57474
423.68472	280.31863	346.60443
401.86014	261.28711	380.01294
401.76212	270.20972	370.18777
401.87238	278.78442	366.24969
417.32660	277.67749	360.29309
414.40930	290.73050	366.27759
419.66040	284.40610	364.29749
412.42432	285.94843	361.45490
387.98135	279.45944	361.44647
390.05380	291.21811	367.73874
384.50812	284.70587	366.59964
392.63437	286.78964	362.27136
402.00940	285.78979	351.70694
400.94421	290.46191	334.52515
411.29639	286.91287	345.14078
391.86938	287.51984	346.02356
425.58789	291.19034	347.63599
378.05051	292.27936	348.49872

'Chrysocyon_brachyurus_Z.2015.177_C06
400.73218	315.89215	396.37561
401.18436	319.23517	380.20340
400.97308	319.97552	378.56747
390.64868	323.65366	377.79105
385.46112	311.41016	379.58670
385.56689	319.67648	381.75397
390.69568	315.38049	377.38025
410.80670	323.93994	375.54068
417.95438	311.08597	377.41837
418.24438	320.87897	378.17593
412.18481	315.19702	375.58789
400.54593	313.44882	367.87329
399.82669	314.80640	354.18210
392.14261	315.68924	362.15427
408.67572	315.78445	360.42126
376.63043	332.69754	355.24756
422.29538	331.21579	351.75220
400.44409	317.95850	397.48102
401.05750	333.25293	376.54520
400.98624	337.14365	371.77344
414.07541	336.68906	364.18317
411.57712	346.66501	366.86948
417.03168	342.22635	367.19400
410.05331	342.67307	363.39008
386.13260	336.58240	365.71967
388.83743	345.96478	367.54102
383.25201	342.02344	368.77512
390.68286	341.61676	363.65302
399.77557	340.15314	355.04391
398.56393	339.80542	338.61722
408.23962	339.29959	347.29037
390.86588	339.63422	348.60135
424.81775	339.55246	348.91336
374.48517	338.61349	351.86691

'Chrysocyon_brachyurus_Z.2015.177_C07
398.61539	369.76770	392.63669
396.70560	372.65564	367.45877
396.87659	373.88022	365.73218
384.91028	376.00424	365.22687
381.88309	361.79279	362.82831
379.37994	370.34235	366.99603
386.10040	367.51300	362.07394
409.13593	374.96414	365.86255
411.74503	361.11404	364.27292
413.92410	369.05463	367.01047
407.22382	368.35263	362.81262
397.14169	368.86914	354.52710
397.75653	370.61905	339.18176
389.00357	370.50003	348.12460
405.88797	369.79504	348.01526
374.02185	376.75879	337.26804
422.53329	374.06680	339.16727
398.78931	372.69525	393.99878
397.70850	387.74039	366.22095
397.67310	389.35513	362.33835
409.49356	389.18158	356.57480
409.80249	398.64511	360.03070
412.78427	392.78500	361.29593
405.79926	393.91217	357.16217
385.20691	387.21860	356.67590
385.47308	398.37134	359.30090
381.76038	392.48032	361.91135
389.09473	392.73151	357.00952
397.68964	390.44760	348.64392
397.68787	391.93924	333.37189
409.83591	391.92215	340.66165
386.40884	392.50513	340.05298
424.07944	382.21313	339.86533
371.23529	384.54327	338.85806

'Crocuta_crocuta_4215_C03
-29.04302	-9.60558	250.53928
-28.63629	8.26579	244.86829
-29.82255	16.86985	243.10663
-13.20565	13.25701	243.46887
-12.67917	34.06454	243.99051
-5.89253	24.50184	248.09203
-20.19615	24.93645	243.01801
-46.77081	13.13186	246.40256
-46.95402	32.85580	247.19083
-53.38838	21.67963	252.90459
-39.69477	23.64667	244.64072
-30.65612	28.66367	235.45792
-32.33600	25.93126	219.69058
-21.70810	25.53032	227.50270
-41.38738	26.29412	229.96649
0.88655	13.81925	209.50969
-66.57529	13.31390	215.60022
-29.05485	-13.67702	246.24377
-30.38724	-12.34399	236.38055
-31.50465	-10.36536	231.64670
-49.27512	5.08586	231.23117
-48.41047	-14.25538	230.86734
-57.53607	-6.51349	235.18536
-42.90490	-5.89446	225.49298
-10.09200	3.85891	229.20349
-12.13106	-13.62558	227.18245
-3.43105	-7.64352	229.80772
-18.85361	-5.04811	223.01880
-31.72093	-0.55656	218.74162
-33.22083	1.25311	199.06735
-42.55059	-0.81747	210.71214
-21.82484	0.12354	207.83325
-66.24055	5.88098	212.44942
1.64702	7.84312	206.06737

'Crocuta_crocuta_4215_C04
-32.74057	-0.59565	135.04497
-32.16036	9.22731	143.54102
-32.12299	12.92345	146.29639
-50.47243	14.89151	141.30267
-51.22535	33.50929	143.60577
-58.90903	25.15063	136.89641
-44.74395	25.13033	144.92386
-15.26189	15.75180	143.14908
-11.09925	33.34952	143.96506
-4.69355	21.87854	138.13914
-20.68745	25.10984	146.28830
-32.72992	25.29437	154.06429
-33.85496	20.77864	169.83896
-43.42608	21.96601	161.29234
-23.23310	22.85369	161.09766
-66.91029	11.88752	174.70624
-0.69022	13.61375	175.64578
-33.30481	-9.75046	134.41016
-32.29780	-11.45345	150.59094
-32.68982	-11.19218	154.26990
-13.89149	5.11925	158.18669
-15.59082	-15.24856	157.96265
-5.33256	-5.05388	155.40176
-20.58581	-6.96926	163.54993
-50.62440	4.36937	158.12602
-50.43777	-15.31464	157.08571
-60.04973	-5.96061	153.93384
-45.23548	-6.99902	162.99481
-33.64143	-3.57040	169.50293
-33.65108	-3.40480	189.77988
-22.37808	-3.28948	178.77357
-44.49886	-3.45617	178.01704
-0.41223	4.54779	177.82870
-65.48547	5.10411	176.38200

'Crocuta_crocuta_4215_C05
-33.97466	7.24569	129.25883
-33.77172	6.35653	114.06660
-33.97303	5.71682	109.96552
-51.60197	1.89294	112.78829
-54.80671	-16.40803	104.08855
-60.41320	-7.24311	115.23027
-46.53936	-7.04003	105.48321
-16.64365	1.14900	112.00034
-13.41554	-17.57139	103.15166
-7.43453	-9.12090	114.40922
-21.31793	-7.40830	105.28084
-33.59309	-3.46218	98.70442
-33.57506	6.24284	85.37923
-43.22789	3.19096	92.52444
-23.47817	1.25993	92.98946
-64.68208	13.65812	86.89349
0.06423	14.67724	89.30405
-33.89094	12.88724	130.56528
-33.91936	22.83694	117.45856
-33.46336	23.14287	114.12563
-14.17818	14.79914	104.26488
-16.93634	32.39927	111.69255
-6.28643	23.92044	110.87840
-21.29806	27.77563	103.04879
-52.25594	15.56255	103.44476
-50.78371	32.46881	111.57442
-61.38428	24.57611	110.37968
-44.99840	27.04857	102.99119
-33.12035	25.74334	95.14904
-32.61456	30.09726	77.55747
-20.82103	30.50774	87.25072
-44.07347	30.60091	86.33043
1.07478	24.24827	90.29842
-65.00127	23.62038	86.93159

'Crocuta_crocuta_4215_C06
-33.94961	8.75000	72.97171
-32.51176	9.01920	57.70258
-33.02773	7.18282	54.23734
-49.61221	4.78219	56.05686
-55.51653	-13.67402	53.95095
-60.11779	-2.14321	59.89072
-45.44666	-5.82815	51.80729
-16.68809	4.54430	57.30061
-11.43591	-13.74827	55.68641
-6.65211	-2.55300	62.24266
-21.52169	-5.35843	52.00180
-32.91482	-3.00558	44.31772
-31.14638	2.18136	27.59745
-42.24651	0.12603	36.60912
-22.61182	-0.54399	37.80125
-61.84801	6.21969	29.17538
0.77439	9.50605	31.96709
-33.61997	13.81599	74.35456
-32.75863	21.21991	57.65354
-32.42366	21.01297	54.88828
-11.19641	17.08030	46.76686
-16.09589	33.39536	48.67197
-6.73194	25.59605	49.12330
-19.98508	26.20297	43.11992
-52.64912	17.10439	45.22470
-51.88599	33.24581	48.80291
-59.78922	24.68170	48.67328
-45.98525	27.26944	42.87856
-32.90419	23.85159	34.42858
-31.68678	23.91933	16.25813
-20.28016	26.65909	23.45042
-43.51731	25.46887	23.61829
0.18531	19.11505	30.68213
-63.06598	17.88402	27.10274

'Crocuta_crocuta_4215_C07
-32.58559	10.47236	-11.33296
-32.39119	12.19917	-35.26777
-32.51939	11.48242	-40.51009
-48.26725	10.15557	-40.10884
-53.05452	-10.06592	-46.98348
-58.21095	-0.53200	-38.84405
-46.34436	-0.16619	-45.27391
-17.16884	10.48127	-41.01761
-12.04321	-9.39760	-47.04248
-6.74288	0.59836	-39.77844
-19.52243	-0.14323	-46.06977
-32.58460	2.82405	-55.04244
-32.99116	11.81218	-70.51122
-43.06299	8.41778	-61.90088
-22.28205	8.69618	-61.30082
-60.68804	9.01843	-66.81290
-4.56915	9.29230	-66.96164
-32.19965	15.54970	-9.59882
-32.90806	24.70151	-32.36900
-32.74602	24.55427	-35.98799
-13.20564	21.13337	-45.30626
-18.50919	34.86498	-41.32353
-9.54070	29.27869	-40.87283
-20.04067	28.50858	-45.79475
-52.29332	21.20298	-45.43654
-49.16560	34.91349	-39.88471
-56.75074	29.15078	-39.70639
-46.08298	28.71228	-45.97305
-33.34110	28.95264	-56.02984
-33.68401	33.53820	-72.57240
-20.71202	33.67789	-64.96941
-45.80148	33.15427	-64.42195
0.87669	19.39205	-63.29228
-63.76958	20.14531	-65.77795

'Cryptoprocta_ferox_EA36.08_C03
395.58688	187.16507	359.05920
394.86386	184.62035	358.94250
394.56766	177.12463	359.04446
384.96445	175.84869	357.45721
384.83765	167.48152	357.15723
382.26669	171.38039	358.98517
387.83813	171.18214	357.78055
403.61801	174.53059	357.35913
403.79681	167.25858	357.88583
406.17755	171.61450	357.57886
401.02194	171.22455	358.14172
395.04666	169.75485	352.74179
394.94223	171.78444	344.22104
389.10657	171.64757	348.89639
400.13852	170.79439	349.05804
375.37988	181.02441	338.71982
413.37320	179.76149	338.25760
395.32440	188.50685	358.57510
395.50983	189.80661	356.93433
395.69727	190.58412	354.92697
406.97931	184.21852	350.84073
405.99826	191.35876	350.80933
408.83307	188.09290	351.31647
404.46539	187.94174	350.37650
383.74002	184.24010	351.68958
384.13834	191.45421	352.35715
381.11795	187.34293	352.96088
386.86780	187.80431	351.29495
394.50250	185.70267	347.80222
394.20245	184.86218	338.03049
401.46094	185.71632	342.35516
387.27567	185.41666	343.64700
414.04324	187.09557	337.39572
375.43222	187.06824	338.45084

'Cryptoprocta_ferox_EA36.08_C04
396.41095	212.37080	362.25128
396.61874	212.75249	356.19772
396.90332	210.94437	353.44745
387.70740	207.60330	350.25003
385.94019	199.38896	348.25406
383.55133	203.10619	350.55096
389.48154	203.44951	349.20224
407.08539	209.21722	351.07663
410.45673	202.04401	349.09329
411.50143	206.34100	351.79507
406.52057	205.20988	350.08401
397.53641	206.19316	346.33792
397.69049	210.73979	338.10214
391.21274	207.63435	342.99078
403.38080	209.41431	342.88342
378.11743	221.44731	336.34604
414.23801	223.26514	337.95319
395.80209	213.52580	362.42896
396.16119	219.58939	355.96964
395.93271	221.69423	353.55078
408.10675	218.61479	348.56796
407.41803	224.72676	351.43332
409.81247	221.20903	350.68655
405.18396	222.19029	348.84915
385.99246	217.00182	347.91223
385.18854	223.90109	351.21149
383.53186	219.57823	350.39853
387.90146	220.49423	349.09698
396.17270	220.44376	345.94376
395.85287	224.81953	335.48148
402.89127	223.44960	340.89444
389.42798	222.53505	340.47873
413.75449	227.51872	337.85947
378.81979	225.68860	337.69513

'Cryptoprocta_ferox_EA36.08_C05
398.18500	244.86102	366.65851
397.92889	244.77589	359.31934
398.03922	243.86588	357.19727
388.05536	242.04533	355.03561
386.59821	232.57669	352.69885
384.20456	237.06570	354.65131
390.00372	236.73859	353.73792
407.77792	242.00212	354.19833
410.80252	233.28294	350.84320
411.79602	238.68518	354.52335
406.80133	237.17039	352.46539
397.90378	240.21213	350.13541
397.60788	243.96568	341.38184
391.92679	242.02972	346.22592
403.37982	242.36618	345.55563
379.86752	253.55249	344.37286
415.83472	255.39728	344.24634
397.90878	245.80658	366.51639
397.85715	250.77798	360.02496
397.95428	253.02870	357.93527
409.64496	250.10417	351.57864
407.24152	257.28879	354.67145
410.78735	253.36757	354.43582
406.89499	254.14525	352.46759
386.75739	251.00560	351.78452
388.49118	257.17340	354.57211
385.56201	253.74644	354.28940
389.55362	253.90329	352.00507
397.67056	253.20213	349.37741
397.32846	259.06293	338.10092
404.25397	256.09131	342.97876
390.42786	256.08945	343.74902
414.32724	259.63757	344.63589
380.22366	259.23550	345.00034

'Cryptoprocta_ferox_EA36.08_C06
399.79749	277.36758	373.48865
398.72357	275.31528	361.97183
398.62543	276.13141	360.39932
388.44556	274.09622	357.10486
388.23468	265.84357	352.95612
385.87201	268.10507	356.80026
390.21997	269.68811	354.68445
409.03668	274.48566	357.36517
409.88916	265.52237	352.78040
412.30481	268.86926	356.66183
407.45993	270.22339	354.74594
398.91037	272.57510	351.88739
399.22470	276.74814	343.30774
392.99158	275.08914	347.50000
404.85580	275.03342	347.52197
381.27829	283.66953	344.72162
416.65729	283.20993	343.95294
399.53986	278.30231	373.84045
398.72751	282.33112	362.56039
398.93826	283.60452	360.48160
409.55878	283.30237	354.40363
407.88217	288.03357	358.74213
411.14212	284.95959	357.47226
406.71902	285.69193	355.56577
388.21991	282.43570	353.85727
389.52789	288.12506	358.02701
386.81665	284.11987	356.84744
390.68945	285.43555	354.66733
398.12628	286.63358	351.23822
397.90808	292.53589	342.27133
404.64603	289.54044	346.84891
392.26001	289.47345	346.58817
416.34494	286.63663	347.00610
380.94849	288.40698	346.76834

'Cryptoprocta_ferox_EA36.08_C07
404.37708	317.27249	373.60809
402.09436	310.21051	356.79025
402.46362	310.08481	354.76675
392.99310	308.03091	352.88492
390.95166	298.99286	350.15302
389.97818	303.77344	353.30283
394.25143	303.16238	350.31104
410.57275	307.69644	352.29147
412.37479	298.69360	348.60834
414.87396	303.46320	352.27475
409.81238	303.35596	350.11844
401.77188	305.60638	346.83401
401.04803	311.36090	335.91370
395.30380	307.93378	342.56125
406.70111	307.72327	342.07703
381.87415	310.91916	339.32620
419.14856	308.48029	337.41165
404.00473	318.11234	373.20364
402.66528	317.63171	356.93829
402.09232	317.61490	354.56351
410.82224	312.82126	348.65652
410.76276	321.09250	352.03131
414.47394	316.26678	350.62445
408.14633	317.03470	349.81546
390.57245	313.47192	347.66129
393.73431	322.92078	354.65765
389.40323	318.29605	352.47366
395.64780	316.62610	349.71246
401.95993	317.07056	345.92337
402.00812	321.37024	334.92194
409.44986	319.74252	339.96777
394.60745	320.61630	340.59674
422.24377	311.65359	340.12305
381.80435	313.58392	343.34509

'Cynictis_penicillata_6730_C03
395.33389	173.38031	361.73087
395.18442	170.80536	359.88013
395.20883	168.65720	358.65817
392.80594	170.51802	359.24469
390.93466	166.16235	357.68451
390.54562	168.83615	359.92944
392.18201	168.12607	358.61002
397.38354	170.23181	358.77240
399.25812	166.41949	356.57318
400.01581	168.80084	358.72195
398.20801	168.17560	357.84564
394.67371	168.80350	355.07751
394.35855	170.59677	352.81610
391.81998	169.94658	354.76181
396.94467	169.95911	353.99454
386.04404	174.23985	354.73026
402.53842	175.12485	352.65363
395.24561	174.06374	361.36887
395.08170	174.66339	359.89142
394.90991	174.76550	358.99411
399.59152	173.73943	357.14648
398.31137	177.75923	358.89490
400.31628	175.66910	358.32233
398.11945	175.58748	357.57736
390.17026	173.50818	358.26944
391.41165	177.34698	359.58398
389.53403	175.11664	359.55453
391.76822	175.23395	358.37781
394.46112	176.67708	355.58667
393.92773	178.25523	352.00079
396.84598	177.06029	354.02823
391.73840	176.92450	354.69751
402.24365	178.18515	353.19501
385.82776	177.21181	355.12189

'Cynictis_penicillata_6730_C04
395.71408	183.15840	362.78705
395.37341	182.70647	360.22318
395.29636	182.82338	359.41974
392.13089	182.64111	360.00061
390.85962	178.65819	358.39417
390.14319	180.79439	360.23590
391.97055	180.74446	359.30466
398.21246	183.49945	359.13437
400.16861	179.17281	357.34268
400.69647	181.93752	359.02393
398.66998	181.28758	358.22571
394.99051	181.99236	356.05276
394.57913	183.13582	353.64359
392.31372	182.72697	355.35361
397.21463	183.05632	354.62646
386.69815	187.73302	355.60178
402.16846	188.08150	353.16467
395.65875	184.83942	362.87857
395.20667	187.19124	360.27991
394.90851	187.66171	359.31744
399.69293	187.01971	357.27512
398.40469	190.46010	358.44995
400.20383	188.82314	358.14764
398.22107	188.72211	357.38580
390.42493	186.65593	358.48654
391.44525	189.95183	359.45193
389.91605	188.19930	359.60892
391.55164	188.34180	358.38892
394.22052	189.49240	355.53973
393.81512	190.83882	351.63260
396.59671	189.97617	353.64856
391.61340	189.56432	354.26245
401.71024	190.52785	353.45865
386.97092	189.74887	355.60980

'Cynictis_penicillata_6730_C05
396.26535	195.54822	362.73471
395.98282	196.23558	359.86017
396.03314	196.64095	359.28415
392.40973	196.83090	359.51157
391.09052	193.12943	357.92847
390.44839	194.99695	359.67950
392.32098	195.09898	358.59897
399.28433	196.94200	358.78384
400.42517	192.80574	357.15582
401.35599	194.81483	358.69067
399.09009	194.73466	357.55368
395.42465	196.04234	355.52502
395.10443	197.38907	352.81497
393.05069	196.79530	354.60406
397.64160	196.72522	354.13062
388.66818	200.99078	354.65573
402.69983	200.57030	353.39691
396.42426	197.09221	363.27405
396.45392	200.74490	360.14520
396.17297	201.22054	359.13113
400.69849	200.50208	356.75436
399.50516	203.55679	358.15854
401.14288	202.19702	357.86258
399.45963	202.06599	356.98270
391.18875	201.09157	357.65503
392.53253	203.75748	358.96945
390.83990	202.47209	358.87936
392.63239	202.51834	357.91171
395.44305	203.25693	355.01425
395.33588	204.75536	350.74683
397.93130	203.55432	353.08835
392.98053	203.59605	353.37622
402.58020	203.60353	353.41837
388.82062	204.37077	354.94080

'Cynictis_penicillata_6730_C06
396.65814	207.55069	364.30380
395.98734	207.70239	360.62711
395.84943	208.19852	360.04733
392.26639	208.12030	359.89639
391.08710	204.40077	358.30716
390.30887	205.80731	359.91849
392.07309	206.11755	358.93958
398.76694	208.57681	358.93817
400.17194	204.57884	356.74286
401.28427	206.33852	358.45197
399.11789	206.55170	357.82455
395.25510	207.68199	355.91006
394.84418	208.47743	353.18518
392.64618	208.18040	354.90536
397.16217	208.39508	353.98895
388.36609	210.80280	355.67700
401.63803	210.97876	353.68491
396.64816	208.38365	364.41537
396.13751	211.22418	361.40909
396.00345	212.24612	360.31790
400.10873	211.65146	356.82529
399.35712	214.45795	358.85480
400.67221	213.04951	357.94183
398.84576	213.24623	357.60489
390.70526	211.85625	358.26538
391.74661	214.33372	360.10349
390.40408	212.95056	359.70911
391.96960	213.15463	358.66455
394.79541	214.21022	356.04041
394.31641	216.09499	352.40591
397.20660	215.10194	354.07111
392.20880	214.97693	354.71378
401.83502	214.60832	354.55542
388.14343	214.01855	356.41641

'Cynictis_penicillata_6730_C07
396.08472	223.16292	365.88367
395.57739	222.05847	359.54352
395.32516	221.86371	358.31424
391.73260	221.47813	357.50513
390.69498	218.55159	355.01367
390.11371	219.61180	356.75397
391.45203	219.83398	355.98227
399.10583	221.10143	356.65765
399.89948	218.60995	354.41504
400.53561	219.86142	355.65189
398.77530	219.93457	355.11392
394.97897	221.12662	353.95435
394.76868	222.48750	351.16385
392.29422	221.86636	352.97629
397.40588	221.73813	352.38260
387.72507	222.06026	351.95438
401.73917	222.17155	350.38040
396.16235	223.83476	365.83517
395.58710	225.56676	359.51984
395.58011	225.86356	358.61719
399.77252	224.35590	355.48557
399.27887	227.40672	357.05624
400.53024	225.78444	356.69565
398.64413	225.92812	356.07483
390.65775	224.44095	356.28278
391.45459	227.41689	357.74673
390.17639	225.81967	357.61197
391.83408	225.90039	356.81241
394.89526	227.17793	354.26544
394.89279	228.67409	350.96457
397.55127	227.81630	352.25934
392.23972	227.84976	352.61432
402.36053	224.70305	351.25186
387.31088	224.57887	352.74432

'Felis_silvestris_C03
1.86652	8.15092	2.36695
-0.46630	8.39737	3.93810
-2.33243	11.90985	8.69072
-5.34259	14.86825	0.70912
-7.10925	16.92771	5.85381
-6.03040	17.05482	2.32630
-5.58423	15.10635	3.53856
-0.62657	4.44305	10.85358
-2.98251	7.72424	14.39474
-2.09364	6.57584	11.51028
-0.61309	5.19895	13.67415
-10.84990	9.81989	10.47870
-13.73067	6.42324	8.44691
-12.83047	11.14709	6.30232
-10.36774	4.87182	11.65661
-17.75224	10.88561	-4.54951
-9.51733	-6.44585	10.97503
2.03770	7.06156	0.94059
-0.09507	6.25457	1.29137
-0.83210	4.87209	0.13486
-1.65897	-0.67793	6.93961
1.06572	-3.59502	2.08823
0.68050	-3.31943	6.25210
-1.06387	-1.32292	3.22692
-6.71152	10.48540	-3.45366
-4.41608	8.11501	-7.47037
-5.87829	11.30819	-6.53974
-5.34824	7.69809	-4.31845
-8.53804	1.98728	0.66375
-12.61545	-1.27386	-0.81430
-8.73608	-2.53333	3.46397
-11.93562	4.60996	-2.52335
-7.04257	-8.37191	7.31830
-14.93960	8.56782	-7.87810

'Felis_silvestris_C04
-12.27497	1.08589	7.94933
-10.71685	6.94358	10.50204
-10.53267	7.61532	10.48104
-2.91497	8.51044	9.70440
-1.28178	9.55423	15.09221
-0.11533	7.37562	12.57042
-3.75199	9.28941	13.00191
-17.44914	10.81870	9.66559
-18.97462	12.26928	15.38456
-20.69066	10.80712	12.47960
-16.56945	11.60482	13.35917
-9.48266	15.61049	13.17423
-8.80427	19.63670	10.21894
-4.85478	16.54870	11.53013
-13.12736	17.88407	11.68027
3.74245	17.54809	6.01053
-20.81018	22.51662	4.72322
-12.34926	1.28504	6.36956
-10.88071	6.63288	3.74273
-10.72860	7.37306	3.34202
-18.96134	12.93270	4.99079
-17.14920	10.87728	-0.03736
-20.03703	11.34522	2.19018
-16.31103	12.88407	2.62315
-1.28139	10.25547	4.50283
-3.58439	8.81000	-0.09580
-0.49159	8.26209	2.16019
-3.65971	11.07372	2.52097
-9.35523	16.03058	1.44914
-8.56246	20.81966	-1.53498
-13.53771	18.95064	0.70788
-4.37202	17.48560	0.52821
-21.50590	20.63306	0.52835
3.96729	16.45947	0.46276

'Felis_silvestris_C05
-21.48566	-2.84523	7.77905
-22.09170	2.03036	9.15839
-22.18521	2.51397	9.01105
-15.29305	6.21982	9.12476
-13.59372	7.35015	15.66345
-12.31711	5.42783	11.97199
-16.23824	6.94239	12.86771
-29.77438	4.49926	9.50606
-31.58329	5.11967	16.16086
-32.47178	2.81593	12.66129
-29.04412	5.18981	13.11228
-23.17180	10.57958	12.69373
-23.70550	14.93166	11.41366
-18.98774	13.17560	11.43391
-27.66672	12.19564	11.70728
-11.38849	17.89743	6.43174
-37.22916	14.45324	7.68011
-21.53759	-3.19389	6.45826
-22.41925	2.43320	3.94063
-22.45568	2.99797	3.81797
-30.99399	8.73319	6.06615
-30.94253	6.62466	1.48991
-33.05166	7.24923	4.09367
-29.65374	8.46998	3.27090
-15.33309	11.00481	5.86353
-15.33250	8.60885	0.79090
-13.16477	9.61701	3.43195
-16.54399	10.31089	2.89702
-23.83726	13.32467	2.69285
-24.60063	18.87647	0.49335
-28.23532	15.73162	2.00982
-19.77095	16.58743	1.95398
-37.58462	13.44967	3.12351
-10.84025	17.23131	2.01991

'Felis_silvestris_C06
1.76759	-14.78558	5.65716
-0.49473	-6.31062	9.52619
-0.63383	-5.83789	9.34588
4.78096	-0.12752	8.72507
6.08681	1.75267	15.71201
7.85512	0.25006	11.96193
4.14866	0.86972	12.45588
-8.59919	-4.06106	8.71495
-10.95270	-3.20450	15.59615
-11.51537	-5.25989	11.84975
-8.59626	-2.83965	12.69774
-3.35268	2.82649	12.06908
-4.49089	7.00203	10.84221
-0.22441	6.05853	11.44995
-7.84533	3.97623	11.21749
7.16156	11.03675	9.08195
-17.01101	4.27170	8.76053
1.57313	-14.10968	4.78561
-0.75456	-6.01782	3.61524
-1.04371	-4.81912	2.88234
-10.98812	-0.50013	6.17083
-9.84829	-2.06623	0.92537
-12.37740	-2.16275	3.00904
-9.48141	-0.19225	3.04864
5.36942	4.27164	5.85072
4.75380	2.28598	0.72720
7.14136	3.78059	2.96102
3.40161	3.64382	3.08541
-3.99137	4.91924	2.79684
-5.38188	10.12026	1.02171
-8.58849	6.66584	2.03685
-0.85793	8.61608	2.18756
-17.41668	3.37633	4.59472
8.54643	10.69621	4.47458

'Felis_silvestris_C07
8.11687	-16.29995	5.14969
15.62739	-0.99572	9.41155
15.81368	-0.64733	9.19350
24.51017	-0.40058	10.07816
25.99364	0.98197	16.34098
26.34549	-1.26143	12.73515
23.91764	0.96975	12.98829
10.98951	5.96937	8.86462
10.33628	8.54202	15.89643
8.36908	7.32444	12.30293
11.82163	7.05525	12.69110
19.52338	7.01491	11.64534
21.78473	11.49177	9.90885
23.81167	7.42593	10.79501
17.07061	10.78788	10.60281
32.73752	6.54407	11.58401
11.27641	17.03230	10.15266
7.85658	-16.57422	3.25985
15.42891	-1.66202	2.58721
15.88247	-0.56551	2.89761
11.31450	8.34638	5.53602
11.33307	6.49455	0.21440
9.56718	7.49760	3.23411
12.84355	7.71761	3.00685
25.62870	1.08621	6.15505
24.76353	-0.33916	0.96290
26.21924	-1.04917	3.78392
24.24735	1.46190	3.10128
20.45985	8.14312	2.04137
23.01124	12.70521	0.32794
17.29209	12.72112	1.39238
25.57263	8.22134	1.63457
8.07214	16.14748	6.40689
33.43742	3.62544	8.41899

'Genetta_genetta_1488_C04
377.04211	232.78941	340.65497
377.20135	229.60002	336.44836
377.11752	227.46527	335.07025
371.96970	225.80424	335.09018
371.54807	220.83356	332.53796
370.40646	222.70413	335.49503
373.29587	223.21805	334.03470
382.80145	226.05606	334.95221
383.24072	221.01707	332.45084
384.49893	222.92737	335.21722
381.30560	223.33940	333.78912
377.45584	224.85182	330.37424
377.26624	227.89291	327.02115
373.45636	226.34778	329.42096
380.75281	226.27040	328.95917
367.59625	235.58092	326.70679
386.70367	236.03661	326.69302
377.16751	234.85023	340.66827
377.03510	235.66635	337.67465
377.12775	235.73405	335.66672
383.48734	236.64288	333.97827
383.17053	240.69861	335.83951
384.91409	238.45044	335.39136
381.96896	239.35460	334.31116
370.43573	236.90114	334.44785
371.31049	240.81247	335.83209
369.45227	238.55498	335.58820
372.54276	239.23439	334.38290
377.05554	239.70482	331.61942
376.89111	242.03679	325.60699
380.84790	240.06892	329.41129
373.46094	240.06982	329.54645
387.59024	242.82123	327.08377
366.47592	242.64375	327.25262

'Genetta_genetta_1488_C05
378.11157	250.76128	344.93964
377.69769	250.95396	339.41071
377.56918	250.90340	338.15561
372.05585	249.25818	337.23392
371.38718	243.85506	335.55157
370.17883	246.20189	337.78217
373.17661	246.64401	335.99615
383.72562	248.28067	336.88226
384.11777	243.70096	334.62244
385.69495	245.63115	336.67563
382.36563	246.04784	335.10513
377.51373	247.56798	332.87445
377.21307	249.23026	329.38474
374.30573	248.41785	331.35754
380.61206	248.54660	331.03806
366.41757	256.43478	331.16812
388.98880	257.18591	330.82458
377.74667	252.16533	345.46533
377.55093	256.19382	339.50192
377.46780	257.45007	337.93005
384.14465	257.01443	334.94794
383.20544	261.17200	336.46164
385.02826	259.05093	336.49176
382.52924	259.47342	334.85138
371.23050	257.29990	334.65613
371.69299	261.19302	336.85281
369.98785	258.78271	336.62158
372.96613	259.80920	335.23383
377.37332	260.37860	331.79105
377.33951	262.74084	326.38550
380.86255	260.68442	329.67548
374.01968	260.81912	329.69269
387.63074	261.90250	330.21512
366.85489	261.69495	330.91519

'Genetta_genetta_1488_C06
378.37509	269.24728	348.52246
377.81915	269.53897	340.49304
377.81189	269.90161	339.42340
372.64520	269.01834	338.22925
371.75018	263.20767	336.37665
370.44348	265.86597	338.92297
373.31696	266.04498	336.95834
383.66882	268.75815	337.98950
384.59943	263.37613	335.66782
385.94952	265.77698	338.12787
382.97476	265.99686	336.37744
377.91833	266.99841	333.81659
377.49597	269.47748	329.54187
374.57397	268.25366	331.92383
380.86035	268.25949	331.49435
367.43692	273.67938	331.25964
386.83649	274.29749	330.62827
378.32736	269.96509	348.77414
378.02988	274.98993	340.87381
377.76135	276.34415	339.46384
383.68451	275.84201	335.62958
383.30984	279.94211	338.31686
385.05988	277.85739	337.40417
382.37607	278.27698	336.18085
371.22778	275.81339	336.34479
371.60382	279.49942	338.93347
370.09097	277.42120	338.19543
372.73633	278.27145	336.77939
377.33826	279.47943	333.70032
376.94049	281.42899	328.84793
380.68701	280.41418	330.95175
373.84015	280.25031	331.47421
387.29761	280.40610	331.85471
366.87372	279.00281	332.35498

'Genetta_genetta_1488_C07
379.86514	289.00513	346.81802
378.68893	289.47888	336.53580
378.58307	289.85178	335.26904
373.10037	288.65848	334.75970
372.33163	283.49493	332.19788
371.20001	285.38431	334.56949
373.68457	286.00095	332.77698
383.97037	288.54510	333.54898
384.44162	283.40839	330.92401
386.22705	285.63251	333.18716
383.24872	285.91086	331.90826
378.20627	287.25244	329.94730
377.71216	289.56433	324.88251
374.80777	288.66882	327.99658
381.04785	288.55215	327.16458
367.98926	289.51968	326.28397
387.24213	290.06378	324.91226
379.74728	289.89731	347.09634
378.94012	295.23468	337.25888
378.96631	295.94205	335.62280
384.51993	294.89145	332.36072
384.13596	298.42773	334.31290
385.45401	296.36581	333.98557
383.26761	297.00009	332.57529
372.65970	294.63217	333.47305
373.13358	298.25751	335.51587
371.95459	296.26389	335.45718
374.21460	296.66629	333.50165
378.31802	298.08417	330.28903
377.77515	299.85144	325.12265
381.84647	299.19434	327.27411
374.33054	299.18015	328.13065
388.75885	294.85947	326.72488
367.65329	294.32211	329.13931

'Genetta_tigrina_3824_C03
354.97455	193.81931	340.10651
353.68430	190.63902	334.70181
353.44699	189.64618	333.51300
348.63336	188.29463	333.80966
347.77725	183.87764	331.25229
347.22400	185.73050	334.07901
349.35461	186.03798	332.42603
358.38202	187.87537	332.64096
357.88495	183.60139	329.95361
359.40436	185.21794	332.36365
356.96259	185.95468	331.51514
353.03561	187.70892	329.29800
353.03165	190.78040	325.86407
349.97208	189.12077	327.98566
355.85666	188.92253	327.33093
344.21628	199.16713	327.09021
362.95645	197.61598	325.15393
354.83829	195.16586	339.93887
354.34854	195.92569	336.88266
354.03998	196.70538	334.84521
359.85193	196.28333	331.90198
359.54013	200.14902	334.03506
361.27448	197.91350	333.33249
358.18338	198.25436	332.40863
347.46750	196.68274	333.28458
348.74847	200.57590	335.16742
346.73740	198.53484	334.88077
349.61200	198.72650	333.48587
353.46658	199.46130	330.91864
353.24457	200.86127	324.41019
356.60422	199.97600	328.32898
350.58795	200.37857	328.88672
362.85028	200.87511	325.29471
344.62003	200.80405	327.02972

'Genetta_tigrina_3824_C07
358.01840	275.06534	346.59506
355.71289	273.67001	334.82864
355.45544	273.81281	333.63068
350.53897	273.43506	334.15692
348.93777	267.77994	331.09164
348.21182	270.56915	333.93036
350.45270	271.02109	332.10648
360.14801	273.36368	332.19812
360.76089	268.06094	328.39459
362.42017	270.98215	330.92902
359.52081	271.12430	330.08347
354.40118	271.49915	328.42691
353.36346	273.80713	323.65283
350.63547	273.15433	326.82178
357.02188	273.08514	325.48346
344.76709	274.45334	326.90631
362.98340	274.50067	323.63901
357.90543	276.08954	346.18301
356.10538	278.58734	335.83838
355.52155	278.54013	333.83090
360.76776	277.27448	330.53784
360.24197	280.74075	332.25793
361.77420	278.65930	332.00497
359.16797	279.27145	330.87250
349.06137	277.32724	332.75180
350.51746	280.75473	333.98517
348.84467	279.02127	334.43243
351.18500	278.83496	332.44275
354.41800	280.68878	328.79904
353.46048	282.20001	323.94296
357.03555	281.29437	325.99545
350.96738	281.57632	327.11417
363.32214	277.36990	325.29404
345.27219	277.19250	329.45825

'Herpestes_ichneumon_7344_C03
-0.22509	0.72248	-51.30474
-0.17034	-0.73985	-51.75215
-0.16265	-1.11587	-51.65927
3.45623	-2.87820	-50.44006
4.40651	-3.67502	-53.34739
5.12430	-2.25536	-51.82580
3.33080	-3.81502	-51.73455
-3.96954	-2.90572	-50.48133
-5.56970	-3.18180	-53.26924
-5.89340	-2.17503	-51.74134
-3.81562	-3.64743	-52.12479
-0.01431	-6.07901	-52.51126
-0.22258	-9.13427	-51.87839
2.55779	-7.21242	-52.16866
-2.81422	-7.27533	-52.32117
8.67600	-9.42066	-48.21186
-9.28913	-10.16620	-48.31639
-0.17852	0.59131	-50.03691
-0.28590	-0.58981	-48.49827
-0.29416	-1.31366	-48.22011
-5.27876	-4.43795	-48.95994
-4.60376	-3.23580	-45.70302
-6.08718	-3.03416	-47.47754
-4.10712	-4.18554	-47.14916
4.78118	-4.14413	-48.44947
4.27954	-3.13060	-45.74731
5.58185	-2.79952	-47.49321
3.46405	-4.02802	-46.96811
-0.15644	-6.00521	-47.60178
-0.03327	-9.93504	-46.39552
-2.89134	-7.66440	-47.45229
2.56173	-7.55124	-47.47968
-8.91224	-8.41261	-47.49878
8.63948	-9.07791	-46.68910

'Herpestes_ichneumon_7344_C04
-0.63231	1.71320	-41.29480
-0.54379	-0.02679	-41.37370
-0.51307	-0.50862	-41.17954
3.92014	-2.26686	-40.70415
4.76561	-2.46723	-44.12547
5.44027	-1.04921	-42.53573
3.47146	-2.89749	-42.50447
-4.43162	-2.98379	-40.74679
-5.42564	-3.52941	-43.78105
-6.37971	-2.46749	-41.88905
-4.16514	-3.42194	-42.30103
0.02091	-4.80060	-41.97377
0.34737	-8.45816	-41.72756
2.68770	-6.23484	-42.16934
-2.20085	-6.79965	-41.98695
9.42264	-8.04054	-39.74970
-8.94709	-10.00567	-39.36288
-0.64386	2.18200	-40.46419
-0.27441	-0.45507	-38.04088
-0.25569	-1.23153	-37.89177
-5.20425	-4.89674	-39.36418
-4.88704	-3.85274	-36.05389
-6.03834	-3.50904	-37.85381
-4.09448	-4.88210	-37.32661
5.30708	-3.68013	-39.19333
4.66155	-3.09561	-36.01531
5.99823	-2.27911	-37.52285
4.13850	-3.95754	-37.47125
0.24124	-6.30926	-37.40121
0.63588	-10.54293	-37.03798
-2.19471	-8.31160	-37.40391
3.10504	-7.80774	-37.76833
-8.40480	-9.41549	-37.82427
9.42782	-7.69505	-38.04470

'Herpestes_ichneumon_7344_C05
-0.87634	3.70304	-30.78252
-0.65755	0.39451	-30.52584
-0.59204	-0.14304	-30.51867
4.00954	-1.97751	-29.92512
4.66933	-2.58831	-33.65381
5.68309	-0.94094	-31.91248
3.75915	-2.58074	-31.79744
-5.19009	-2.51196	-29.96228
-5.61091	-3.50086	-33.69949
-6.70993	-1.67834	-32.04430
-4.65999	-3.24521	-31.92776
-0.28402	-5.00760	-31.35461
-0.10468	-8.75368	-31.05964
2.40963	-6.42150	-31.36595
-2.58393	-6.78976	-31.31062
8.56488	-9.70260	-28.91385
-8.70746	-10.16976	-29.32928
-0.98162	3.81467	-30.18692
-0.55943	-0.19727	-27.67647
-0.63342	-1.06005	-27.48061
-5.62775	-4.89431	-28.75907
-5.33808	-4.28331	-25.91684
-6.52750	-4.11656	-27.51098
-4.85949	-5.05096	-27.14726
5.06941	-4.14224	-28.47166
4.06125	-3.88702	-25.75987
5.64020	-3.29603	-26.87507
3.82342	-4.67050	-27.24741
-0.41832	-6.68246	-26.87283
-0.07441	-11.04283	-26.76509
-2.88602	-8.88221	-27.64954
2.37310	-8.32180	-27.01861
-8.49373	-8.64021	-27.54894
8.72516	-7.64941	-27.68902

'Herpestes_ichneumon_7344_C06
-0.38623	7.38557	-22.48662
-0.57327	2.98116	-21.80397
-0.54292	2.32336	-21.63401
4.94854	-0.07083	-21.78558
4.21297	-1.30494	-24.45279
5.75050	-0.09300	-23.67135
3.73896	-1.00842	-22.93362
-5.44637	-0.39640	-21.62852
-5.26251	-1.55669	-24.87556
-6.63627	-0.11254	-23.22694
-4.68456	-1.29051	-22.86110
-0.50396	-3.24390	-22.19806
-0.37957	-6.78573	-21.86647
2.09703	-4.55448	-22.10749
-3.04519	-5.08831	-22.21639
8.68811	-7.02191	-20.30165
-9.07976	-6.58079	-20.09565
-0.52591	8.07839	-21.42554
-0.64544	3.67302	-19.46074
-0.57950	2.34754	-18.88878
-5.50121	-2.89378	-19.48261
-4.58301	-0.63936	-17.29602
-6.07676	-1.37394	-18.22734
-4.38122	-2.26279	-18.29795
4.41984	-2.81622	-20.15619
4.08279	-0.48189	-17.78317
5.44924	-1.32497	-19.31662
3.36844	-2.10425	-18.80112
-0.67706	-4.06824	-17.87474
-0.66379	-8.09548	-17.05067
-3.24584	-6.01303	-17.44037
1.94647	-5.88506	-17.52528
-8.79187	-4.89457	-18.47718
8.33434	-5.07993	-19.28049

'Herpestes_ichneumon_7344_C07
-0.31505	6.55702	-6.66953
0.19783	-0.80039	-9.77194
0.15530	-1.71133	-9.83060
4.64569	-3.95151	-11.94655
5.20646	-5.17090	-14.83765
5.97296	-3.83872	-13.31543
4.09608	-5.02663	-13.27570
-4.46511	-4.74411	-11.36623
-5.01481	-6.41007	-13.97309
-5.91767	-5.27335	-12.57921
-3.96376	-5.92959	-12.55807
-0.13963	-7.29665	-12.01015
0.13547	-11.15519	-11.87791
2.54748	-9.15491	-12.24159
-2.51982	-9.79025	-11.74096
9.43287	-10.15223	-11.94035
-8.26721	-11.30311	-10.86924
-0.15217	6.53973	-5.54010
0.42634	-1.24723	-7.01785
0.32770	-2.21718	-7.28240
-4.78918	-6.60515	-9.61248
-3.86092	-5.09269	-6.79159
-5.42641	-5.12095	-8.03087
-3.60532	-6.65587	-8.07625
5.36763	-6.14050	-10.72791
5.01791	-4.80354	-7.95711
6.08316	-4.62020	-9.62237
4.49834	-6.29923	-9.08008
0.26843	-7.84182	-7.87526
0.57342	-11.36603	-7.28879
-2.03350	-9.57729	-7.26922
2.87265	-9.35063	-7.95728
-8.82394	-10.80516	-9.27397
9.85904	-9.61517	-10.69817

'Hyena_hyena_2981_C03
394.24796	169.32176	381.96249
395.92508	162.81010	371.14185
396.13614	156.51204	367.84613
387.03909	157.68399	368.48877
379.94412	140.04434	368.47009
376.49286	150.86867	372.20465
390.14114	146.81979	367.13510
406.75916	157.66360	369.44177
416.04547	141.98698	370.32773
416.85681	154.61865	374.96930
404.94061	146.89983	367.24033
398.10504	150.72687	360.29514
398.79367	156.26790	344.90695
386.73697	152.62662	350.68726
409.36551	154.70752	351.78796
361.92227	164.73988	329.15869
434.17987	171.02364	333.21860
393.35739	177.03622	380.21466
394.40338	176.97218	371.35278
395.02744	178.84534	366.17023
415.06754	174.61485	360.55090
410.67087	193.63504	361.74869
419.50409	182.63528	365.88718
407.08975	184.49014	356.92767
375.54556	170.38589	358.05011
376.69421	189.93314	360.62714
369.19513	179.48723	361.43713
382.38843	180.88541	354.99423
395.34155	179.14780	350.21869
396.81326	181.07901	332.58124
408.80844	179.80353	343.07031
384.27173	178.02046	341.92523
433.43018	180.72073	334.61292
362.14819	173.84802	332.71060

'Hyena_hyena_2981_C04
397.18262	231.51535	382.09775
397.42767	225.78909	371.20670
398.64990	225.15265	367.72864
387.31827	225.61325	367.80280
379.34869	207.69943	368.27762
373.84521	220.18541	373.37054
386.36719	215.84772	367.65216
408.76431	225.49115	368.79700
419.57764	207.55812	371.35007
422.14496	220.78448	375.26163
412.16562	214.64000	369.14572
399.42300	216.63609	361.03098
399.55640	221.26733	343.98218
388.60239	219.18390	352.45935
410.23593	218.91066	352.50903
364.72543	234.39198	332.68387
436.75104	234.82243	338.27795
397.51932	237.41199	382.24915
399.13419	243.13878	366.89032
399.29788	242.18675	363.94852
417.75601	236.56334	358.47144
417.25238	255.25156	361.35986
425.43741	244.58981	362.73987
411.26199	246.98340	354.96094
379.27399	236.08661	356.17068
381.72043	255.89462	358.89816
372.09305	245.80719	361.07959
386.46005	246.84210	353.52609
398.45462	243.69852	348.77899
399.51593	246.11790	330.00159
410.99966	244.43703	341.30038
387.36438	243.27637	340.08261
432.99866	241.46979	339.06879
366.29538	240.33777	332.06613

'Hyena_hyena_2981_C05
405.16559	294.57883	386.88815
403.65790	289.89862	372.97394
403.49579	290.22717	370.78018
386.60712	291.26187	374.58957
384.75919	269.98444	374.98666
378.31415	280.98557	382.84326
390.99881	278.82663	371.37021
423.21344	292.50174	374.73944
426.01379	271.02707	373.87109
431.09787	281.98102	380.16724
416.12885	281.43924	370.45630
403.02100	280.38275	366.56781
402.67474	283.75574	349.49155
392.20663	281.33899	357.84219
413.48657	282.72812	356.92130
368.74991	295.85092	343.76270
435.30576	298.05429	340.29831
404.52606	298.17569	386.80777
403.54471	303.02917	372.61234
403.21777	302.85803	370.25281
423.01083	298.26566	358.28961
419.39917	317.46509	361.09943
428.94861	309.33597	365.76337
415.28772	308.96603	354.13123
383.08322	296.58206	360.38498
382.47086	314.54572	363.46332
375.30170	305.58371	368.05249
390.93814	307.84933	354.97388
401.88705	304.72400	351.92987
401.07248	306.95731	332.64941
413.02798	304.23434	341.25125
390.58105	303.47861	342.28589
434.28357	304.49323	339.84106
369.45129	302.37259	342.16693

'Hyena_hyena_2981_C06
404.14142	353.35934	392.40646
403.57901	352.26941	378.48990
403.31125	351.50775	376.36142
387.14420	354.81958	378.75024
383.20358	333.37054	377.06723
376.61035	344.62643	385.10400
391.54065	343.17947	375.09332
418.93506	352.98657	376.82233
427.08844	330.94171	377.40884
428.92065	346.85269	381.86591
413.96033	341.81256	373.03372
402.97717	344.07104	368.29352
402.06668	343.12527	355.25455
392.02448	345.04349	362.62332
411.43652	343.93091	361.01749
372.13388	356.76645	348.12357
431.71985	357.55197	346.08218
404.26007	357.47189	394.84708
404.16653	364.43283	379.08505
404.05121	363.20245	375.75427
423.95651	361.45502	364.76233
419.23315	378.81445	366.09900
428.58914	371.14508	368.05377
415.20258	370.08713	361.14575
380.69040	361.04935	365.62946
387.08377	378.65207	367.39447
376.13071	371.47150	370.23398
391.04065	368.61298	361.89441
402.38629	368.36948	355.87646
402.16739	371.29712	332.68137
412.41333	368.50812	344.21173
391.40082	369.07932	344.77390
429.52985	366.13870	345.74158
373.46133	365.58047	347.25613

'Hyena_hyena_2981_C07
404.00555	404.05905	387.02496
403.92429	406.55905	368.10229
403.84393	405.61926	362.79443
387.80048	408.07874	366.32806
382.31696	388.75119	354.81860
376.73740	398.89902	365.91626
392.10178	398.19031	358.24380
419.99710	407.48486	366.20291
423.27859	387.93790	355.77054
429.60086	395.41162	366.54337
415.06982	398.56647	358.60104
404.43256	402.01990	351.74561
404.35410	409.04605	335.86673
394.72061	406.94931	344.67847
413.43436	406.27875	343.68140
372.97443	417.26309	334.66312
435.66678	413.22076	334.73126
404.53818	406.70303	388.31509
404.45615	418.32587	370.45963
404.26089	415.81952	362.66830
423.02200	419.72205	357.85611
420.52191	435.16211	362.96545
427.81107	427.05032	364.36322
417.26907	428.97964	356.20950
386.00861	421.64514	358.09970
388.74078	435.32553	363.39850
382.16089	428.86710	364.84720
392.29535	429.01453	356.91309
404.28735	427.76508	348.80240
405.62018	435.27063	328.83405
418.36981	431.66241	338.28073
390.83569	432.34152	336.88840
435.91278	424.22183	338.77301
374.52673	427.47391	341.13724

'Leptailurus_serval_Z.2004.155_C03
16.69725	108.42049	-636.49573
12.94324	106.95027	-650.16882
11.55757	106.39806	-649.78229
14.27641	98.33694	-646.78333
12.10363	98.68671	-653.97546
15.60917	96.91955	-651.19592
12.91617	100.35079	-650.90637
8.96744	113.81911	-646.41418
7.61198	113.09958	-654.17871
9.26066	116.30000	-650.45312
9.06083	111.21674	-650.48706
2.85930	103.69778	-652.14105
-2.74827	101.46494	-649.65015
2.69310	97.68595	-652.07507
-0.96067	108.10316	-651.40918
0.48061	84.71134	-632.47675
-9.66471	115.49393	-633.22668
17.27200	108.43523	-635.23126
12.31429	107.11639	-633.35339
11.00569	106.59731	-631.38562
4.16513	112.90096	-635.12366
5.70894	114.21986	-628.40924
5.69835	116.05750	-633.09344
4.86270	111.56429	-631.56921
10.55932	96.09394	-635.17944
12.17997	96.68033	-628.24353
12.81631	94.95564	-632.60590
9.71720	98.36402	-631.77997
2.35338	103.09889	-632.29199
-5.18342	100.29352	-628.52667
-2.82095	107.28671	-631.55414
0.64493	95.95987	-631.31537
-9.94723	114.95193	-630.53363
0.35310	84.96207	-630.31519

'Leptailurus_serval_Z.2004.155_C04
-10.57774	114.89456	-610.18585
-5.32425	109.63417	-609.16986
-2.07730	107.56528	-611.91522
3.72352	113.14973	-612.18317
7.52441	112.74222	-618.79932
5.19795	115.92197	-615.57269
4.64412	111.21141	-615.96417
-7.29498	101.07883	-612.91394
-6.56312	98.00494	-620.06256
-10.02282	99.00220	-617.66278
-5.25301	100.57551	-616.89301
4.10915	102.24194	-613.84601
7.17768	98.47695	-609.44580
9.17920	104.96994	-611.04785
1.96185	96.61115	-611.86206
18.65005	109.65420	-593.86389
-3.71074	84.91301	-597.09467
-11.02695	114.79729	-606.70099
-6.59221	110.07681	-601.62372
-5.16634	108.57762	-598.27435
-6.54171	96.99699	-601.15796
-10.54623	98.93814	-594.44849
-10.15751	96.93470	-599.07690
-6.56302	98.95297	-596.72156
6.09085	110.98363	-599.53320
3.66113	113.94291	-593.26221
5.78733	114.57671	-597.52271
4.14866	110.53419	-595.66943
2.32031	101.99794	-595.83765
7.99713	95.50850	-590.11951
1.00947	94.96018	-594.52600
9.19923	102.77571	-593.23193
-3.79676	86.19331	-592.90851
17.22921	108.67434	-590.36401

'Leptailurus_serval_Z.2004.155_C05
4.19525	80.45109	-572.22998
3.39898	90.41862	-572.32178
3.37246	91.74634	-571.31512
-5.74379	95.13731	-572.64832
-6.56742	99.22125	-581.52002
-8.62535	94.19659	-577.96387
-4.34972	97.00765	-577.29919
13.01589	95.06634	-573.53912
14.00079	98.89907	-580.56836
16.16625	94.95521	-577.90057
11.37544	97.51958	-576.99261
3.37864	101.75431	-574.62781
3.16473	107.81595	-571.91406
-1.62672	105.13966	-572.39044
8.06161	105.34702	-572.50830
-13.11727	108.72774	-559.08240
20.48014	109.60688	-558.41351
3.84068	80.85801	-569.68573
3.40165	89.44861	-563.65900
3.40577	91.63387	-559.67053
13.56534	100.44651	-562.52332
13.48786	96.98081	-556.42780
16.55974	98.47730	-560.06610
11.43763	99.43375	-559.06073
-7.58012	100.42370	-562.03137
-7.00100	97.56242	-556.98315
-9.76848	98.29425	-559.71539
-4.32635	99.45308	-559.21613
3.18076	103.26960	-557.05994
3.42995	112.59573	-552.78400
9.13321	107.83239	-555.98181
-2.14140	108.11976	-556.14429
19.69030	108.78652	-554.64764
-13.07440	108.47444	-555.44836

'Leptailurus_serval_Z.2004.155_C06
4.71059	106.41283	-529.03754
-9.73092	104.67266	-532.42548
-10.80219	104.63553	-532.98969
-17.57247	99.04417	-522.88367
-19.24981	91.69685	-523.81952
-17.51431	95.19203	-520.54382
-18.02155	95.80193	-525.95648
-12.38555	100.11938	-542.87646
-13.05094	91.23925	-544.42273
-10.53860	96.01755	-546.26184
-13.03840	95.90149	-541.76196
-20.46477	97.49860	-535.68347
-26.95248	97.92451	-537.37689
-25.13233	98.06445	-531.65521
-22.91245	98.02041	-541.32593
-32.90118	105.91501	-521.84161
-24.63297	105.14203	-554.80133
4.21152	107.55428	-529.29492
-11.77257	112.60941	-533.69983
-14.13107	114.08319	-534.43884
-19.62275	105.77589	-545.27271
-17.90431	113.25657	-546.31116
-17.66165	109.91328	-549.27734
-20.64723	111.08421	-544.32880
-25.27596	107.17030	-526.81268
-23.68305	114.24797	-525.57990
-24.93987	109.89197	-522.86713
-25.27098	111.11381	-529.01331
-25.66407	110.77535	-537.26337
-35.15985	113.41846	-539.81708
-29.03671	111.08410	-543.99738
-31.57714	111.35760	-533.32880
-24.92743	110.24739	-554.30707
-33.37442	111.75060	-522.05450

'Leptailurus_serval_Z.2004.155_C07
-14.66605	107.44936	-517.12482
8.55005	105.59169	-520.33844
9.61049	105.94875	-520.25104
14.36324	101.87754	-530.41895
15.84665	93.39942	-532.11786
13.21381	96.80001	-534.39099
15.77383	97.47729	-529.10797
15.37873	101.28122	-511.20206
17.24509	92.63974	-510.51251
14.89221	96.67286	-506.99890
16.84665	97.14039	-513.21936
19.73292	99.00908	-521.17694
27.40867	100.37302	-521.99115
23.48630	100.29254	-526.58685
23.77898	98.94270	-517.42157
27.33789	104.45095	-539.24725
29.66476	102.56258	-504.97891
-14.75270	109.29273	-516.82440
10.08232	115.26131	-519.81848
11.39297	115.10755	-519.97089
19.76791	107.86695	-511.17728
17.78598	113.79194	-510.34091
17.82044	109.94713	-508.08075
20.19228	112.20240	-513.23096
18.49539	108.64532	-530.63263
16.38086	114.94482	-530.32355
15.39528	111.98243	-533.40070
18.68542	112.39123	-528.23749
22.55329	112.67497	-521.41241
32.21842	115.81819	-522.17511
28.20914	114.23389	-515.96161
27.60937	114.16244	-527.98584
27.08743	109.45267	-504.51239
25.20509	110.19357	-539.27692

'Lynx_canadiensis_Z.2001.117.9_C03
369.43677	96.25950	166.24834
368.84833	100.40688	157.75308
368.76083	101.00770	157.65140
362.06882	99.53133	160.58524
361.51944	104.19054	154.66864
360.00455	99.35564	157.49316
363.72681	101.24052	158.14543
375.99182	100.52454	160.23511
375.61874	105.08393	154.47755
378.23984	100.80964	157.12732
373.99646	102.12634	157.74847
368.33609	110.56029	159.45453
368.30634	114.30694	163.25203
362.46967	110.97899	162.10986
374.36298	111.24341	161.44759
353.78366	109.96858	179.72267
382.88000	110.79690	178.36732
369.40439	95.04508	169.62965
369.29996	95.62324	171.26123
369.34930	96.08019	172.88977
377.57870	100.97914	171.45023
377.24496	97.01484	175.96307
379.56577	97.93113	172.24944
375.76620	99.29436	174.07309
361.09299	101.13013	170.97052
361.37079	96.50826	175.84746
359.52042	98.02409	172.17229
362.62451	99.43982	173.73369
369.09250	105.00302	176.46556
369.01965	109.87463	181.51605
375.26147	107.96828	178.55061
363.06418	106.98892	178.90343
382.73206	110.05827	181.52164
354.94986	108.43269	181.70438

'Lynx_canadiensis_Z.2001.117.9_C04
356.61896	101.34380	188.67326
350.64972	104.30701	188.02481
349.66898	104.52467	188.14688
347.64417	104.31294	179.72897
348.45377	113.35942	178.68240
350.15677	109.04625	175.83096
348.01132	109.22387	181.39317
347.57526	104.28339	195.73788
348.62811	113.17964	198.64699
349.58725	107.08038	199.41998
347.35312	109.37005	194.92839
341.30737	110.09991	188.01588
334.97925	109.00261	188.05292
338.74936	109.51630	183.17490
338.71497	109.66212	192.81792
332.00812	103.83979	173.39859
332.07648	103.48608	202.28052
356.60199	100.76300	188.57381
349.17795	98.31075	187.90825
346.49860	96.76919	187.83603
340.34253	100.56231	197.07449
341.23853	94.29034	196.47443
341.64746	97.58773	199.44940
339.59479	97.08246	195.23024
340.30679	100.78960	178.41374
341.28958	94.66121	178.97250
341.36145	98.00984	176.71295
338.51065	97.87534	180.41701
334.34491	97.70323	187.66174
326.45178	96.59383	187.46806
330.51788	97.99325	193.83395
330.65451	97.69635	181.90176
330.69608	96.84591	202.63623
330.58133	97.44335	172.31795

'Lynx_canadiensis_Z.2001.117.9_C05
360.32080	98.18398	205.19342
366.16708	105.00826	205.73024
367.27408	106.17607	205.84854
367.57880	107.50351	213.08745
366.72742	114.37824	215.39743
366.41379	110.33910	216.98035
367.83676	111.50930	212.45270
368.17474	107.40652	198.46992
367.72076	114.05959	195.99442
366.61276	109.71642	195.24046
368.51855	111.68554	199.16663
374.62766	112.55999	205.58578
380.70395	111.17776	205.75250
377.08215	111.39526	211.22731
377.33344	111.37454	200.75000
385.33670	104.68964	220.67513
386.56042	104.23761	191.93987
360.92328	96.63315	205.20181
369.78906	96.98151	205.69582
372.18387	95.78503	205.57478
375.38199	101.73641	197.29019
376.13455	93.44491	197.47513
374.82397	97.26985	195.28476
377.33450	97.16798	198.76221
375.60928	101.26262	214.72116
375.06348	94.48431	215.55984
374.06030	98.03011	217.12645
376.74860	97.67062	213.40952
382.19806	97.60841	206.58403
389.73093	97.64270	206.24326
386.27283	97.72882	200.59479
386.21405	98.01638	212.59419
387.72073	97.42743	192.14102
387.01804	97.79248	221.23817

'Lynx_canadiensis_Z.2001.117.9_C06
369.65912	103.37909	225.92061
358.48853	105.70698	225.26491
357.36203	105.31049	225.30568
354.78009	106.47719	216.86641
353.60541	114.38955	215.65817
355.74750	110.36739	213.82347
353.68326	110.08247	217.50203
353.93417	106.05149	233.11771
352.92282	113.72408	235.06422
354.67984	109.61330	237.22675
352.92633	110.05659	232.55817
347.66779	109.84309	224.67181
341.21970	109.60110	223.98586
344.81589	109.92487	220.32843
344.23450	110.00417	228.42891
341.52072	104.97189	207.49260
338.66446	104.03766	239.68192
369.42261	102.76548	225.89104
356.84512	98.63745	225.18848
355.73300	98.49844	225.09801
345.92532	101.48914	234.52658
348.21823	95.78425	234.22830
347.47617	98.78160	237.27165
346.10486	98.35764	232.80482
347.03204	101.42645	214.57684
349.75705	95.74194	214.83820
348.80283	99.34755	212.32785
346.97675	98.60756	216.60342
342.77167	98.64436	224.16733
334.53726	96.12905	223.95740
338.85300	97.69943	229.32104
339.01498	97.45731	218.95663
338.69363	98.49157	240.49187
341.24280	97.42279	207.55124

'Lynx_canadiensis_Z.2001.117.9_C07
354.40225	107.07948	247.14413
371.12393	103.54563	247.11293
372.10492	104.08882	246.99832
376.93552	103.21761	237.92389
379.19064	95.84760	237.14117
376.58521	100.10046	234.39992
378.56943	99.86709	238.97270
376.96399	103.37453	256.11563
379.20557	95.83041	257.75116
377.03104	100.18862	259.78397
378.62592	99.69445	255.30402
382.97168	101.05033	247.00970
389.46826	101.24650	247.11226
386.56442	102.19589	241.98581
386.34079	101.23963	251.32684
389.63483	104.03742	229.62198
389.31348	103.84609	264.81927
354.38040	108.00754	246.86273
371.82486	111.93975	246.62637
373.47937	112.04360	246.85527
381.42920	108.71886	256.94977
379.32178	114.99020	256.21719
379.40854	111.45831	258.77109
381.03696	111.72380	254.89279
381.10022	108.67977	237.33899
378.88727	114.23503	237.49280
379.04657	111.21429	235.71065
380.47046	111.51154	239.36189
385.43741	113.35752	246.93040
392.68860	115.89751	246.72874
390.05835	113.81884	252.82521
389.66968	115.05971	241.02939
387.30594	107.33290	265.01413
387.29681	108.05234	228.51237

'Martes_foina_7342_C03
0.07598	1.90991	-37.93280
-0.04206	0.90965	-39.09279
-0.21278	-0.63920	-40.75226
3.35293	-1.49669	-39.66925
3.87990	-3.57515	-43.29077
5.31426	-1.80911	-41.57379
2.73387	-2.51925	-41.48940
-3.28478	-1.21684	-40.00497
-5.19152	-3.22073	-43.43080
-5.71371	-1.28421	-41.56749
-3.36341	-2.66622	-42.05756
-0.29591	-5.42869	-41.20197
-0.26224	-7.82205	-39.36624
2.69818	-6.35752	-40.11646
-3.32778	-6.16255	-39.86848
7.80142	-7.04744	-32.67711
-8.87990	-6.14612	-32.40785
0.10265	2.10136	-36.40687
-0.10472	1.32577	-34.44995
-0.22000	0.33129	-32.69825
-5.13938	-2.15360	-34.34868
-4.59980	-0.53291	-30.98666
-6.21610	-0.99568	-32.83882
-3.62818	-1.60818	-32.57054
4.55999	-2.51902	-34.09822
4.20502	-0.98493	-30.53090
5.61504	-1.70357	-32.61612
2.99546	-1.88414	-32.22881
-0.39716	-4.35217	-32.29886
-0.64432	-7.88668	-30.40046
-3.48772	-5.87014	-32.02410
2.43499	-6.12493	-32.00196
-8.67582	-5.79887	-30.69701
7.74591	-6.27623	-30.13528

'Martes_foina_7342_C05
-0.29638	2.89040	-24.68758
-0.29416	1.08590	-25.02509
-0.38020	0.29170	-25.63522
3.78291	-1.23503	-26.25058
4.42170	-2.88108	-30.29844
5.24477	-1.51941	-28.32761
3.13042	-2.14923	-28.28501
-4.65203	-0.87224	-25.58331
-6.00962	-2.30458	-29.33180
-6.65712	-1.06602	-27.22671
-4.34315	-1.95594	-27.84584
-0.68886	-4.42579	-27.01068
-0.67580	-7.17683	-25.62881
2.42250	-5.35859	-26.56446
-3.38110	-5.28409	-26.38458
9.05433	-6.63538	-19.74119
-9.26787	-5.83854	-19.01853
-0.19827	3.52497	-23.20348
-0.02103	1.52905	-20.62569
0.09326	0.32167	-18.39580
-4.96759	-2.29949	-19.88801
-4.59443	-1.02773	-16.47055
-6.17307	-1.34006	-17.90557
-3.72827	-2.04590	-17.75817
4.83780	-2.75529	-20.18119
4.77268	-1.56221	-17.03542
6.28436	-1.89798	-18.95928
3.52294	-2.42473	-18.47731
-0.10930	-4.51554	-18.02987
-0.05256	-8.42152	-16.48971
-3.26913	-6.36494	-17.75173
2.90554	-6.50623	-17.95123
-8.85007	-5.32419	-16.79897
9.02076	-6.00433	-17.70872

'Martes_foina_7342_C07
0.13599	1.79662	17.02922
0.16383	0.54661	16.04081
-0.02522	-0.10039	15.90762
4.14798	-2.53443	15.75786
4.33715	-3.85747	12.13792
5.41918	-2.90042	13.92472
3.61905	-3.32205	13.92699
-4.75516	-1.39578	15.38357
-5.56033	-2.39700	12.01480
-5.99577	-1.24314	13.93960
-4.57375	-2.42930	13.79564
-0.74758	-5.21226	15.00850
-1.20810	-8.51322	16.14539
2.05398	-6.86461	15.89690
-3.90074	-5.89747	15.32567
7.39657	-8.15271	17.31394
-9.50224	-6.03017	17.27449
0.36864	2.19423	18.64574
0.09485	1.07850	19.98250
-0.32563	0.05907	21.31080
-5.70668	-2.05561	19.89912
-4.71388	-0.76622	23.00154
-6.41670	-0.89345	21.48344
-4.69433	-2.08610	21.80077
4.57163	-3.42085	20.10006
4.60801	-2.01937	22.95447
5.46032	-2.47439	21.30345
3.58038	-3.21473	21.85778
-0.62086	-4.80225	22.40646
-1.19224	-8.52092	23.54182
-4.29477	-6.65458	22.49361
2.22434	-7.40353	22.58861
-9.48238	-6.13433	18.92804
7.49664	-8.14554	18.71927

'Mustela_lutreola_6661_C03
198.40375	-10.59006	267.72806
198.44102	-11.39789	265.30817
198.26492	-12.57532	262.64713
201.24182	-13.08333	262.75378
202.03615	-15.13960	259.77484
202.74030	-13.35919	261.38022
201.02635	-14.43079	261.38519
195.64894	-13.12876	263.16721
194.49075	-14.93712	260.24933
193.99454	-13.40481	261.94006
195.75896	-14.54462	261.69913
198.38127	-16.31215	261.77652
198.42207	-18.65304	263.71411
200.70744	-17.28657	262.51242
196.22240	-17.36195	262.53406
205.63628	-18.10033	270.93762
191.70369	-18.29558	269.72574
198.42528	-10.51858	268.57880
198.40747	-10.95232	269.51688
198.31523	-11.87173	269.86124
194.76822	-14.00162	267.48669
195.19290	-12.19992	270.99319
193.83305	-12.89012	269.38760
196.00714	-13.24245	269.57935
202.66464	-14.00238	267.33951
201.84431	-11.96466	271.09656
203.23822	-12.93732	269.28229
200.93044	-13.34682	269.33044
198.53445	-15.20942	269.58475
198.32722	-18.76476	271.88547
196.15805	-16.60094	270.21762
200.88145	-16.84799	270.12607
191.81813	-17.98051	271.85092
205.17480	-17.72939	272.11661

'Mustela_lutreola_6661_C04
198.51439	-8.45169	278.85513
198.61703	-11.05165	276.16135
198.63474	-12.03489	275.39191
201.66916	-12.16999	274.99304
202.48027	-13.78048	271.44919
203.16351	-12.32786	273.28647
201.42299	-12.98028	273.08072
195.56953	-12.34034	274.72812
194.80058	-13.74751	271.31384
194.03421	-12.47806	273.28201
195.82382	-13.17267	273.00610
198.64188	-14.69605	273.41397
198.65833	-17.58463	274.81467
200.96190	-15.95391	274.00470
196.40335	-16.18729	274.07452
205.62927	-17.13483	280.56924
191.94194	-17.33567	281.27734
198.53059	-8.57074	279.63354
198.51256	-10.85214	280.93652
198.52095	-11.91068	280.86710
194.31343	-14.11121	279.57904
195.06497	-13.10154	281.62357
193.87389	-13.45353	280.65964
195.40338	-14.18036	280.52579
202.71121	-13.61472	279.34543
202.04065	-12.74693	281.48999
203.27098	-12.82098	280.28403
201.66811	-13.79343	280.48804
198.61655	-15.15362	280.52029
198.76178	-18.55151	282.18579
196.39966	-16.95895	281.00616
200.83331	-16.69344	281.10107
191.97093	-17.26047	281.47437
205.62253	-17.11591	280.97711

'Mustela_lutreola_6661_C05
199.24396	-7.61858	290.65540
199.29498	-10.10878	288.48303
199.21162	-10.93774	287.37756
202.53857	-11.44587	287.28717
203.04610	-12.28554	283.61694
204.04332	-11.54461	285.52890
202.13864	-12.12768	285.44125
196.14758	-11.66589	287.63797
195.17970	-12.44428	283.98251
194.31236	-11.77935	286.14801
196.18192	-12.26673	285.67722
199.06290	-13.93188	285.37888
199.15643	-16.92475	286.50336
201.44426	-15.13129	285.77087
196.87407	-15.30049	286.04660
206.26700	-16.68906	291.52328
192.85837	-16.77431	293.10968
199.24327	-7.71113	291.53253
199.32915	-10.39715	292.72168
199.45473	-11.41135	292.83893
195.04863	-13.16530	291.24731
196.28442	-12.33454	294.05862
194.59099	-12.45260	292.77859
196.35953	-13.41028	292.55887
203.42384	-12.99546	290.76096
202.75963	-12.15868	293.76401
204.33029	-12.08217	292.29108
202.61349	-13.22193	292.47449
199.38576	-14.81921	292.56827
199.60623	-18.62303	294.22632
196.88091	-17.02125	292.93253
201.89348	-16.96219	293.14725
193.14920	-16.88233	293.80710
206.19316	-16.77160	292.33127

'Mustela_lutreola_6661_C06
216.18739	-2.54738	124.51339
216.47131	-5.92517	122.75705
216.63815	-6.92612	122.01255
219.85226	-7.20865	121.64125
220.54971	-8.59710	118.48640
221.44484	-7.03583	120.09938
219.67882	-8.16623	120.22384
213.14215	-7.79453	121.82474
212.69351	-9.15887	118.41546
211.76657	-7.99752	119.93549
213.65700	-8.89489	120.22613
216.72520	-9.93794	120.54294
216.89137	-12.99653	121.75860
219.09354	-11.23667	121.13837
214.42532	-11.54439	121.07388
223.66896	-11.61661	125.33710
210.36789	-12.64116	125.28551
216.23151	-2.54008	125.16294
216.48465	-6.17285	126.79124
216.59499	-7.16709	126.54733
212.60490	-9.30581	125.56880
213.02980	-8.08535	128.10370
211.83374	-8.21869	126.61726
213.55421	-9.50350	126.98608
220.87621	-9.08898	125.08542
220.63512	-7.60354	127.58002
221.62302	-8.16911	126.30814
219.74875	-8.78876	126.68792
216.67561	-10.53578	127.21507
216.84395	-14.07909	128.48343
214.27312	-12.11402	127.56949
219.26471	-12.09916	127.52979
210.46574	-12.24849	126.47965
223.56444	-11.38530	126.43496

'Mustela_lutreola_6661_C07
216.80888	-4.94516	135.97258
216.64348	-8.99697	133.93883
216.72667	-9.98875	133.71864
219.94420	-10.59847	133.09685
220.48544	-11.87362	130.05197
221.19183	-10.55615	131.52521
219.83493	-11.77869	131.67847
213.57835	-11.12590	133.87292
212.50690	-12.10825	130.94363
211.86916	-10.98489	132.46107
213.30588	-12.02631	132.44693
216.62683	-13.14095	132.54480
216.52666	-16.45753	133.53854
219.10379	-14.73726	132.80608
214.18651	-14.78431	133.10918
224.03653	-13.93027	134.47118
210.05887	-14.71538	136.18094
217.08156	-4.67928	136.85876
217.21498	-8.76822	138.70801
217.12062	-9.50351	138.65791
213.40994	-12.45348	137.35474
213.88240	-11.22985	140.12256
212.63628	-11.18078	138.83365
214.39281	-12.00486	138.90260
220.98013	-11.95570	136.51822
220.97267	-10.58487	139.40781
221.77385	-10.59327	137.73849
220.06807	-11.34023	138.27643
217.41022	-13.40362	138.83531
217.73782	-16.86267	139.21585
214.98833	-15.35028	139.46158
220.08130	-14.94025	138.69489
210.27522	-14.67286	136.87527
224.02698	-13.88022	135.17480

'Mustela_putorius_7203_C03
-10.65193	8.15848	58.23637
-10.16628	4.05158	54.97934
-10.24645	2.93576	53.25971
-6.06652	2.59220	53.48926
-4.85007	1.46229	49.02607
-3.80665	2.61001	51.40965
-6.04433	1.51097	51.12643
-14.34123	2.15483	53.17249
-15.30687	0.97682	49.00416
-16.44313	1.98644	51.56107
-13.99232	1.24027	51.19062
-9.98626	-0.55131	51.55598
-9.65838	-3.90248	52.51942
-7.31459	-1.64212	51.80035
-12.64902	-2.13260	51.83284
-0.37928	-5.83220	59.61040
-18.89259	-6.76273	59.89923
-10.89244	7.78754	59.75036
-10.31515	3.07223	61.07928
-10.26420	2.18008	60.88210
-14.98065	-0.34850	58.25447
-14.69091	0.73551	62.28149
-16.41703	0.46712	60.20721
-13.72782	-0.62885	60.49159
-4.74483	0.16649	58.21370
-5.15472	1.26988	62.01955
-3.69153	1.05728	59.92694
-6.22771	-0.35525	60.24460
-9.84230	-2.23163	59.92833
-9.78743	-6.47295	61.40334
-12.73260	-4.76421	60.22992
-6.47470	-4.27509	59.94930
-18.43437	-6.45930	61.94270
-1.03853	-5.34948	61.92702

'Mustela_putorius_7203_C04
-11.14559	3.25372	42.57640
-11.13908	1.47521	39.52521
-11.37384	-0.67843	36.07584
-7.64428	-0.77292	37.41633
-6.55312	-1.60363	34.07603
-5.66140	-0.34258	36.39473
-7.57189	-1.66534	35.77942
-14.50090	-1.08071	37.64505
-16.79494	-2.08597	34.81540
-16.96443	-1.08260	37.10729
-15.00294	-2.25255	35.87865
-11.03711	-4.83591	35.74149
-10.89087	-7.99773	37.12411
-7.93071	-5.89574	36.21187
-13.90104	-6.35832	36.58763
-1.97128	-6.55041	45.52471
-19.59843	-7.47120	45.90404
-11.14021	3.32019	43.43467
-11.04464	1.73614	44.32061
-11.00953	1.05954	44.33685
-16.10217	-2.40366	42.87177
-15.62161	0.15392	46.29023
-17.14355	-0.66914	44.91923
-14.53299	-0.90814	44.95832
-5.74940	-2.21101	42.52685
-6.09774	0.35599	45.96467
-4.84471	-0.63243	44.25992
-7.67611	-0.89978	44.25432
-10.85687	-3.95495	44.32021
-10.74229	-7.39009	46.72409
-13.61017	-5.42541	44.91640
-8.00510	-5.20680	44.61224
-19.14659	-7.34239	48.46735
-2.24441	-6.51295	47.42728

'Mustela_putorius_7203_C07
-10.18526	11.36288	103.12324
-8.79859	3.91437	100.34229
-8.65542	2.64944	99.31610
-4.91535	2.05749	98.82734
-3.78290	0.91656	95.35206
-2.42739	2.36178	97.30748
-4.62159	0.75540	97.12238
-12.61069	1.31177	98.94426
-13.93555	0.45665	95.45750
-14.88601	1.53843	97.70502
-12.55245	0.00079	97.25449
-8.42643	-1.16294	97.92120
-8.03338	-5.40875	98.27752
-5.46480	-2.76290	97.99534
-11.25791	-3.42790	98.01244
0.16800	-6.67009	100.83798
-16.66335	-7.48984	100.48592
-10.05141	11.46408	104.12729
-8.81655	3.88973	105.17488
-8.55670	2.07598	104.69095
-13.39080	-0.47254	103.74331
-13.17010	0.78844	107.09870
-14.32894	0.96732	105.18652
-12.36102	-0.20409	105.51898
-3.90741	0.13553	103.80811
-4.05800	1.59782	106.86308
-2.97622	1.56101	104.86131
-5.01809	0.38612	105.36678
-8.31081	-2.13714	105.92037
-8.09554	-6.49276	106.39246
-11.35211	-4.33961	106.02168
-5.18496	-4.01889	106.39040
-17.34156	-5.98541	102.21648
0.47367	-4.05962	101.85880

'Mustela_putorius_7343_C03
-1.18574	2.16531	11.69742
-0.82983	-0.31278	6.30002
-0.82064	-1.53187	6.73945
2.33889	-1.80870	7.09832
3.47851	-3.19154	4.35528
4.45336	-2.33081	6.27473
2.32012	-2.66787	5.56377
-3.81144	-2.15824	7.86123
-5.42468	-3.34231	4.88787
-6.24577	-2.35034	6.99751
-4.07490	-2.73492	6.16577
-0.70945	-5.61708	6.20930
-0.30863	-8.54930	7.93425
1.99461	-6.56608	6.95777
-3.14427	-7.06413	6.95715
7.97148	-7.15174	15.92858
-8.65714	-8.61728	16.47374
-1.29392	2.28139	12.53411
-1.13829	0.17868	13.66848
-1.01045	-0.43479	13.70380
-5.09151	-3.72431	12.80706
-4.95471	-1.95190	15.80272
-6.57447	-2.93896	14.46406
-3.85179	-2.84871	14.58081
3.67170	-2.80606	12.31933
3.37472	-1.23516	15.23063
4.73484	-1.78415	13.99276
2.39754	-2.20981	14.10369
-0.54768	-4.70854	13.91356
-0.27036	-8.38076	16.25631
-2.72769	-6.59649	14.61843
2.36184	-6.49155	14.39553
-8.12818	-8.19923	17.62421
7.75247	-7.42115	17.39550

'Mustela_putorius_7343_C04
-0.62191	4.53473	24.41327
-0.36908	0.39956	21.21428
-0.54195	-0.66849	20.21906
2.83431	-0.99043	19.98837
3.74909	-2.56133	16.36575
5.05945	-1.22581	18.45336
2.86842	-2.10499	18.04014
-3.64033	-1.63181	20.02031
-4.80816	-3.08411	16.81438
-5.82754	-2.04292	19.35070
-3.39709	-2.88444	18.35865
-0.14453	-4.18428	18.92057
0.13285	-7.38285	20.17201
2.58717	-5.49939	19.58813
-2.49491	-5.78031	19.47442
8.38205	-6.99387	27.15804
-7.75470	-8.07738	27.69337
-0.42843	4.25617	25.31934
-0.22295	0.77340	26.56676
-0.11448	-0.31110	26.74382
-4.86202	-3.22303	25.22806
-4.03233	-2.26174	28.21364
-5.52025	-2.66935	27.18217
-3.10511	-3.23433	26.99594
4.66024	-2.60717	24.84183
4.30528	-1.61708	27.80365
5.71776	-1.98612	26.32471
3.31515	-2.79652	26.79213
0.26669	-4.67664	26.63749
0.29574	-8.63864	28.21984
-2.16723	-6.77312	26.96703
3.00785	-6.57409	26.65696
-7.24834	-8.25528	29.31664
8.17834	-7.40407	28.56995

'Mustela_putorius_7343_C05
-0.65408	5.28631	37.67214
-0.49727	1.09553	35.86101
-0.55168	-0.02523	34.57172
2.89626	-0.44906	33.87009
3.60300	-1.80508	30.43937
4.81477	-0.33571	32.47752
2.45712	-1.58227	32.27572
-4.05812	-0.95207	33.94778
-5.12743	-2.15928	31.08065
-6.16075	-1.16830	33.19884
-3.60312	-2.53637	32.18991
-0.60567	-3.57653	33.03880
-0.20678	-6.76781	34.02859
2.14601	-4.70713	33.26422
-2.82380	-4.94197	33.39062
7.79535	-7.69458	39.16969
-7.44789	-8.15369	40.07270
-0.64235	5.29971	38.35902
-0.16412	0.94786	40.76354
-0.05243	0.11891	40.97013
-4.91940	-2.67737	39.33037
-4.22509	-1.71526	42.29635
-5.91626	-1.81411	41.04089
-3.47430	-2.88432	41.11415
4.62382	-2.33827	38.54636
4.39150	-1.33770	41.46118
5.68766	-1.50398	40.00139
3.13734	-2.60033	40.54788
0.08242	-4.51796	40.62460
0.18630	-8.89899	41.76577
-2.39051	-6.73063	41.07380
2.89821	-6.60090	40.52122
-7.40641	-7.56411	42.81337
8.07885	-7.22386	41.98772

'Mustela_putorius_7343_C06
-1.53662	6.63687	46.91379
-1.05995	1.80955	46.85861
-0.97054	0.63494	45.99336
2.53986	0.28556	45.50299
3.28677	-1.50018	42.54685
4.46092	0.23261	43.95094
2.32597	-1.08100	44.19983
-4.41109	-0.27801	45.83759
-4.95335	-2.15350	42.61398
-6.47187	-0.60542	44.29611
-4.13447	-1.71662	44.27262
-0.75026	-3.11723	45.18425
-0.51780	-6.44792	46.42572
1.80227	-4.46730	45.61421
-3.11823	-4.83845	45.64707
7.41922	-5.66586	51.27695
-8.57990	-6.87752	51.74700
-1.52482	6.82291	47.45276
-1.12040	2.46050	51.18875
-1.03080	1.38215	51.56932
-5.28356	-2.11443	50.34741
-5.33929	-0.35412	53.26057
-6.72382	-1.01276	51.62481
-4.44106	-1.67881	52.08694
3.63915	-1.20980	50.42844
3.60694	0.54126	52.94166
4.69366	0.05959	51.58638
2.68866	-0.96855	52.21139
-0.70083	-2.93656	52.23993
-0.45587	-7.21211	53.88527
-3.29222	-4.91225	53.34956
1.84952	-4.52034	53.49211
-8.81959	-5.03551	52.31379
7.29671	-4.10587	51.99906

'Mustela_putorius_7343_C07
-1.48328	8.26596	65.21084
-0.71436	0.89439	62.23251
-0.69336	-0.00554	61.54897
3.16268	-0.71313	61.12631
3.42416	-1.56478	58.09153
4.59669	-0.35191	59.55589
2.80241	-1.66478	59.56779
-4.49244	-1.47944	61.01876
-4.98876	-2.16535	57.97524
-6.67008	-1.39019	59.75290
-4.11169	-2.59948	59.45123
-0.45458	-3.79516	60.29891
-0.08190	-7.68606	60.98346
2.33588	-5.49243	60.83652
-3.17754	-5.75219	60.43652
7.49459	-8.09892	61.06975
-7.88669	-9.28114	61.16722
-1.57559	8.00744	66.66522
-0.99167	0.46591	66.83871
-0.87668	-0.88811	66.09128
-4.80714	-3.33149	66.17871
-4.93771	-2.76036	68.93917
-5.82041	-2.37182	67.42040
-4.08856	-3.39696	67.81141
3.77387	-2.71938	66.44582
3.66834	-2.05613	69.04079
4.55057	-1.46112	67.52059
2.70991	-2.97346	67.74654
-0.28472	-4.99037	67.43262
-0.16800	-8.99827	67.56495
-3.27149	-7.26954	67.82899
2.66653	-6.77317	67.88569
-8.70013	-7.54036	63.36973
7.74674	-6.09822	63.24196

'Mustela_vison_0147_C03
-2.77780	-9.16931	83.71895
-5.14964	-8.89028	86.59300
-6.41381	-8.80985	89.70038
-6.69842	-5.09443	88.94413
-8.19880	-4.28991	92.17326
-6.68608	-3.60201	90.60634
-7.77436	-5.15933	90.54387
-7.31776	-12.18838	88.52759
-8.84295	-13.32920	91.90502
-7.41430	-14.02639	90.03384
-8.25307	-12.07635	90.24641
-10.45913	-8.59868	89.93177
-12.68826	-8.37247	87.75133
-11.13793	-5.85543	89.34731
-11.60478	-11.11891	89.07985
-10.96076	-0.67297	80.59007
-13.23045	-16.49874	79.56588
-2.45973	-9.40454	82.57320
-3.98281	-8.96680	80.46165
-5.04612	-8.93521	79.87206
-7.38340	-13.11891	81.35541
-4.95705	-13.05121	78.21045
-6.67264	-14.58812	80.01508
-6.94725	-11.70584	79.67883
-6.49598	-3.61257	82.02605
-4.13625	-4.15558	78.77019
-5.37418	-2.62746	80.45545
-6.20971	-5.21864	80.00589
-9.03247	-8.33156	80.62882
-12.83299	-7.92085	79.06372
-11.07703	-10.83708	80.12851
-10.67818	-5.62464	80.40684
-12.94635	-16.17902	78.38605
-11.05292	-0.74046	79.73376

'Mustela_vison_0147_C05
0.19770	-9.35575	53.31326
-3.58163	-8.88324	54.86293
-4.81683	-8.79366	56.62480
-5.01074	-4.92277	57.22739
-6.24692	-3.88582	61.22676
-4.96388	-2.79069	59.34842
-6.03672	-5.09376	59.20954
-5.83215	-11.72233	56.54368
-7.32074	-13.31260	60.91238
-6.06840	-14.36584	58.42964
-6.56478	-12.05556	58.63184
-8.15644	-8.46019	58.75609
-10.85590	-8.22062	57.02762
-8.97143	-5.64970	58.36860
-9.36410	-11.03362	57.93492
-10.42237	0.52599	50.97239
-12.38210	-15.63485	49.81346
0.52207	-9.38460	52.32848
-3.27097	-8.44184	49.64218
-4.40328	-8.22262	48.89437
-7.36535	-12.58654	51.34277
-5.63793	-12.60310	47.87289
-6.42693	-14.04280	49.65162
-6.90306	-11.44746	49.28983
-5.99306	-3.45022	51.62429
-4.15935	-4.33983	48.20164
-4.62077	-2.50786	49.98151
-5.99002	-4.52045	49.75150
-8.45066	-7.74231	49.94789
-12.34720	-7.27670	48.61070
-10.56423	-10.36373	49.61588
-10.09744	-5.08037	49.86232
-12.35495	-15.41211	48.50778
-10.34309	0.40470	49.61893

'Mustela_vison_0147_C06
1.44375	-8.55896	38.77256
-2.57687	-7.95451	40.47310
-3.61760	-7.88775	42.33811
-3.86127	-4.46983	42.78256
-5.40650	-3.11555	46.66315
-3.63226	-2.32297	45.06634
-4.83003	-4.47290	44.77520
-4.50819	-11.76744	42.43350
-6.15716	-12.91506	46.29807
-4.60982	-13.88624	44.31518
-5.59466	-11.60012	44.38326
-6.96953	-7.78116	44.32671
-9.70348	-7.77593	42.73785
-7.88754	-5.02131	43.75785
-8.26104	-10.46151	43.30100
-9.36856	0.80039	36.68496
-10.57322	-14.64612	35.30003
1.17180	-8.39954	38.15910
-2.01522	-7.90542	35.90588
-3.17536	-7.57362	34.56425
-6.20986	-12.12021	37.07879
-4.14143	-12.02854	34.02168
-4.93916	-13.30399	35.73373
-5.65423	-11.12736	35.07600
-5.50369	-3.31405	37.74314
-3.62193	-3.50801	34.56524
-3.87043	-2.18569	36.48597
-5.15886	-4.25524	35.84816
-7.72236	-7.12219	35.73651
-11.21809	-6.98278	34.58517
-9.85698	-10.04465	35.50827
-9.82293	-4.43676	35.34171
-10.76157	-14.45639	34.87630
-9.37298	0.54899	35.97559

'Neofelis_nebulosa_Z.2001.008_C03
320.57254	113.65903	296.67639
320.47711	112.36163	294.39456
320.91626	106.46249	291.23853
312.36710	106.36063	290.96323
312.89651	100.64902	286.66962
310.62326	102.79765	291.03076
314.20599	103.92263	288.84998
328.44400	106.80730	290.18933
328.82007	101.30209	286.47794
330.74585	103.92373	291.08728
327.04495	104.48464	288.22305
320.96762	104.50517	280.79581
320.10141	110.56621	275.37695
314.02982	107.19547	279.51303
326.72037	107.71947	278.71832
300.53638	123.90323	278.88849
338.18518	124.88017	277.98706
320.43515	116.59057	297.76212
320.37729	117.16846	295.33093
320.46219	116.99171	294.74973
331.06882	116.21624	288.39230
330.03464	122.50792	292.08389
333.31012	118.32310	291.32404
328.46765	119.67585	289.43570
309.12518	115.65127	288.71091
309.02954	121.22129	292.65601
306.75488	117.68210	292.44760
311.73361	119.14216	290.21915
319.72903	119.45054	284.20172
319.50864	124.33681	277.59583
326.50620	122.11565	281.72592
313.03754	121.64840	282.00211
337.73956	127.78542	278.52414
301.26904	126.35873	279.43185

'Neofelis_nebulosa_Z.2001.008_C04
319.86966	142.99532	302.69327
320.40005	139.77518	293.55511
320.52774	139.59668	292.55920
309.97507	137.64716	290.02756
308.61871	129.11633	289.04706
305.49521	134.15753	291.29364
312.30984	133.71068	288.79965
331.49313	137.78911	290.58099
332.82864	128.81638	289.12921
335.29486	134.11641	291.95944
328.68326	133.57243	288.94586
320.48141	133.11438	284.13092
320.69556	136.05392	276.18329
315.31769	134.38005	280.77640
325.91678	134.41576	280.82599
303.47198	142.69118	276.51578
338.32767	141.09705	276.93228
319.79974	144.50795	302.32269
320.58359	146.28743	293.72971
320.49979	146.29483	292.04291
332.26965	142.64659	285.15714
330.83026	148.81488	286.55359
334.83527	145.80942	287.22873
329.46323	146.04262	283.86990
309.14551	143.82933	284.96664
310.00391	149.53528	287.05048
307.27988	146.40248	287.24881
311.45770	147.26299	284.26627
320.67926	146.51358	279.56693
320.89716	148.15813	270.74109
327.53354	146.91536	276.02533
314.02863	147.20566	275.61246
339.62521	148.09618	276.58521
301.93942	148.45087	275.47488

'Neofelis_nebulosa_Z.2001.008_C05
321.79822	175.74359	302.20364
322.43146	171.51326	291.94815
322.71533	170.63004	289.71667
312.69464	168.80424	286.38452
310.95508	161.48805	284.46216
308.68826	164.42406	287.41229
314.74585	164.82790	284.83447
333.11749	168.34836	288.42963
335.04242	161.58685	287.03387
336.88434	165.12729	290.21277
331.57693	164.50589	286.42838
323.76074	164.98030	280.61176
324.32617	168.56476	273.78900
318.11780	166.63571	277.77573
329.78522	166.84901	278.16788
306.22714	176.70599	272.65161
342.89380	176.66144	275.99295
321.52588	176.27530	302.15753
322.63818	178.26743	292.27713
322.87979	178.57639	290.87091
335.12476	175.81012	285.05328
333.89301	182.54015	287.22791
337.08237	178.74007	288.01868
332.10501	178.85524	284.31268
311.41974	176.51404	282.80029
313.13770	182.38687	284.58109
308.70654	178.37897	284.97220
314.51462	179.02585	282.61407
323.67197	179.86736	279.12726
324.64819	183.02345	270.94266
331.03955	180.94359	276.73947
317.08084	180.94540	274.88589
343.00858	182.67346	276.37161
305.33981	183.52547	272.81970

'Neofelis_nebulosa_Z.2001.008_C06
323.30969	197.25885	307.99438
322.41592	199.18103	295.92682
322.30902	199.31812	294.84525
312.88226	197.24005	292.52991
311.54147	189.73840	287.43469
309.66663	193.04193	291.74866
314.24509	194.49567	289.04230
331.24753	199.16644	291.35645
335.00684	191.72983	286.48798
336.59854	195.87172	290.36429
331.37338	195.74652	287.67865
322.72290	196.20372	283.07532
322.16281	198.73120	277.50320
317.10666	197.52663	280.69751
326.98212	198.22366	280.61349
302.21771	204.73141	280.97467
340.08728	207.79561	279.99432
322.78644	198.56064	308.45828
322.21408	205.00043	297.39142
322.10739	205.57674	295.94540
332.96310	205.92993	286.93774
332.54626	210.51758	290.45068
335.42038	208.03246	289.54291
330.72577	209.31320	287.89725
310.88220	204.18024	287.89096
310.67648	208.47829	291.20068
308.13144	205.79832	290.91269
312.79651	207.46297	288.02017
321.19629	210.37257	282.84668
320.63889	214.20518	275.28357
327.34250	211.86128	279.30917
315.03662	211.32968	279.47733
339.81821	213.38243	281.94345
302.15656	210.11159	283.69482

'Neofelis_nebulosa_Z.2001.008_C07
324.18027	243.80505	315.83905
323.99722	239.94397	294.66187
323.91681	240.33017	293.06900
314.58234	237.06993	289.79153
312.40317	228.84203	288.02582
311.20609	233.11263	290.44766
315.56192	232.41573	287.22293
334.09665	236.78610	288.81091
336.32819	229.26775	287.40866
338.20477	233.89645	289.53696
333.18872	233.11742	286.76379
324.27866	233.69490	281.78171
324.34201	234.85158	274.90405
318.70593	234.92288	279.15829
329.02408	234.32338	278.45361
304.22714	237.10687	277.17609
344.05856	237.21312	276.45462
323.83026	245.45097	315.28787
324.28067	247.37798	294.10910
324.31940	246.78349	292.63992
335.06396	242.86397	285.36111
334.21021	247.69267	286.29376
336.61984	245.64928	287.82587
332.67737	245.56035	284.53067
313.56506	243.13937	285.99158
314.55103	248.12434	287.53458
312.31067	244.88138	288.98294
315.92780	245.76749	285.33694
324.19287	246.94151	278.83752
324.06921	249.18895	270.44907
330.26752	248.12279	274.85239
318.36420	248.72958	274.45685
345.06229	242.68225	277.13980
303.09409	242.91808	278.15018

'Otaria_byronia_Z.2004.179.1_C03
381.33987	149.70053	345.09479
381.11481	149.98064	338.47299
380.83377	150.49796	336.36407
366.60843	146.76501	327.85538
359.67365	130.74963	323.21295
357.66046	141.13908	328.34146
367.69110	137.40930	324.51236
396.07361	147.95349	329.05737
403.58163	132.06270	325.13354
405.11514	141.98781	330.71869
395.48627	139.42731	325.67923
382.50400	140.13142	318.07025
382.63559	149.95056	293.76935
366.86230	144.73627	307.75403
397.50027	146.05675	307.27951
340.21490	183.36942	300.78915
423.89609	179.49516	301.31567
381.04300	160.88376	351.37189
381.39496	166.93880	347.19879
381.57812	170.19347	343.38150
402.19489	172.48669	332.37598
402.67560	186.27383	339.52118
406.94379	179.09164	337.95874
398.66052	180.83101	334.39563
362.75461	171.50723	330.56845
362.69888	187.13528	339.89093
357.02365	179.88753	337.20312
365.32349	180.58261	334.35352
381.18552	175.45767	326.46161
381.17038	185.38783	299.30234
398.85663	180.35651	311.23901
365.07581	181.75760	312.04034
426.05536	186.08823	305.20901
339.57703	188.93216	304.19720

'Otaria_byronia_Z.2004.179.1_C04
386.92325	207.76271	359.74454
385.57593	211.52937	348.63489
385.35550	212.73877	347.45010
368.08365	207.05092	334.38727
365.67499	188.88087	333.51590
361.58539	199.07481	336.93884
370.27051	197.98976	334.98563
403.50867	212.49529	333.31674
410.41257	195.48865	334.27130
411.21844	207.00307	336.70605
402.99918	202.26958	333.80948
387.20428	205.31596	329.41818
385.80927	207.71573	301.01910
370.00366	203.27390	313.10944
402.78903	207.52704	311.41348
338.32715	231.93953	316.19714
424.60794	242.62616	314.21368
386.44247	212.33987	366.11130
384.78601	230.70322	353.65427
383.84735	233.56494	348.90472
403.12506	236.90388	330.94385
404.15100	253.30156	336.67859
408.68835	243.40482	334.42316
400.46829	245.55855	332.66742
361.50912	233.14836	333.25336
359.74585	248.03532	337.96432
355.27502	240.33311	337.22943
363.84479	240.72794	334.65936
383.12625	237.91647	329.23557
381.23489	242.76764	298.61816
399.98071	242.40594	312.95209
364.32059	237.98248	314.69489
421.83755	253.02356	313.39655
337.80869	241.05830	313.41266

'Otaria_byronia_Z.2004.179.1_C05
382.87280	274.57153	373.26160
382.15509	277.72086	355.07877
381.96710	278.93970	353.27167
363.10306	275.29761	336.06796
357.66693	258.69464	338.74658
355.78494	268.51935	339.57751
364.26370	265.16507	337.92001
402.51944	275.47433	334.98819
408.00241	258.34464	337.90219
410.51715	268.95856	338.47852
400.85254	266.61316	337.30856
384.67505	272.34418	334.10529
383.58112	268.15237	304.30325
364.64145	269.60779	316.32141
400.95322	268.74124	316.11667
339.72510	296.90332	320.90131
426.91064	299.61865	318.45108
382.70193	285.26257	375.12842
382.95093	298.62476	356.65509
382.46674	301.11722	351.90656
404.78833	299.82101	334.21848
400.62021	319.73883	339.04047
407.13446	309.94272	339.91669
399.69824	310.23706	334.18246
362.41229	298.49478	332.30225
361.85074	318.32016	338.71918
356.14133	307.37778	338.16293
365.31116	308.21512	333.71057
382.70435	304.69446	328.93866
382.56711	309.88376	298.23422
400.64786	306.24268	312.72021
363.98016	305.87637	313.42456
421.77441	306.58307	319.48553
343.91620	305.05560	318.18124

'Otaria_byronia_Z.2004.179.1_C06
389.67642	331.80045	383.70453
385.28091	337.74792	362.80914
385.44327	339.16537	361.42780
368.12817	343.77127	340.33060
359.51242	322.40070	340.35968
359.38599	335.54855	343.46667
368.88419	331.56281	339.21353
401.93756	343.27957	339.92273
411.42911	321.61221	342.34625
412.04251	333.10120	345.21960
401.36563	330.61465	341.04645
386.83508	335.79987	337.85663
386.48685	338.51068	306.94049
368.12723	336.61206	321.31876
403.65213	336.75455	320.62039
345.21707	360.45374	333.88757
424.31229	359.09061	337.10846
390.53851	341.37271	391.34641
385.48788	358.89816	370.79816
385.40735	361.72290	363.16953
408.64029	361.80896	348.00485
404.65979	379.61014	358.35596
411.09552	369.04092	359.25085
402.40698	372.01462	349.63144
360.86981	361.63632	347.60458
364.85083	378.17313	356.59503
357.29749	369.17081	357.80984
367.61899	370.76825	348.48309
385.92212	367.30869	344.69144
385.87085	381.14853	317.03247
405.49850	376.51459	326.78134
365.88727	376.52887	326.94592
423.54541	365.37314	340.02539
345.23734	367.09525	337.22467

'Otaria_byronia_Z.2004.179.1_C07
396.12204	425.83035	387.45474
392.25348	416.81088	347.65210
392.11035	417.83890	346.27771
375.17148	418.39355	327.91986
363.60938	393.97635	328.25455
362.63321	408.54175	333.74661
373.23111	402.43472	325.85388
407.88483	417.81946	326.92654
418.70804	392.27301	331.47632
418.77029	406.83569	334.98679
407.82779	402.24048	324.79077
391.28137	407.86670	325.28891
390.87366	411.97757	293.52475
374.27304	412.62567	308.87860
410.20413	412.51474	308.47754
350.03775	430.66437	327.64978
434.80768	424.40649	324.20837
395.19772	436.61761	390.37756
393.19473	446.60498	355.48264
393.04822	443.70590	344.13184
416.81448	436.32089	332.57935
413.70880	454.20563	338.87210
421.45135	444.91254	340.84833
410.18997	445.04849	332.53635
368.88699	436.83789	332.50104
373.64337	455.38379	339.69907
365.63287	446.87482	340.93451
377.42426	446.38684	333.08594
392.55939	442.40674	330.05368
393.24106	449.01007	296.23825
411.85391	445.93900	314.26675
373.55511	447.51862	314.43130
435.46170	433.98618	324.57825
350.12323	438.25748	326.07605

'Panthera_leo_C03
580.02087	18.70063	-202.32675
582.62531	23.41223	-202.86014
580.59192	28.13387	-203.19936
567.82764	21.93044	-219.37959
591.19312	33.04434	-222.07379
576.91382	19.85963	-231.60284
579.83466	28.68539	-211.87959
571.50195	22.67804	-184.08353
593.67761	38.49882	-188.47128
585.43365	25.05423	-175.44679
581.44922	29.76343	-195.69370
580.43860	45.80722	-203.05907
566.55255	66.00934	-202.33022
570.46057	52.08057	-219.85452
572.04999	53.34913	-184.64432
540.18011	53.54850	-250.37952
544.82330	52.97983	-150.75699
549.88770	11.93995	-200.40988
543.37079	18.80827	-200.21707
540.96765	23.99523	-200.02515
556.78992	31.61719	-176.06223
528.09808	21.94621	-182.54980
545.37158	20.36205	-168.91420
541.70740	32.58561	-185.21896
552.45361	30.93296	-225.91418
524.72968	21.01485	-216.17911
541.15002	17.30982	-231.92937
538.24133	32.16057	-215.52867
541.09229	43.17025	-200.54649
532.70807	66.81718	-200.09926
538.64703	53.03157	-180.59892
535.12024	53.15440	-220.03812
537.31055	53.18658	-149.85464
534.11957	54.04696	-249.39853

'Panthera_leo_C04
319.39575	-4.46074	-429.42404
320.36612	18.70392	-437.12811
320.40915	22.35036	-436.35095
308.33365	21.82861	-430.03812
292.93344	24.70642	-456.98776
288.67813	12.81187	-442.02548
304.88770	27.85590	-445.31436
331.90964	20.71440	-430.84991
348.30020	22.88700	-455.86475
350.53348	12.16146	-439.40063
335.04187	26.17635	-444.24838
320.71564	37.23752	-440.33676
321.14639	61.75212	-431.20123
302.62405	46.89179	-435.99124
338.12689	46.79542	-435.11407
268.91614	56.28608	-414.43063
371.41318	52.56200	-410.37927
319.23962	-4.56939	-422.88995
319.42090	18.37964	-404.95526
320.07477	23.71648	-404.57150
347.29858	31.08899	-419.44272
339.61740	21.29348	-394.96109
354.70569	20.37240	-409.55820
335.62991	31.99056	-405.19101
289.02502	33.28704	-420.25433
301.09106	24.36987	-394.05243
283.65463	22.81738	-405.00168
304.40424	36.05835	-406.72101
320.39612	41.75314	-404.55566
320.46661	66.20844	-398.72955
340.88739	52.94339	-401.29813
300.84961	54.45807	-402.03174
367.68808	46.53086	-400.39395
270.34454	51.34453	-403.24908

'Panthera_leo_C05
439.04852	-7.14709	-407.13293
437.43884	7.18352	-419.22675
437.87750	10.03521	-420.75275
419.62930	11.34404	-413.81293
406.24484	5.55577	-441.67059
402.89316	4.18636	-422.91473
419.57910	11.94293	-433.77963
454.93405	10.63867	-415.38345
467.56256	5.51995	-440.64569
469.30588	2.77813	-422.66992
454.15408	11.23389	-432.82172
437.26645	23.08819	-432.76837
437.01685	48.08191	-432.94064
418.76627	32.91994	-431.65332
454.92422	34.47486	-430.36163
385.13681	48.51171	-413.32874
487.38962	46.80017	-412.59784
438.51321	-5.46992	-400.94583
437.25003	19.66173	-395.71948
437.19476	23.90322	-396.24478
463.61063	30.03356	-411.69574
459.81174	29.80034	-386.47086
472.09351	25.10536	-398.94196
453.30786	35.99739	-398.70123
410.14981	29.05713	-412.55804
413.34985	27.78245	-385.46997
401.66998	21.03524	-398.38306
420.19757	35.58826	-399.28299
437.10547	42.66507	-402.58948
436.12509	68.14632	-406.27496
455.32974	56.55257	-404.24600
417.46191	56.07053	-404.73608
486.41611	48.70929	-399.43445
388.88513	47.22983	-401.40192

'Panthera_leo_C06
-114.11037	-17.59995	282.56030
-114.88749	3.26709	280.81512
-115.11629	5.29202	281.63498
-136.20255	5.70059	288.92230
-144.31943	15.82741	260.75189
-149.97974	3.86178	276.53809
-132.87607	16.51014	274.60678
-93.54282	4.99864	287.20416
-86.69369	14.76762	261.20612
-81.65244	3.37640	277.47437
-96.97183	15.42304	273.98618
-114.58171	24.18332	278.76764
-114.11600	45.67211	284.15714
-132.44530	35.29243	283.44855
-96.78264	34.06890	284.58926
-163.37993	36.89114	297.85577
-65.06326	33.49424	302.73138
-116.36499	-20.47839	288.00400
-114.42548	2.10196	303.71957
-114.57809	7.07010	308.46179
-87.16031	21.77219	297.07248
-93.58870	8.58428	323.42786
-78.49222	11.04565	310.40128
-97.74380	20.60019	312.85724
-142.72224	23.18368	296.19904
-135.43414	9.37067	323.23367
-151.34747	11.34754	309.80936
-133.42572	22.29835	310.34564
-114.98201	28.23937	311.52264
-114.63207	53.64936	318.25055
-97.50504	41.64132	315.80835
-133.05759	42.51187	314.70404
-68.15078	32.56697	311.94516
-161.62631	35.26425	309.08075

'Panthera_leo_C07
506.95975	16.09333	-311.96262
526.69366	36.50568	-312.71048
529.58417	37.45959	-312.61990
534.46912	35.70576	-294.33350
520.93256	61.42179	-281.66214
525.40302	42.49865	-278.10257
530.71497	54.14658	-293.91907
534.73047	35.08453	-333.83746
522.72028	59.96527	-343.84140
527.78009	40.94278	-348.76581
530.96735	53.85957	-332.43378
540.04376	54.58499	-313.84296
562.50494	67.13740	-313.12976
549.88049	60.75947	-296.30984
552.27148	59.81134	-329.78760
556.24744	60.25395	-257.79071
559.06238	58.50063	-363.51196
511.30688	11.62295	-309.74130
541.41718	19.34186	-312.24118
544.38751	22.14910	-311.82751
547.70020	37.67059	-339.95248
561.59247	13.05360	-334.30661
547.74365	21.65043	-345.13144
558.78375	27.05618	-328.87280
544.65234	41.16026	-283.84454
560.31177	15.75017	-290.21680
547.39526	24.62283	-277.49902
556.68744	32.38501	-294.93536
563.48517	36.24137	-311.95309
586.71814	51.78041	-311.39001
576.84241	42.27913	-330.10593
575.89679	43.57907	-291.77197
568.48175	53.29050	-360.47351
564.43323	52.96704	-259.51379

'Panthera_pardus_1600_C03
-2.80874	25.25377	13.42548
-2.50848	25.79171	11.89553
-2.37453	25.29449	10.44395
8.95230	23.40148	13.09359
8.34151	33.87214	6.19982
12.86993	28.67009	13.14553
6.36804	27.41377	9.66536
-13.59996	22.07880	9.74257
-11.88163	33.58173	3.32473
-17.98370	27.70315	9.46877
-10.28689	27.68556	6.29568
-1.33495	29.02795	-1.66238
0.41504	23.20590	-10.42412
8.66601	24.62083	-4.48209
-9.17601	24.06169	-6.90472
26.37119	11.51059	-11.72743
-24.33073	11.07629	-18.52848
-2.23963	8.65168	17.90051
-2.08070	6.11894	13.55009
-2.10943	5.93809	12.30706
-20.57717	9.37945	6.05304
-12.82830	-0.44156	8.48129
-20.22714	2.16512	9.04435
-14.23509	6.02863	5.18966
16.66475	10.75517	11.60135
8.07239	1.13899	10.79817
15.08835	3.81090	13.40636
10.68039	8.69520	8.41346
-1.29791	5.06138	-0.17761
0.34857	0.62755	-11.05742
-9.96557	2.65975	-6.32809
9.24639	2.87831	-3.87168
-27.35876	-0.95224	-16.12200
29.42496	-0.64824	-8.20112

'Panthera_pardus_1600_C04
-6.47339	39.31065	4.09209
-5.94795	32.90837	6.61034
-5.74728	31.14220	9.17229
-16.97511	28.61287	10.16240
-21.58916	24.70813	21.76834
-24.08886	29.14087	15.71394
-17.60804	26.23165	16.92776
6.58213	31.59278	8.95423
13.03703	29.26535	19.76777
13.14407	33.55761	13.61447
7.65325	28.45147	15.81528
-4.08766	20.55823	13.34651
-3.60442	10.48470	7.56311
-12.77566	16.15623	10.67654
4.82974	17.16076	9.55488
-32.06421	4.19512	-2.42736
24.35008	10.30705	-4.16837
-7.57087	39.30962	0.28576
-7.06211	33.48812	-5.26490
-6.88744	31.75850	-6.52755
12.86210	26.86664	-2.44646
7.87918	30.46419	-11.96532
14.01080	31.23235	-7.51181
7.83598	26.51974	-6.44434
-22.08762	22.70658	-1.36250
-20.95747	27.63562	-10.51510
-25.29573	27.17885	-5.76397
-18.95785	24.04154	-5.31534
-4.85810	19.36409	-8.54237
-3.91921	8.47272	-13.18737
4.61204	14.53806	-11.36693
-14.05421	12.62992	-10.75481
22.91117	12.51140	-14.30619
-31.59366	6.67178	-11.92064

'Panthera_pardus_1600_C05
31.04617	17.77834	32.58574
19.90562	12.64901	23.25068
18.82215	13.03721	22.04593
8.25345	11.25601	31.26197
5.65723	-0.48781	33.52442
7.10527	5.84244	38.56829
8.30104	4.13724	30.16851
27.17469	11.39203	9.30274
29.13525	0.08785	6.70344
33.66167	5.94509	7.05962
24.95227	4.56608	10.30990
11.52421	5.62857	15.21719
2.30112	6.82902	7.61502
0.94892	7.06590	18.15394
12.66241	6.87508	4.58213
-19.17695	14.37418	27.63840
18.15701	14.11059	-16.01125
30.97758	19.71652	32.47773
16.92809	24.51934	20.34395
15.54002	25.29120	18.90245
20.76077	17.63779	0.96239
20.73853	28.44023	3.75795
25.89868	24.91474	-0.01732
17.05964	23.71224	3.71618
-1.04007	17.89186	25.93076
1.48714	27.56335	26.12752
-1.57183	23.62190	31.11972
0.90372	22.72797	21.98646
4.08648	24.44017	8.83095
-4.75449	24.67377	1.04026
5.24946	24.17000	-2.37779
-6.84128	24.10212	11.95308
16.07984	25.39487	-16.92149
-19.39390	24.84361	23.99313

'Panthera_pardus_1600_C06
0.22657	56.90604	-8.17816
-0.48208	39.18653	-6.16399
-0.64653	37.80250	-5.57183
12.52847	35.19485	-3.99559
18.91139	31.84913	-14.67113
20.04656	36.62624	-7.26704
12.13937	31.80535	-10.36353
-14.31204	35.05288	-7.66307
-17.61910	32.77681	-19.61082
-20.66045	36.61440	-12.74780
-11.62835	31.51037	-14.32583
-0.59895	25.21553	-8.91366
-0.67205	14.04037	-5.25333
8.09022	19.46428	-5.04866
-9.41446	19.15209	-8.16020
27.28617	13.77232	6.00159
-30.46964	14.42987	-4.09611
0.23777	57.21384	-6.99362
-2.45019	38.40465	5.35441
-2.79863	36.08011	7.20795
-20.23278	25.92493	-0.41674
-16.72999	29.76156	9.37911
-22.35752	29.43493	5.94431
-15.90075	24.98608	3.51902
13.33819	25.80752	5.51135
11.99544	30.69918	14.34093
17.25448	29.90134	9.48654
8.15822	26.12249	10.58087
-3.28893	20.53530	9.71420
-3.52766	9.01122	13.41526
-12.50986	14.86405	9.34609
4.60788	14.69015	13.12392
-30.66601	15.42910	6.20663
24.46379	16.62537	14.95872

'Panthera_pardus_1600_C07
-48.40970	13.40826	0.43654
-21.96750	16.43560	-2.83249
-20.85633	16.33030	-3.01414
-15.85865	17.07594	9.67073
-13.56699	29.71186	13.78803
-17.73930	21.70928	16.55403
-13.04912	23.55487	8.81103
-16.62380	16.38733	-16.25613
-14.57228	29.23225	-22.05560
-17.85827	22.12873	-23.63954
-13.98243	23.29327	-15.46892
-8.24899	20.21722	-3.09838
-2.07701	18.69346	6.66523
3.99806	17.47165	-3.36425
-3.66761	19.09489	-13.57534
5.38985	18.93211	23.82008
5.71098	18.95872	-30.18668
-48.39182	10.93508	0.45691
-20.44293	3.46225	-2.81281
-18.91566	3.00938	-2.89901
-10.58460	8.10144	-18.85738
-12.89316	-2.56564	-17.09899
-14.27641	3.65747	-22.09346
-10.47790	3.52566	-14.61177
-10.28294	8.05726	11.99081
-12.42191	-2.32795	10.25683
-14.23412	3.62049	15.07888
-9.87333	3.68913	7.95657
-3.29013	1.80414	-3.38175
8.80381	-0.00560	-3.61812
1.83942	0.13797	-13.04337
2.23137	0.10072	6.53584
1.90725	9.48258	-30.10931
2.38276	8.83473	24.71123

'Panthera_tigris_21574_C03
-33.80873	-30.33997	28.20737
-27.10813	-24.06947	45.05952
-25.61093	-22.31499	46.68188
-17.76495	-31.88264	38.68633
-11.48220	-33.10346	59.84183
-14.15255	-42.38486	47.07133
-19.39185	-27.13013	49.78301
-35.85306	-11.69948	39.61897
-35.47091	-5.92855	59.43315
-44.16518	-7.74315	48.64596
-30.51295	-14.53682	49.04567
-11.58987	-9.99632	51.17000
0.83684	1.23964	41.09025
2.41809	-18.65752	45.53802
-19.19013	5.67799	45.88235
36.33307	-23.51366	12.99378
-18.61500	39.74023	10.51218
-34.95775	-31.19479	18.96705
-26.80896	-22.44686	12.27737
-25.41825	-21.18605	12.37651
-33.67408	-0.36739	21.40020
-36.07787	-5.53920	2.96103
-42.99879	-0.20078	11.24949
-28.15231	-4.62060	10.87741
-4.53798	-33.76446	21.13118
-10.85678	-33.63817	2.51610
-6.14825	-43.17644	11.92831
-8.25480	-26.15609	10.94926
-9.44315	-7.23980	13.97121
5.28663	6.58430	9.91969
-15.63931	12.84945	12.46214
8.97772	-15.30904	12.54455
-22.74001	29.02145	1.59809
27.33677	-25.98607	2.35130

'Panthera_tigris_21574_C04
12.44845	-16.43314	30.37126
6.80590	-3.69019	21.05954
5.52552	-1.77000	18.85970
22.46944	2.67733	15.50111
26.76410	20.27055	26.29527
32.16169	8.11940	22.53349
18.36382	13.20428	20.52032
-12.29728	-5.59077	23.88361
-17.81500	10.18566	36.88993
-19.86066	-3.35597	34.74324
-11.01879	6.31882	27.70788
0.30828	16.83735	15.76486
-5.34874	23.70505	-3.64490
13.54226	20.98257	4.86518
-18.10693	13.01205	11.45445
34.44349	21.35262	-28.44857
-46.30577	0.58214	-10.60712
13.21766	-22.61115	24.92729
5.90897	-17.30236	5.25174
5.31460	-16.78053	4.15163
-20.33640	-11.33294	5.28089
-16.21602	-27.48149	-2.18394
-23.28848	-21.85920	8.36561
-13.69121	-16.84326	-3.47069
24.41998	0.42412	-5.38993
24.90697	-16.64417	-12.44892
31.77851	-8.67479	-6.82759
18.29962	-6.98276	-10.21845
-0.70051	-4.53578	-11.57354
-8.95399	6.86894	-29.50463
-21.78020	-3.19029	-15.40300
12.53902	6.10962	-24.37730
-42.41852	-11.35400	-18.70485
35.48999	10.94941	-33.72725

'Panthera_tigris_21574_C05
21.64191	-39.75201	28.99106
14.24839	-26.10655	23.39689
12.89137	-23.15575	23.94752
-6.68343	-32.26152	22.44060
-10.26324	-39.24259	0.14202
-10.28616	-42.17968	13.18610
-3.68677	-29.33616	8.11866
28.96776	-11.54251	21.88902
36.03244	-11.65151	0.39726
40.36714	-13.13920	12.81822
25.67080	-12.29138	8.02042
6.13872	-12.50054	9.54220
-3.02887	4.36757	7.90666
-10.99710	-12.72760	10.54932
15.53549	2.36951	9.39259
-43.86169	-14.47829	28.86728
30.71158	31.24732	26.74688
21.99267	-40.37455	35.39826
11.42450	-19.90734	40.17123
10.09627	-17.81140	39.50480
23.84847	6.17612	30.74936
22.96403	3.05393	49.59863
30.05189	6.13193	41.44640
16.16114	4.74010	41.85891
-18.19130	-18.36967	29.69155
-15.75066	-19.85365	48.55827
-21.98859	-24.93253	39.53121
-13.59510	-12.70539	40.70017
-3.39514	4.33709	36.59732
-15.17071	23.92543	33.16771
5.48045	22.72640	35.17944
-23.64883	4.47879	34.27735
29.56045	32.99828	38.97044
-45.22224	-10.70246	39.72163

'Panthera_tigris_21574_C06
19.03798	-48.40553	25.69328
6.15614	-37.03449	29.04707
2.89191	-34.22818	27.84997
12.10858	-15.91468	26.19744
11.82443	-11.94187	47.70794
20.76804	-8.79279	35.96542
6.27725	-15.04770	37.61492
-12.40266	-46.52439	24.37092
-17.45465	-48.64833	47.76657
-16.72369	-56.49533	33.72454
-17.34294	-41.01676	39.51309
-11.74529	-22.56234	35.56301
-28.73821	-9.04025	34.17973
-9.29876	-5.28809	35.19588
-28.95221	-27.97430	33.43513
-2.66016	21.32272	21.54608
-51.96836	-40.63772	18.30793
21.51101	-50.11472	19.03010
1.44839	-33.22221	10.46274
0.59991	-32.27197	10.24316
-29.60813	-41.62721	17.94966
-22.40818	-42.75184	0.22462
-28.77691	-48.89639	9.19055
-25.45536	-36.16619	7.75168
1.87390	-1.04127	17.39337
7.70479	-5.58935	0.75189
11.49961	0.50066	8.49717
-0.40188	-5.42161	7.33299
-20.90064	-14.33572	8.24293
-38.65797	0.49779	7.04765
-41.60709	-16.73670	6.80756
-22.60355	6.28314	7.15657
-50.90685	-45.18387	8.89265
-0.01788	22.50665	9.66739

'Panthera_tigris_21574_C07
-13.43881	-46.00283	54.21084
-34.31926	-31.46767	31.76720
-39.96030	-27.26861	28.97705
-56.71264	-42.61838	27.74625
-55.45971	-48.76031	5.83939
-58.25945	-53.64008	18.15612
-54.70116	-40.92974	13.00807
-28.91124	-8.03321	27.54657
-20.77668	-5.69700	7.17457
-19.31484	-2.54873	20.99861
-29.75229	-8.87732	13.42032
-51.11255	-18.48355	14.06816
-68.86029	-4.94076	7.23162
-69.95041	-23.52731	12.82723
-50.59770	-0.28823	11.77538
-93.79621	-36.68841	12.86533
-41.26282	26.54490	10.39227
-10.79291	-46.58651	47.27122
-42.52077	-25.51883	43.84409
-45.70861	-22.90911	41.64482
-36.12926	5.96473	31.42492
-46.72733	5.00126	48.43186
-36.96152	8.50200	42.72590
-45.67655	2.60176	37.09417
-70.85071	-38.57003	30.58301
-73.21229	-28.84951	47.59456
-72.93521	-39.05773	41.59725
-70.47584	-28.85413	36.95061
-65.83316	-7.23482	34.55934
-83.91273	7.15741	25.42049
-64.81828	12.65869	30.72776
-85.79835	-13.04024	29.41368
-39.72246	30.47419	25.68685
-95.17187	-43.03050	25.42027

'Panthera_tigris_altaica_Z.2007.14_C03
417.55133	156.82220	412.50952
417.23737	141.70450	408.77307
417.36130	136.34218	401.14172
405.39240	144.22493	407.31781
402.74838	125.80818	398.98657
398.68500	136.47862	408.86493
409.23166	137.23914	402.66974
430.72632	144.31558	406.12073
431.95364	125.60999	398.68890
437.50101	136.01402	407.91641
425.49677	137.62506	402.42303
417.72214	130.10617	387.11130
416.80222	139.31786	367.62546
402.21643	135.41510	380.28571
431.88324	137.05365	379.33444
379.09995	168.56549	369.84534
451.03632	167.46014	368.38928
417.28879	160.63400	411.69287
416.76440	165.53999	405.88681
416.67926	166.95451	401.39233
440.55173	158.04326	398.21622
430.76080	179.62018	400.62546
441.66843	170.71556	404.21613
430.78690	166.96123	393.41824
393.20435	156.35809	399.19156
401.15961	177.98135	401.31284
391.28970	168.36957	405.60605
401.42804	163.94685	393.82776
415.84903	164.36690	385.16891
415.27728	168.69772	364.35947
432.55597	166.30470	375.43787
399.55103	164.58830	376.14334
448.96906	177.28709	368.66513
381.39929	175.12315	368.73843

'Panthera_tigris_altaica_Z.2007.14_C04
415.08298	209.16443	427.05002
414.76923	207.93672	411.11935
414.47763	209.11264	406.75613
402.17365	211.26874	407.91269
394.55679	189.17970	402.18716
390.41113	201.32687	411.31180
402.91718	198.92662	401.91858
428.40421	211.15976	408.02383
436.37875	190.37334	403.20929
440.01434	201.52155	412.25916
428.05154	201.20995	402.99820
416.20673	200.23485	392.45145
415.96069	209.69751	374.02423
400.90088	205.14813	385.32520
430.73785	207.76636	385.63321
378.53940	228.64891	369.50195
452.01480	230.00761	374.31625
415.25778	218.28806	430.79886
413.98389	227.64343	410.19278
413.77969	231.18700	407.25748
441.16080	224.25734	401.72610
431.50940	243.61786	404.92673
440.77301	235.46410	407.31699
430.32086	233.15833	396.63394
387.39368	221.35980	398.71902
396.77475	242.00198	403.55637
387.29156	234.25198	404.44720
397.85672	230.30412	395.86710
414.77301	233.39201	389.56424
415.07861	237.31676	368.38306
431.26431	235.38284	378.76007
399.02747	235.02016	378.28308
449.11346	243.57945	376.59488
379.51669	240.52760	373.53671

'Panthera_tigris_altaica_Z.2007.14_C05
419.45279	280.79327	433.89008
417.04102	274.87543	414.19208
416.81470	274.91318	410.88406
401.32483	277.41330	410.44647
391.28827	253.94118	409.10028
390.17441	269.24448	415.57593
401.50571	264.63693	407.67450
433.21335	277.18961	408.36871
439.34427	254.37416	405.23138
444.02310	267.08722	412.34268
430.33252	266.13144	405.30786
416.17734	266.05844	397.49643
415.12659	270.95029	377.06012
400.05872	270.01886	389.52164
429.46127	269.36768	386.79175
375.37451	285.28653	378.07227
451.88147	285.04550	371.94214
419.21896	285.46048	434.34952
417.16177	293.86978	408.89935
416.53766	294.40637	406.42178
439.93286	285.27206	394.52588
438.30389	302.56354	399.24445
445.80600	293.64026	400.68628
431.53247	296.84677	391.80829
392.82626	285.15591	396.90909
395.62170	303.78995	401.97961
387.77814	294.37100	403.80542
399.53204	296.05661	394.55765
415.64374	295.73880	386.41489
413.86472	295.44778	364.38528
430.49979	294.05051	373.66473
398.97058	295.81305	375.69974
450.65417	297.33832	371.36508
379.01904	297.34927	378.30270

'Panthera_tigris_altaica_Z.2007.14_C06
418.10004	333.89761	445.72314
417.07132	335.12311	418.75671
416.88239	336.38901	415.35287
400.43918	337.42151	413.84641
391.97830	318.02625	406.34906
387.52039	329.05182	414.78180
400.64310	328.26990	406.27615
434.18134	337.96350	413.72647
442.52612	318.40979	406.79282
446.54520	330.14337	415.99466
433.07364	329.21869	406.88837
417.64908	333.21887	399.48550
417.08807	342.46677	378.49307
403.76312	337.76495	389.91144
431.60864	338.53900	389.34793
383.04614	351.36917	382.23657
453.88748	349.53186	380.63394
418.34641	337.56497	447.48080
417.85162	356.79086	419.02081
418.02563	357.45560	415.11011
443.04630	350.76126	402.21762
436.09158	368.02942	409.31702
445.74823	360.88913	409.23279
435.49863	360.15283	400.34027
393.15805	350.67694	402.25110
398.05197	366.53088	409.87866
389.27713	357.62015	408.95416
401.02716	360.26709	401.06061
417.65854	361.78622	394.69040
417.51743	365.83362	371.93350
432.86002	363.32996	382.83676
403.46353	363.50516	383.86996
453.02631	360.98813	386.50076
382.65829	363.80148	386.76706

'Panthera_tigris_altaica_Z.2007.14_C07
417.11560	396.78812	452.56299
415.49475	398.72003	401.80356
415.58359	400.33499	398.26608
399.13046	400.96927	394.98245
392.21240	383.63150	384.70642
388.59583	395.45120	395.13864
399.66235	393.66248	385.25635
431.56665	404.23181	396.30072
441.30737	387.11456	386.55536
443.92303	396.77487	397.17813
432.24976	397.92746	388.18433
417.11212	399.93582	381.54572
417.49460	410.28186	360.82477
403.21774	405.66544	372.20724
430.76959	406.85486	373.05237
375.86221	410.99466	363.27240
456.20389	411.03174	362.72858
417.46912	401.02371	453.61694
415.94058	419.65421	407.77298
415.77832	419.72449	404.90833
438.31754	414.65872	391.22174
434.57541	431.04675	400.32767
441.73260	420.90314	400.26907
430.95886	423.77386	391.17593
393.60236	414.51761	390.74496
396.78098	430.18439	400.90308
390.85129	419.21793	400.27893
401.45099	423.92096	392.91037
415.73697	427.48898	384.82626
415.25903	438.02563	362.65918
432.61969	435.26730	374.74173
399.30896	433.19461	374.17749
457.30615	421.80283	377.62091
375.00226	420.81384	378.13962

'Paradoxurus_hermaphroditus_4610_C03
1.06071	3.07944	-47.09731
-3.64369	-1.21771	-47.13155
-4.36249	-2.33463	-47.03537
-5.25649	-4.25559	-54.02140
-10.14649	-6.68289	-53.72766
-7.69577	-5.65017	-55.88239
-8.28296	-4.58706	-52.61731
-5.44094	-4.06491	-40.49161
-10.94603	-6.91684	-41.16401
-8.56216	-4.97001	-38.85556
-8.61801	-4.46462	-42.84025
-5.92677	-8.93395	-47.13775
-2.65366	-12.69355	-47.01141
-4.66623	-10.09966	-50.30296
-4.91150	-10.22480	-44.16940
6.00086	-14.54487	-57.57108
5.12069	-14.25432	-35.33979
2.32253	2.85051	-47.10949
2.71959	-0.34890	-46.91987
2.96894	-1.34295	-46.89402
2.13929	-5.07612	-39.99520
6.66692	-2.68733	-39.52209
3.75621	-2.99640	-37.07369
5.32159	-4.27572	-41.30704
3.22431	-5.15445	-53.46070
7.16593	-3.06275	-53.78046
4.73881	-4.00557	-55.86883
5.41997	-4.22097	-52.07306
6.26274	-7.08985	-46.87289
7.47352	-12.29024	-46.76921
6.21865	-9.84114	-42.53831
6.72423	-9.90104	-50.81617
7.71338	-12.39785	-34.96904
8.90873	-13.61847	-58.39711

'Paradoxurus_hermaphroditus_4610_C04
0.43981	2.19911	-23.83689
2.51066	-0.82961	-23.92041
2.85347	-1.36450	-23.82751
4.30765	-2.62734	-16.10489
10.67941	-4.90554	-17.30400
8.76376	-2.55353	-14.21297
7.31949	-3.25950	-18.31012
4.80162	-2.38660	-31.85705
10.94993	-4.92905	-30.90327
8.65258	-2.02811	-33.28693
7.96236	-3.44180	-29.10801
6.10737	-6.70389	-23.79510
4.04763	-11.31144	-23.63063
4.87014	-8.07305	-19.87006
4.51219	-8.29429	-27.60608
-4.76624	-11.19635	-11.76205
-5.06384	-11.52961	-35.32792
-1.76291	3.02538	-23.84681
-2.77047	-0.61748	-23.70346
-3.55658	-1.92848	-23.74548
-1.94948	-5.53486	-30.83673
-6.82695	-3.72780	-31.14179
-3.41735	-3.61797	-33.31989
-4.77504	-5.77049	-29.19871
-1.35287	-5.15661	-15.95536
-6.52059	-3.77459	-16.15823
-3.80538	-3.60338	-13.61405
-4.58780	-5.90236	-18.10896
-5.34985	-8.27311	-23.27705
-5.92278	-13.96151	-23.23863
-5.36300	-10.93766	-27.61411
-5.39526	-10.73284	-19.55161
-8.95270	-12.04102	-35.47924
-8.19445	-11.48493	-11.86907

'Paradoxurus_hermaphroditus_4610_C05
-2.12384	3.56162	1.70004
-3.15375	0.45606	1.47213
-3.13633	-0.14131	1.43105
-4.21319	-1.97899	-6.03839
-10.44781	-3.72925	-6.20890
-7.81104	-0.96125	-8.45464
-6.92331	-3.03347	-4.09403
-5.78379	-1.47683	8.77455
-11.66574	-3.29429	7.89860
-9.59650	-0.48656	10.72294
-8.01378	-2.58668	6.29733
-6.18467	-5.72762	1.10564
-4.87856	-10.08371	1.42322
-5.00499	-8.00494	-2.37088
-5.48178	-7.45623	4.92850
4.60292	-8.41685	-10.87965
3.39176	-9.00068	14.42618
-0.17675	4.90564	2.28806
2.35391	-0.12800	1.70189
2.42497	-0.87899	1.72219
0.76284	-3.68143	9.26101
6.41043	-2.86704	8.72924
3.33169	-2.10356	11.22718
3.76233	-4.55353	7.35298
1.44896	-4.18999	-5.53307
6.82421	-3.14411	-4.35912
4.19804	-2.33536	-7.19244
4.31826	-5.45666	-3.34059
5.23397	-7.57281	1.27980
5.66720	-13.80148	1.66840
5.12520	-10.61922	5.47291
5.64229	-11.27776	-2.07162
6.70167	-9.95533	13.82355
8.26682	-9.11502	-10.25361

'Paradoxurus_hermaphroditus_4610_C06
4.63711	9.19286	28.24014
4.55626	2.26115	27.91294
4.05762	1.60624	27.78569
5.29708	0.51568	35.33284
10.83488	-1.12950	35.80517
8.43109	1.65106	37.50178
7.89963	-0.68566	33.70424
6.37676	0.96504	20.64172
11.91920	-0.56014	20.53649
9.38908	2.21955	18.69939
8.75416	-0.50326	22.48318
6.93779	-4.11007	27.97087
5.48109	-8.89146	27.67785
5.32236	-6.12516	31.68779
6.11740	-6.02230	24.08776
-3.43153	-7.51019	40.51398
-0.54398	-6.67353	13.73401
3.55908	9.40454	27.80297
-0.31293	2.82975	27.47234
-1.82952	1.50418	27.24566
-0.15170	-0.88725	19.40070
-4.84193	-0.23809	20.44304
-2.27992	0.53624	18.01983
-2.85739	-2.14466	21.66210
-1.53414	-1.75201	34.81705
-5.49253	-0.35835	34.47242
-2.97286	-0.03940	36.40135
-4.23910	-2.39309	32.50723
-4.19463	-6.08233	27.02597
-4.98005	-11.77474	27.14141
-3.83825	-9.12770	23.06010
-4.69593	-9.09674	31.22117
-3.17246	-6.14916	14.42366
-5.58091	-7.19363	39.63396

'Paradoxurus_hermaphroditus_4610_C07
-2.29038	12.42984	50.63627
-3.52199	-2.35845	52.02499
-2.82954	-3.40467	52.05408
-3.09479	-4.53737	44.88480
-8.19992	-6.52965	44.99266
-6.57393	-3.90661	43.02071
-5.69917	-6.11063	46.52311
-2.84512	-3.06769	58.94208
-7.95860	-4.60044	59.43056
-5.73892	-1.93104	61.25085
-5.46179	-4.65326	57.64707
-4.19845	-9.78129	52.14278
-2.40203	-15.12248	52.42573
-2.90075	-12.02860	48.22754
-2.70710	-11.65033	55.74472
-1.38852	-14.49423	39.33777
-0.86448	-13.02461	65.31483
-0.52579	12.50478	50.55580
1.91649	-1.65547	51.97847
2.05119	-3.09595	52.06366
2.09774	-4.85363	58.72353
6.67648	-2.80949	58.12674
4.07102	-2.52349	60.09503
4.71831	-4.93820	56.93942
2.20055	-5.98567	45.00561
6.41014	-4.15040	45.31706
3.39155	-3.87173	43.62759
4.72330	-5.95552	46.98890
6.10013	-9.43217	51.71889
6.98938	-14.97110	52.23718
6.84213	-11.40194	56.04762
6.67883	-12.35097	47.88490
0.89871	-10.36517	65.65663
0.97838	-12.66629	38.35738

'Phoca_vitulina_M180.02_C05
383.68362	210.52861	368.77066
383.30215	210.99422	365.73221
383.06564	211.96317	364.40845
369.05264	209.91255	355.73984
360.79993	199.45198	360.85046
362.05023	207.78806	359.62775
367.24509	199.70866	356.77155
395.53659	210.72809	353.98254
404.50327	200.02112	358.62842
402.88736	208.22821	357.66037
396.03531	202.21904	355.47205
382.64490	207.02434	352.98636
380.85651	206.72293	334.63492
370.54852	205.09596	343.91818
392.76285	205.65247	340.93457
352.89203	214.87790	345.85178
410.59558	217.86447	343.39224
383.90359	215.35753	371.82983
384.22037	219.69049	366.61273
383.16278	221.48424	362.86548
397.24994	221.09709	351.28223
402.05722	232.01591	359.15390
403.47458	222.84065	356.75723
395.61740	229.81190	353.80615
366.20050	220.86214	353.59976
362.84186	231.82985	361.20578
361.53738	223.17847	359.78558
368.82962	228.57500	355.11243
382.46423	227.23714	350.90146
380.46426	230.26518	330.68945
393.46671	228.58418	340.66754
369.56516	229.50484	342.51215
408.27328	228.09933	348.20755
354.99069	227.47498	350.69153

'Phoca_vitulina_M180.02_C06
380.83221	259.53763	377.95734
381.15796	253.96912	370.05673
381.43909	254.36850	368.12888
367.30014	251.85037	359.88666
361.33875	237.33589	364.28918
360.74915	248.19077	363.95245
367.63599	241.00687	360.59668
394.76422	253.75876	358.26239
403.62314	240.37173	363.15643
403.38797	249.35095	363.25504
396.19824	242.50119	359.35834
380.43661	248.44052	356.79486
381.42538	246.25734	338.38666
369.43799	245.59079	347.32724
392.89648	246.39253	346.80859
353.74149	253.80440	348.52408
407.51025	256.38293	345.69775
380.85944	261.11917	377.93655
381.19601	263.67746	370.81821
381.30914	263.36295	366.51556
396.72754	262.05417	355.86151
398.48502	273.84009	362.84207
403.37817	266.92371	362.34961
393.87756	270.32025	356.52478
364.28094	261.72141	356.25134
360.83044	271.02170	363.83398
357.27023	263.24448	362.71674
366.53598	269.93088	357.98730
379.73499	267.91925	353.19867
379.29941	271.03915	333.96634
392.57489	272.03931	342.22894
366.05615	270.67233	342.62674
407.91547	262.34546	347.44159
352.29889	261.47781	349.38242

'Phoca_vitulina_M180.02_C07
369.42670	309.78854	373.81775
373.41840	300.59158	358.89615
373.96429	300.75250	356.59387
363.48853	301.02863	343.35187
354.75262	287.07513	345.13016
356.04373	297.61456	345.11530
363.73740	289.56540	342.78229
390.30667	302.89380	351.29147
397.53903	287.76523	357.55627
397.54562	298.52771	359.61316
391.07181	292.07837	351.00378
378.41553	297.62680	344.65387
384.10321	297.28381	326.28107
367.69067	298.24197	332.09311
393.33755	298.98807	338.92902
344.87155	297.41858	327.22623
413.48798	302.58484	348.55246
368.95102	315.49789	373.65875
373.33597	313.00073	358.75958
374.29999	310.58450	355.24179
392.75513	313.83118	355.57550
394.31659	321.10580	365.40045
395.45627	313.24808	362.92950
389.86966	322.93753	357.68698
359.47079	311.86505	345.13892
351.55823	320.94080	352.43707
352.15475	311.87445	350.34702
360.04163	319.45987	347.68835
377.57275	316.92612	344.27209
383.18530	319.45688	326.59576
392.40063	318.61728	341.72803
367.46674	318.76901	332.06781
412.61633	312.33029	352.95941
342.79752	308.32156	330.49149

'Potos_flavus_0124_C04
403.10297	70.15531	391.39252
402.50986	67.64416	387.54858
402.43448	66.98692	386.67746
398.26419	67.30608	384.89313
396.50171	63.31816	385.15173
395.90900	65.74641	386.03702
398.03043	64.89313	384.17282
406.36319	67.39993	384.33124
408.05954	63.32805	384.44983
408.79510	65.91909	385.12491
406.52298	65.37633	383.86288
402.06442	65.85097	381.49130
401.92633	66.57484	377.02112
398.81107	66.12550	379.83728
405.47751	66.20303	379.26959
390.08109	70.04025	377.58670
413.51993	70.35963	375.74408
402.91949	71.01821	390.70731
402.54150	70.86565	386.90167
402.34830	71.52681	385.64667
407.47272	70.49063	382.31418
407.89066	74.37540	383.09418
408.97388	72.29389	383.77222
406.70758	72.55361	382.30981
397.22134	70.19317	383.42343
397.18900	74.20535	384.23380
396.33331	72.01138	384.83295
398.33578	72.37083	383.22311
402.17007	71.38336	380.41129
401.62820	71.08190	374.90323
405.77448	71.49337	377.55023
398.13519	71.64732	378.00131
412.96262	72.95139	376.34543
390.81403	73.28075	378.39908

'Potos_flavus_0124_C06
402.31204	99.93477	393.82843
402.32101	97.10437	386.79822
402.27460	97.13586	386.09467
397.07166	96.66579	384.23431
396.47821	92.02692	383.42908
395.66708	94.50748	384.89316
397.60565	94.22601	383.51273
407.27026	96.70232	384.04688
407.88007	91.95187	383.26819
408.71677	94.69540	384.74649
406.77478	94.39504	383.08218
402.14911	95.06957	380.63058
402.12277	96.32442	376.03693
398.32001	95.98970	378.85501
405.79099	96.06435	378.52042
390.68069	99.33662	376.59290
413.76620	98.50816	376.32556
402.29440	100.75033	393.55756
402.39175	100.16270	386.75589
402.44403	100.09435	385.88275
408.43304	98.89897	382.87982
407.65045	102.45850	383.30893
409.00314	100.76887	383.97534
407.13281	100.43005	382.53726
396.12415	98.94702	383.03140
396.94250	102.88058	383.54041
395.56491	100.75793	384.22394
397.46552	100.53519	382.67014
402.03555	100.89964	379.83090
401.79303	99.42091	374.49567
405.84866	101.18403	377.32788
398.18387	101.25556	377.42468
413.18167	100.20187	377.65436
391.25769	100.57789	378.57550

'Potos_flavus_0124_C07
404.10779	114.02002	394.87646
402.74640	110.87764	385.39975
402.52374	110.37592	384.19733
397.14972	109.63376	382.64722
396.05743	106.08752	381.18686
395.49997	107.95876	383.28317
397.11215	107.93405	381.57867
407.55621	109.39394	381.39716
408.48056	105.59721	379.59479
409.35260	107.51733	381.48785
407.29321	107.60961	380.27884
401.86526	108.96926	378.57486
401.38913	110.09087	373.33694
397.61414	109.44716	376.89365
405.66089	109.24259	375.95422
388.41400	111.01202	377.26282
414.97476	110.50527	374.04059
404.25900	115.79773	394.90671
403.02887	114.53002	385.72852
402.81015	113.83480	384.40741
408.23663	111.86595	380.28955
407.89084	115.56622	381.89093
408.93411	113.38991	382.08228
406.78537	113.79967	381.15439
396.89584	113.20573	382.10907
397.90765	116.21742	382.96713
396.69443	114.61764	383.74075
398.45706	114.41899	382.16501
401.93524	113.93770	378.06674
401.45184	114.96284	373.10168
406.21228	113.52538	375.07285
396.69174	113.57603	376.11356
414.76129	111.66630	376.44626
388.91983	112.46557	379.66141

'Procyon_lotor_4264_C03
416.66556	84.40397	377.35269
416.42734	84.28680	379.30148
417.24887	84.33822	381.31516
420.73584	78.83195	381.04971
420.80551	77.86597	386.27856
419.87698	76.62128	383.08545
420.98590	80.12650	383.77240
419.50662	89.33161	379.89825
418.93701	90.95176	385.28485
418.47089	91.38319	381.71585
419.99637	89.16891	382.84021
424.66101	85.20226	384.76202
429.74268	85.36388	383.89020
426.97195	80.71478	384.09415
426.55438	89.25613	383.70248
434.28476	73.50529	380.97769
431.81934	98.97197	380.32413
417.18866	84.49062	376.36349
418.78397	84.62920	375.66992
419.66446	84.74165	375.61362
423.14752	92.45531	379.24289
423.16599	92.20175	373.26465
422.09613	94.50840	376.23984
424.48615	90.93201	375.49640
425.35562	77.93869	379.57697
424.35770	77.11401	374.26517
424.23410	75.55589	377.49213
426.01111	79.28636	376.23697
427.89618	85.29451	377.04379
433.17984	85.82925	377.62766
430.09741	90.55745	376.43161
430.85126	80.88710	377.00885
431.58423	99.30933	376.08112
434.97052	72.60110	376.04242

'Procyon_lotor_4264_C05
411.51248	145.85564	390.85602
411.77985	145.99986	385.24930
412.70319	145.61317	384.62247
417.63498	150.47365	381.98001
414.26273	154.33652	378.75415
416.70190	153.84583	381.87744
414.97424	151.54140	379.88080
410.77155	139.00636	381.70984
404.67990	139.93907	379.14716
407.04202	137.95450	381.72449
408.22363	140.57721	379.40347
414.58722	144.46841	377.19193
416.62976	143.18608	372.77576
418.43994	147.84837	375.55966
413.50842	139.39757	375.29974
427.66660	155.95685	375.16382
411.77148	127.90430	374.65106
412.65698	145.42509	390.78305
415.69498	143.79646	386.95898
416.45956	143.43294	385.90961
412.49329	135.24034	378.87555
416.81100	134.46805	382.66882
413.93079	133.48174	381.49194
415.90503	135.76418	379.90808
422.08786	149.28886	379.11423
424.55496	147.99678	382.83725
423.87149	150.27319	381.55432
423.20728	146.61453	380.93933
421.65302	140.23000	378.37991
423.93716	139.42859	373.45682
420.83453	135.38078	376.12796
425.59387	143.44058	376.39243
413.69385	127.13541	376.57013
429.83633	154.45654	376.62473

'Suricatta_suricatta_3098_C03
0.03873	2.80307	-65.75526
-0.07476	1.08331	-63.66470
-0.10116	0.49498	-62.41697
-3.72818	-1.12463	-61.46239
-4.13854	-1.92841	-58.08712
-5.26183	-0.62287	-59.68285
-3.01767	-1.67158	-59.84835
3.83847	-0.92072	-61.81781
4.86869	-1.53553	-58.59601
5.42328	-0.31949	-60.57045
3.32016	-1.73180	-60.00895
0.19580	-3.56735	-60.01751
0.13366	-6.41520	-61.09206
-2.47426	-4.69789	-60.50291
2.80892	-4.68658	-60.88464
-8.01612	-7.63364	-63.78199
7.93164	-7.56570	-63.61353
-0.22025	2.25493	-66.46768
-0.39984	0.77253	-66.50993
-0.34421	-0.43286	-66.66660
4.15159	-2.54078	-64.66260
4.07210	-1.91305	-67.89240
5.51827	-1.88246	-66.31189
2.93611	-2.54121	-66.49049
-4.56321	-2.46628	-64.25688
-4.50522	-1.93592	-67.54533
-5.61787	-1.72021	-65.60435
-3.48034	-2.69046	-66.14867
-0.17469	-4.45467	-66.06691
-0.05539	-7.96049	-66.30412
2.57252	-5.87832	-65.94086
-3.15238	-6.17662	-65.58407
8.01478	-7.71435	-66.08084
-8.11707	-7.82617	-65.71976

'Suricatta_suricatta_3098_C04
-0.25227	4.10593	-74.80773
-0.29541	1.99463	-74.09001
-0.33626	1.13874	-73.77039
-4.25160	-0.22904	-72.71163
-4.76795	-0.32322	-69.07038
-5.93844	0.49882	-71.13753
-3.44065	-0.81805	-70.73132
3.87349	-0.14256	-72.78897
5.22764	-0.34821	-69.64368
6.00300	0.18918	-71.72910
3.32176	-0.73416	-70.83477
-0.22664	-2.49808	-71.45600
-0.19659	-5.85737	-72.19498
-3.05447	-3.93528	-71.63428
2.41293	-3.91497	-71.89613
-8.72503	-6.86895	-74.98881
7.41779	-6.68250	-75.48700
-0.38757	3.59973	-75.96467
-0.50316	1.47420	-76.38971
-0.53364	0.35442	-76.68607
4.28868	-2.43281	-75.21498
4.00610	-1.77076	-78.24882
5.52186	-1.64396	-76.55203
2.99573	-2.50948	-76.66537
-5.54399	-2.44658	-74.75530
-5.30384	-1.87641	-77.58442
-6.42609	-1.39922	-75.87522
-4.16869	-2.41128	-76.16345
-0.54983	-4.31668	-76.82016
-0.50771	-8.12744	-76.51758
2.21318	-5.81883	-76.35944
-2.99787	-5.87412	-76.28657
7.20016	-7.21657	-76.58615
-8.18901	-7.35283	-75.92898

'Suricatta_suricatta_3098_C05
-0.33341	4.49522	-84.36575
-0.51392	2.39155	-83.85310
-0.48671	1.64330	-83.72525
-5.04446	0.11726	-82.52393
-5.45908	-0.07087	-79.23306
-6.47717	1.15524	-80.76614
-4.32493	-0.30300	-80.75017
3.85325	-0.18134	-83.12429
4.98224	-0.53193	-80.15657
5.54985	0.14851	-82.24940
3.26149	-0.63738	-81.10258
-0.81259	-2.55668	-81.72365
-0.89693	-5.61660	-81.87979
-3.23751	-3.66308	-81.54999
1.61945	-3.89187	-81.91422
-9.07270	-6.11797	-83.26537
7.11476	-7.15706	-84.46082
-0.43678	4.66842	-85.49487
-0.54629	2.35096	-86.03141
-0.57579	0.94806	-86.42299
3.50276	-2.92708	-85.08247
3.82411	-1.99976	-87.96252
4.97825	-2.17540	-85.98854
2.78557	-2.61988	-86.70078
-5.59885	-2.32086	-84.58478
-5.65869	-1.35795	-87.89500
-6.92244	-1.34495	-86.10468
-4.55396	-2.41393	-86.44556
-1.17683	-4.23034	-86.83017
-1.40098	-7.92686	-86.68192
1.23186	-6.46083	-86.56839
-3.85793	-6.20706	-86.41098
6.62332	-6.81247	-86.53138
-9.25209	-6.06755	-85.24580

'Suricatta_suricatta_3098_C06
1.87606	7.80445	-87.54037
1.29094	4.13907	-87.08281
1.28109	3.53188	-86.66962
5.60003	1.25534	-86.54246
6.18007	-0.59464	-89.94310
7.40389	0.62352	-88.24529
4.96876	0.05373	-88.23975
-2.96824	1.86005	-87.10799
-3.66016	0.49693	-90.36087
-4.70223	2.13584	-88.98805
-2.48719	0.64953	-88.70451
1.19287	-1.01832	-87.37985
0.74800	-4.36200	-86.85050
3.37187	-3.07766	-86.94952
-1.72559	-2.43213	-86.95778
8.26902	-4.83113	-84.95642
-6.77765	-3.30818	-85.10605
1.95594	8.18062	-86.83944
1.43302	4.75613	-84.14328
1.40432	3.85751	-83.91264
-3.77609	-0.22924	-84.79677
-3.35954	1.41764	-81.92923
-4.66692	1.06385	-83.60532
-2.67466	0.26053	-83.34851
6.22815	-0.66797	-84.76658
5.91994	0.88297	-81.87114
6.99782	0.62518	-83.58130
4.99441	-0.38249	-83.10373
1.09791	-1.42288	-82.17834
1.01000	-5.03129	-81.14120
-1.79578	-3.01723	-82.16532
3.34029	-3.54837	-82.03110
-6.98039	-2.53969	-83.74898
8.67060	-4.18800	-83.77653

'Suricatta_suricatta_3098_C07
3.33608	6.72559	-72.60208
1.68661	1.15472	-74.94759
1.52268	0.13842	-74.91205
5.39531	-2.36004	-75.94353
5.87825	-3.62503	-79.40943
7.01170	-2.29883	-77.98839
4.87581	-3.28515	-77.71310
-3.27840	-1.64947	-75.98349
-3.85557	-2.34180	-79.32356
-4.74974	-1.22991	-77.40067
-2.88302	-2.30316	-77.67188
1.00438	-4.37526	-76.72043
0.30717	-7.78991	-76.34554
3.30364	-6.58895	-76.36097
-2.07849	-5.45774	-76.32282
8.23280	-9.48344	-76.19788
-7.88820	-7.00323	-75.58000
3.40090	6.87187	-71.51109
1.78863	1.09392	-71.89498
1.63896	0.12865	-71.96844
-3.70838	-3.02807	-73.93625
-3.21903	-1.72792	-71.61847
-4.14179	-1.33029	-73.04543
-2.74336	-2.94919	-72.61023
6.02007	-4.33140	-74.63076
5.83881	-3.14769	-71.88182
6.81506	-3.07611	-73.58225
5.06177	-4.18514	-73.11454
0.87311	-5.21326	-71.64637
0.30432	-8.62675	-71.38478
-2.11895	-6.47077	-71.58048
3.29713	-7.32235	-71.74483
-7.95605	-6.86530	-74.03077
8.57836	-9.47897	-74.70731

'Suricatta_suricatta_7103_C04
0.07314	3.84716	-40.00942
0.65362	0.34934	-41.66811
0.80903	-0.97382	-41.97945
7.79000	-1.96827	-42.54606
8.92435	-4.76381	-48.12885
10.51269	-1.80629	-45.64902
6.49084	-3.49717	-45.01311
-5.55848	-2.20027	-42.34863
-7.67986	-4.82627	-47.91749
-9.06244	-2.33828	-45.03321
-4.34879	-4.30786	-45.46363
0.73772	-6.69374	-42.97676
1.19048	-11.41401	-40.76232
5.06795	-8.72584	-41.83310
-2.84288	-8.98459	-41.50616
12.88671	-11.02788	-33.75353
-10.41058	-11.83750	-33.20993
0.22849	3.76445	-37.99551
0.83901	1.23147	-34.66972
0.81379	-0.22578	-32.85805
-5.70974	-4.90670	-34.89275
-6.87694	-2.32800	-30.50493
-7.88455	-3.25381	-33.75236
-4.49366	-3.88756	-32.20743
8.34001	-4.20605	-34.59769
7.74133	-2.31748	-30.03782
10.14896	-2.45502	-32.64188
6.24650	-3.56746	-32.30938
1.13147	-6.55628	-30.96942
1.18997	-16.24453	-27.67532
-3.02611	-10.21672	-31.16292
5.54380	-10.03936	-30.62271
-9.31125	-10.50944	-28.83168
12.29628	-9.82526	-29.52353

'Suricatta_suricatta_7103_C05
0.78996	2.07975	-21.74649
0.74703	0.32905	-22.13638
0.94890	-0.51516	-21.68795
7.47180	-2.21331	-22.17358
8.68159	-4.51030	-28.73829
10.42515	-2.02287	-25.70264
6.33965	-3.35535	-25.53277
-5.52411	-2.20219	-22.56808
-6.71994	-4.54757	-28.28460
-8.50661	-1.89969	-25.09460
-4.41631	-3.83339	-24.97740
1.23110	-6.74031	-23.25409
1.22818	-11.82348	-21.12776
5.07621	-9.07196	-21.96002
-2.59818	-9.28839	-22.43264
11.61461	-9.80136	-14.54938
-9.27389	-10.17078	-13.70304
0.81440	2.89653	-17.53078
1.04670	0.99345	-14.80607
0.73975	-0.24030	-13.96058
-5.80562	-5.22514	-15.44977
-6.08400	-2.64637	-11.25283
-7.74036	-3.31757	-14.28518
-4.73529	-4.59664	-13.04738
8.17578	-4.91094	-15.64762
7.92541	-2.61213	-12.00483
9.51477	-3.07822	-14.22115
6.42533	-4.54014	-13.15010
1.07009	-7.37774	-12.24849
0.94940	-16.11380	-8.44850
-3.23707	-11.13510	-12.00178
4.99954	-11.11811	-11.57087
-8.92944	-10.88974	-10.22246
11.28205	-10.40849	-10.85605

'Suricatta_suricatta_7103_C06
-0.00993	11.20947	-1.87424
0.70762	1.75228	-4.22254
0.83225	0.99236	-3.91931
6.25787	-0.78745	-3.64815
8.51279	-3.69256	-10.34368
9.58655	-0.70272	-7.16458
6.03022	-2.88531	-6.49190
-4.03568	-1.00517	-2.80709
-6.64330	-4.28368	-9.94079
-7.97063	-1.28376	-6.09514
-4.37243	-3.71687	-6.18990
0.96192	-6.07987	-5.08243
0.93915	-11.34783	-3.09452
4.74360	-8.46221	-3.97934
-2.95473	-8.58784	-3.81877
10.99010	-9.28067	-0.84101
-8.13270	-10.12520	0.92250
-0.08387	11.27602	-1.00728
0.76144	3.85852	2.07183
0.77375	2.81308	2.84280
-5.01852	-3.85379	1.66655
-5.29735	-0.26341	5.52061
-7.22687	-1.12210	2.74961
-3.96059	-2.27482	4.07109
7.70918	-3.36444	0.88881
8.02215	0.26548	4.69303
9.27706	-1.01337	2.20252
6.49238	-1.89946	3.35307
1.22216	-4.60214	4.88809
1.64084	-10.93079	7.83337
-2.51823	-8.03032	5.91667
5.33222	-7.97672	5.28857
-9.45892	-6.95202	4.55923
12.08225	-6.58250	3.44666

'Suricatta_suricatta_7103_C07
1.27127	11.91585	21.49911
1.49546	-1.67220	16.97301
1.36566	-3.58559	16.83612
7.03073	-6.50691	16.16708
7.77631	-9.74182	10.34772
9.53711	-6.46287	12.28186
6.08889	-8.69856	13.45704
-4.42452	-5.99349	16.89972
-6.10926	-9.29432	11.31068
-7.63584	-5.57230	13.36637
-3.91545	-8.30935	13.99914
1.08562	-10.73335	15.67691
0.95192	-16.03951	18.67784
4.90273	-13.44974	16.90160
-2.84275	-12.95247	17.33145
9.52133	-16.18939	16.36514
-8.96057	-16.30201	18.77511
1.36402	11.90898	22.94582
1.53712	-1.08338	23.62524
1.51248	-1.66709	23.56588
-5.03911	-7.63220	21.94062
-4.79459	-5.65832	25.58171
-6.32807	-5.24218	23.23511
-3.85452	-7.22622	23.91118
8.08812	-8.04235	21.59923
7.88115	-6.28173	25.46317
9.59114	-5.99741	23.25150
6.45041	-7.43685	23.56084
1.48226	-9.51551	25.21617
1.03964	-15.92140	27.10258
-2.85941	-12.21813	25.89861
5.59112	-12.51533	25.94077
-9.32765	-12.06958	23.01170
11.45794	-12.69797	21.51528

'Tremarctos_ornatus_Z.2008.34_C04
382.98175	177.54837	391.68860
381.25955	189.64304	362.57037
381.11203	190.70276	358.10217
371.44159	189.69701	361.18472
358.03305	184.11180	342.42532
359.39215	184.95229	357.64282
369.20599	188.92105	344.88202
392.51929	189.98416	359.83527
401.69092	183.22881	341.93018
402.98380	184.38046	355.89090
392.39072	187.31551	348.88150
380.96146	200.08507	348.68341
380.14325	217.73433	347.10336
368.28299	207.36682	349.40942
393.14209	206.72795	348.55289
344.36865	220.92885	357.04510
423.97922	223.43098	358.97089
383.50681	179.68013	393.49887
382.24646	195.69312	380.01627
382.00174	201.43149	376.81674
400.58652	202.34145	370.35391
396.45123	209.17021	384.93045
405.53580	203.93483	378.67566
391.91699	207.72787	376.40802
361.26578	202.14525	367.81442
363.83508	209.72104	385.26114
355.19431	204.02847	378.94583
370.38040	208.82343	376.16974
381.52765	216.72044	370.95105
382.47693	232.68700	361.58008
396.35019	223.40707	366.11694
366.72852	224.82288	366.70673
422.54382	228.10440	367.09348
338.69470	226.44759	368.85825

'Tremarctos_ornatus_Z.2008.34_C05
392.39789	235.19286	372.94421
384.68442	251.12364	361.33963
384.26358	252.41428	355.76208
376.75461	252.49545	361.13867
363.38385	244.51801	346.00986
364.29083	248.14183	358.72345
373.74976	250.01955	349.69412
395.24707	254.52654	359.92834
405.87112	249.78519	345.50140
406.78516	252.05934	357.04840
396.00699	251.51085	349.53674
383.58179	264.76212	350.07913
382.10648	280.30939	344.89279
369.45410	270.42657	350.06076
395.73657	271.82202	348.98309
340.47244	276.94714	363.27036
421.90967	284.97815	359.56998
389.45233	237.10411	384.43600
386.11038	259.88651	376.22821
384.86703	263.75488	375.25049
404.60571	270.44290	370.37076
399.90866	274.15375	383.88214
408.51196	269.81833	378.16849
396.41251	274.02490	374.70053
363.20776	267.76169	369.03046
367.52808	269.74405	383.68613
359.42255	265.92679	378.73422
372.07742	271.96567	373.70001
382.50208	281.48929	371.01929
380.37198	297.93503	362.07193
396.85956	290.15363	366.71564
367.45776	288.55301	367.75043
421.70706	292.26242	369.73511
339.63571	284.60321	372.05286

'Tremarctos_ornatus_Z.2008.34_C06
383.06085	302.49979	375.44293
381.46942	330.51773	357.92993
381.90039	332.65030	355.61697
365.58875	333.13834	360.83304
361.06622	332.58588	343.58368
356.02612	329.01898	355.67984
369.18475	335.27048	350.54617
398.76761	334.86111	361.96066
400.33749	332.01630	344.73682
404.81650	329.63052	354.68265
392.35822	334.98041	353.62027
381.20340	347.08664	351.66824
381.18448	364.63992	346.72766
367.97708	354.22675	351.16495
394.33301	354.28104	350.90768
342.47156	362.56702	356.99146
422.36447	362.26733	358.99402
383.27576	303.29330	378.76834
381.97159	339.03348	374.11145
381.74683	341.22656	373.09546
401.47659	348.33029	370.75552
398.27847	350.47134	384.87668
406.28854	345.17215	378.83365
394.39963	352.78381	375.93771
361.75177	349.31497	368.88000
363.59668	350.15244	383.51929
356.63574	344.40863	377.02896
369.09064	352.43423	374.88867
381.98257	361.54672	373.02539
380.92941	379.59579	365.17383
396.11786	371.97186	371.52591
366.83496	371.52533	370.27142
421.34680	365.62509	371.82559
341.76392	365.53351	370.54404

'Tremarctos_ornatus_Z.2008.34_C07
385.73203	378.17654	394.40659
383.72833	407.89471	360.81293
383.18567	410.11893	358.49066
365.73578	409.70633	363.65793
363.30005	405.95209	342.79697
358.04584	400.66449	356.06442
371.69595	409.53546	351.03503
399.55142	412.18582	363.65524
403.21945	406.65353	344.48047
408.36850	406.81250	357.27829
394.91284	410.73111	350.61157
382.73972	421.98743	349.56274
381.79947	439.09161	341.34509
367.48813	428.58487	348.65430
396.55734	427.37946	348.12421
340.47083	436.54044	343.25867
420.41037	438.80771	342.69733
385.30219	380.49173	397.39590
383.40274	415.97086	374.73477
383.25046	417.35242	371.90659
403.22888	427.03113	367.36713
399.36780	434.89624	382.93674
406.66455	428.21045	377.70517
396.35458	431.21655	372.55426
362.07553	423.37930	367.02081
362.65756	430.36511	381.60406
356.98834	422.24622	377.25867
369.24692	428.68250	372.33237
381.85361	435.87363	369.09024
380.84012	452.79602	356.27100
397.13754	444.37723	361.94131
364.88852	442.22083	361.16553
421.30981	434.09515	362.17627
342.93439	429.59818	362.27704

'Ursus_arctos_Z.2003.41.1_C03
406.63699	163.87170	335.19800
407.17798	153.10971	331.43222
407.60260	152.60146	328.16241
393.83014	161.18095	329.78152
389.31204	139.34157	324.37976
386.24033	153.18259	330.33630
397.43378	151.83727	327.49744
420.27612	159.33855	329.32935
420.47958	139.18327	324.31583
426.44714	148.81699	331.27026
415.32590	150.86235	326.50516
406.02600	147.36105	312.92816
405.96466	153.61646	293.47693
392.17786	151.80687	306.00031
418.44864	150.08669	303.64587
374.48691	159.11627	298.29688
441.47275	160.21605	297.33170
406.85529	171.90790	336.51343
407.68884	176.99904	331.49869
407.84973	178.95830	326.19043
428.44058	166.87511	320.32745
424.38910	184.76839	321.50494
431.23883	177.03783	324.47971
420.45938	175.98497	317.82825
386.96930	169.90742	318.77502
390.55316	187.47682	321.12994
382.45566	180.01048	323.96976
393.97760	178.48668	317.62955
407.11725	173.38722	309.46844
407.81989	172.86345	289.62604
425.21246	172.68817	299.63776
389.10168	175.04616	298.42850
444.47906	173.03902	298.13171
369.78790	174.49397	299.26608

'Ursus_arctos_Z.2003.41.1_C04
418.80750	217.99734	349.53766
419.14288	209.52489	329.01538
419.33380	206.77415	325.11548
406.01883	211.23581	325.14548
398.39847	189.75294	322.58759
394.22391	202.13751	327.63919
406.24094	197.92528	319.93890
432.78931	210.32605	324.06781
442.85590	192.83202	323.46381
442.78833	205.74690	325.80359
432.01184	197.88350	319.18622
419.31686	200.76877	309.27368
419.10809	205.17363	290.06039
404.65015	202.49606	301.69547
433.05029	202.80861	300.95209
376.74417	211.12914	295.55991
459.71002	214.90952	294.59689
418.22324	220.05396	348.43408
418.50806	225.49352	328.91705
418.45108	228.28430	323.36240
437.87750	218.38287	314.14697
435.58191	238.40604	318.51440
442.76080	227.55339	319.39563
430.44540	228.17900	313.23792
399.35312	218.37923	315.16055
401.62207	236.84102	317.78387
393.66983	227.57413	319.71945
405.66577	226.93665	313.32986
418.79861	224.65057	305.68134
417.96857	221.98558	283.46811
436.30569	225.73256	293.85205
399.71323	224.73862	294.01831
457.24954	225.54623	295.99271
376.37445	222.77119	297.01215

'Ursus_arctos_Z.2003.41.1_C05
415.87463	269.85907	342.70953
415.68860	259.76440	325.45612
415.77859	257.85257	322.43274
401.18292	263.35840	320.91876
396.02148	242.27867	321.60208
391.05099	255.87393	323.85593
403.64151	252.50806	319.11887
431.61737	261.67245	321.62695
434.29846	241.21098	321.74078
439.89142	251.29626	326.01657
428.48456	250.22192	318.92834
416.31067	251.38474	308.53485
416.02924	251.55479	287.58667
400.36526	252.39545	300.17780
431.38730	251.27554	299.31793
374.42383	259.84299	294.99268
457.94922	259.18585	297.06921
415.56271	274.35440	342.19614
416.54434	278.43958	322.77795
416.95938	279.29980	318.76801
436.77133	266.40387	312.53677
433.49451	285.12970	312.04822
439.25333	276.54083	316.25784
430.34436	275.30765	307.42749
396.71338	267.11609	309.55350
400.57748	285.53931	313.01974
393.64261	278.10907	318.54688
402.76746	275.01678	307.89026
415.66400	272.75046	300.70712
416.61191	269.30707	280.73071
433.84784	272.08603	289.73709
397.32187	271.88602	288.27280
457.72235	272.54254	294.61481
373.60336	273.77921	293.84393

'Ursus_arctos_Z.2003.41.1_C06
411.08752	327.30621	355.68158
414.48996	320.23718	333.99030
414.55624	320.72150	331.32849
399.05905	325.25137	332.15500
393.65430	306.05441	325.56027
391.06580	317.34384	334.55038
402.48297	314.40210	324.16522
430.56378	321.08997	331.80728
434.28006	304.31912	330.65845
437.65723	312.39972	337.54980
428.11481	311.61630	327.15625
415.35352	314.98145	316.23920
417.42630	317.42239	296.36234
400.65317	317.75906	306.85223
432.25507	316.24667	308.59485
375.97940	328.12360	306.29572
458.53891	322.51941	308.13843
411.14777	332.81454	356.88998
415.96686	339.21643	333.89542
416.43997	339.97870	330.02783
439.12924	327.70859	324.44800
434.16602	348.02310	328.41803
439.04144	338.10333	331.83038
427.74887	337.40643	320.54895
396.85400	332.54749	321.01840
399.45624	350.58527	323.93274
392.56613	340.82544	328.80219
404.23407	340.07343	317.14792
416.94580	337.59320	311.68594
419.00806	337.57251	286.87152
436.90039	338.07086	299.04749
400.26318	340.25616	295.54575
456.60934	332.21130	309.72000
375.64548	337.22675	302.89151

'Ursus_arctos_Z.2003.41.1_C07
432.21207	386.45187	355.64890
428.19827	389.04901	320.36609
427.84482	388.02032	317.54095
443.07806	384.35617	315.74573
445.14587	402.38120	304.34088
451.93500	395.81305	316.21265
439.08319	392.40231	306.23792
413.12683	386.64130	318.96271
405.58228	403.11844	309.96051
402.60907	396.07886	323.99670
414.92477	394.98047	308.85236
427.66934	389.37369	302.03467
426.04211	382.68460	281.99374
442.92014	385.45276	292.13242
410.72516	387.14111	295.55920
469.64053	381.59250	294.84918
382.49780	384.76993	302.71936
433.07898	380.97040	357.58783
428.77890	369.64886	326.46756
428.18231	369.36453	323.43155
405.20734	379.92578	312.50104
407.97879	361.52603	317.85620
406.67947	372.11600	321.51553
411.37805	368.64313	311.99725
449.28091	378.59396	308.31265
446.88135	358.51688	316.71533
449.33801	370.97452	318.63629
441.34641	368.61282	308.05103
425.28845	367.10379	303.85248
423.87857	365.69467	280.53342
398.59634	367.90573	293.77136
449.29059	365.69989	288.51755
385.63376	375.81442	306.14539
468.43329	373.72028	296.58356

'Ursus_maritimus_21570_C03
25.00893	2.63914	34.43627
23.65309	11.52787	40.84563
23.28290	12.70110	40.64077
35.97141	15.41387	39.43899
41.63645	28.19930	55.97315
46.60019	19.72516	47.06458
32.86013	25.24116	48.34430
10.14750	9.35985	37.64057
1.10220	17.78820	56.05794
-0.38186	8.07659	46.43171
9.56154	18.19270	47.36671
18.52359	32.26287	43.98772
15.34701	50.20909	32.53187
32.44096	42.64186	38.67803
1.62315	36.96484	38.17783
47.78332	52.92883	21.37499
-19.01025	36.89878	18.30369
26.37222	-3.81131	21.42441
24.94106	4.62680	12.21160
24.23270	6.87337	12.53150
1.97926	10.41046	21.23623
5.28412	0.44602	1.64024
-1.26298	0.46463	12.65465
7.18173	11.60700	8.23606
42.80175	19.15673	20.74337
43.23676	8.01273	0.14502
49.02896	11.01655	12.95752
36.63759	18.33985	8.31229
20.92920	27.15713	8.76138
15.80820	48.45261	-0.10921
-1.38766	31.38854	5.45570
38.55271	40.55999	5.07223
-22.87965	28.80116	-0.30442
57.31363	47.05544	2.55478

'Ursus_maritimus_21570_C05
18.05534	-13.01079	31.91290
12.03900	-4.84013	39.24675
10.97831	-3.07540	39.46619
27.29802	3.53020	36.55587
29.81330	10.33047	57.39505
36.29464	2.87528	47.00682
21.98281	9.17693	46.33559
-7.27795	-9.76122	37.05411
-12.76464	-4.46878	56.90570
-13.48132	-14.82749	46.73722
-5.84346	-0.75319	46.32759
4.77378	13.78955	42.21894
-1.66253	33.56318	33.47919
18.16330	27.29878	38.58010
-12.93025	17.16199	37.37511
39.49857	39.93246	20.96146
-35.90911	12.09276	20.14674
18.52195	-14.34474	26.69782
15.37336	-9.79394	15.86340
13.95702	-7.57194	12.09624
-10.64195	-7.03297	18.02981
-6.13037	-14.22854	0.54163
-13.08839	-17.40640	9.89510
-5.19417	-4.95860	6.31252
30.57715	7.93624	17.58299
33.61374	-1.41283	0.42400
39.18264	0.35146	11.34015
24.41269	6.44051	5.68018
7.42917	12.82107	6.74680
-1.47789	33.65956	-0.42146
-15.85114	14.66581	3.62437
22.49767	28.97957	4.01212
-41.27108	7.44030	-0.56001
46.37129	38.39243	-0.29988

'Ursus_maritimus_21570_C07
60.70167	6.56530	34.46127
36.14471	18.04486	34.94171
33.65568	18.98950	34.46867
37.37060	41.82831	28.58437
34.60053	45.85001	49.23536
44.79170	45.45583	37.78871
29.11777	39.11507	38.29710
18.75925	1.20905	29.45223
13.64872	1.62945	49.44918
20.23088	-6.02511	40.24260
15.27151	9.40706	39.25093
14.81454	27.24213	34.97203
-8.41561	39.16154	29.11505
14.99647	49.09438	30.98145
-1.65171	15.99826	30.87946
22.11342	78.54698	27.37656
-20.06794	-7.90513	32.22897
62.37815	6.19458	26.08322
37.78568	17.07692	9.97935
36.25546	17.96932	9.72279
14.69504	1.19221	15.19629
20.88821	-3.77013	0.03296
18.89095	-8.31226	9.87568
16.27451	5.26418	5.75241
36.62434	45.45241	15.17612
41.95599	43.42912	-0.24621
46.48540	46.74021	8.58769
30.84081	40.80854	7.57265
15.58074	29.32138	5.64738
-8.78714	40.24237	2.56806
-5.05554	18.02670	1.51122
9.36101	50.69973	1.84808
-6.99003	-16.52992	16.46477
34.85396	71.64222	15.12611
