# Supplementary material for: Serial disparity in the carnivoran backbone unveils a complex adaptive role in metameric evolution
Source: Commun Biol. 2021 Jul 15;4:863. doi: 10.1038/s42003-021-02346-0 (PMC8282787; doi:10.1038/s42003-021-02346-0)
Supplement: Supplementary file 6 — Supplementary Data 4 [file 42003_2021_2346_MOESM6_ESM.zip › Thoracic_Complete-1.txt]

[landmarks]
32
[individuals]
651
[dimensions]
3
[names]
Acinonyx_jubatus_T01
Acinonyx_jubatus_T06
Acinonyx_jubatus_T02
Acinonyx_jubatus_T03
Acinonyx_jubatus_T04
Acinonyx_jubatus_T05
Acinonyx_jubatus_T07
Acinonyx_jubatus_T08
Acinonyx_jubatus_T09
Aonyx_cinerea_2908_T10
Canis_lupus_T09
Genetta_tigrina_3824_T04
Genetta_tigrina_3824_T05
Genetta_tigrina_3824_T07
Hyena_hyena_2981_T10
Suricatta_suricatta_7103_T09
Suricatta_suricatta_7103_T08
Suricatta_suricatta_7103_T07
Suricatta_suricatta_7103_T06
Leptailurus_serval_Z.2004.155_T02
Leptailurus_serval_Z.2004.155_T03
Leptailurus_serval_Z.2004.155_T04
Leptailurus_serval_Z.2004.155_T05
Leptailurus_serval_Z.2004.155_T06
Arctictis_binturong_5474_T05
Arctictis_binturong_5474_T08
Lutra_lutra_2981_T01
Lutra_lutra_2981_T02
Lutra_lutra_2981_T03
Lutra_lutra_2981_T04
Caracal_caracal_T01
Lutra_lutra_2981_T05
Lutra_lutra_2981_T06
Lutra_lutra_2981_T07
Lutra_lutra_2981_T08
Lutra_lutra_2981_T09
Lutra_lutra_2981_T10
Martes_foina_7342_T01
Meles_meles_T01
Meles_meles_T02
Meles_meles_T03
Meles_meles_T04
Meles_meles_T05
Meles_meles_T06
Leptailurus_serval_Z.2004.155_T07
Cuon_alpinus_7106_T02
Meles_meles_T07
Meles_meles_T08
Meles_meles_T09
Meles_meles_T10
Vulpes _vulpes _150_T01
Vulpes _vulpes _150_T02
Vulpes _vulpes _150_T03
Vulpes _vulpes _150_T04
Felis_silvestris_T09
Cuon_alpinus_7106_T01
Cuon_alpinus_7106_T03
Cuon_alpinus_7106_T04
Vulpes _vulpes _150_T05
Vulpes _vulpes _150_T06
Vulpes _vulpes _150_T07
Vulpes _vulpes _150_T08
Vulpes _vulpes _150_T09
Vulpes _vulpes _150_T10
Lycaon_pictus_1167_T01
Lycaon_pictus_1167_T02
Lycaon_pictus_1167_T03
Lycaon_pictus_1167_T04
Lycaon_pictus_1167_T05
Lycaon_pictus_1167_T06
Lycaon_pictus_1167_T07
Lycaon_pictus_1167_T08
Lycaon_pictus_1167_T09
Lycaon_pictus_1167_T10
Speothos_venaticus_Z.2015.96.4_T01
Cuon_alpinus_7106_T05
Speothos_venaticus_Z.2015.96.4_T03
Cuon_alpinus_7106_T06
Phoca_vitulina_M180.02_T03
Proteles_cristatus_PH37.98_T11
Lynx_canadiensis_Z.2001.117.9_T02
Cuon_alpinus_7106_T07
Cuon_alpinus_7106_T08
Cuon_alpinus_7106_T09
Felis_concolor_0409_T01
Felis_concolor_0409_T02
Felis_concolor_0409_T03
Felis_concolor_0409_T04
Felis_concolor_0409_T05
Felis_concolor_0409_T06
Felis_concolor_0409_T07
Felis_concolor_0409_T08
Felis_concolor_0409_T09
Speothos_venaticus_Z.2015.96.4_T02
Speothos_venaticus_Z.2015.96.4_T04
Speothos_venaticus_Z.2015.96.4_T05
Speothos_venaticus_Z.2015.96.4_T06
Speothos_venaticus_Z.2015.96.4_T07
Speothos_venaticus_Z.2015.96.4_T08
Speothos_venaticus_Z.2015.96.4_T09
Caracal_caracal_T02
Cryptoprocta_ferox_EA36.08_T09
Cynictis_penicillata_6730_T05
Cryptoprocta_ferox_EA36.08_T06
Genetta_genetta_1488_T09
Herpestes_ichneumon_7344_T07
Herpestes_ichneumon_7344_T09
Caracal_caracal_T03
Caracal_caracal_T04
Caracal_caracal_T05
Caracal_caracal_T06
Caracal_caracal_T07
Caracal_caracal_T08
Caracal_caracal_T09
Martes_foina_7342_T04
Martes_foina_7342_T08
Mustela_vison_0147_T01
Nasua_narica_5542_T03
Neofelis_nebulosa_Z.2001.008_T05
Panthera_tigris_21574_T07
Panthera_tigris_21574_T08
Panthera_tigris_21574_T09
Panthera_tigris_21574_T10
Paradoxurus_hermaphroditus_4610_T09
Paradoxurus_hermaphroditus_4610_T07
Phoca_vitulina_M180.02_T01
Phoca_vitulina_M180.02_T07
Proteles_cristatus_PH37.98_T01
Proteles_cristatus_PH37.98_T02
Proteles_cristatus_PH37.98_T03
Proteles_cristatus_PH37.98_T04
Proteles_cristatus_PH37.98_T05
Proteles_cristatus_PH37.98_T06
Proteles_cristatus_PH37.98_T07
Proteles_cristatus_PH37.98_T08
Proteles_cristatus_PH37.98_T09
Proteles_cristatus_PH37.98_T10
Suricatta_suricatta_3098_T08
Mustela_vison_0147_T09
Mustela_vison_0147_T10
Mustela_putorius_7343_T06
Mustela_putorius_7343_T09
Mustela_putorius_7203_T03
Mustela_putorius_7203_T04
Mustela_putorius_7203_T07
Mustela_putorius_7203_T08
Ailuropoda_melanoleuca_Z.1986.19_T01
Ailuropoda_melanoleuca_Z.1986.19_T02
Ailuropoda_melanoleuca_Z.1986.19_T03
Ailuropoda_melanoleuca_Z.1986.19_T04
Ailuropoda_melanoleuca_Z.1986.19_T05
Ailuropoda_melanoleuca_Z.1986.19_T06
Ailuropoda_melanoleuca_Z.1986.19_T07
Ailuropoda_melanoleuca_Z.1986.19_T08
Ailuropoda_melanoleuca_Z.1986.19_T09
Ailuropoda_melanoleuca_Z.1986.19_T10
Ailurus_fulgens_1802_T01
Ailurus_fulgens_1802_T02
Ailurus_fulgens_1802_T03
Ailurus_fulgens_1802_T04
Ailurus_fulgens_1802_T05
Ailurus_fulgens_1802_T06
Ailurus_fulgens_1802_T07
Ailurus_fulgens_1802_T08
Aonyx_cinerea_2908_T01
Aonyx_cinerea_2908_T02
Aonyx_cinerea_2908_T03
Aonyx_cinerea_2908_T04
Aonyx_cinerea_2908_T05
Aonyx_cinerea_2908_T06
Aonyx_cinerea_2908_T07
Aonyx_cinerea_2908_T08
Aonyx_cinerea_2908_T09
Aonyx_cinerea_2908_T11
Arctictis_binturong_5474_T01
Arctictis_binturong_5474_T02
Arctictis_binturong_5474_T03
Arctictis_binturong_5474_T04
Arctictis_binturong_5474_T06
Arctictis_binturong_5474_T07
Arctictis_binturong_5474_T09
Atilax_paludinosus_3253_T01
Atilax_paludinosus_3253_T02
Atilax_paludinosus_3253_T03
Atilax_paludinosus_3253_T04
Atilax_paludinosus_3253_T05
Atilax_paludinosus_3253_T06
Atilax_paludinosus_3253_T07
Atilax_paludinosus_3253_T08
Atilax_paludinosus_3253_T09
Canis_lupus_T01
Canis_lupus_T02
Canis_lupus_T03
Canis_lupus_T04
Canis_lupus_T05
Canis_lupus_T06
Canis_lupus_T07
Canis_lupus_T08
Chrysocyon_brachyurus_Z.2015.177_T01
Chrysocyon_brachyurus_Z.2015.177_T02
Chrysocyon_brachyurus_Z.2015.177_T03
Chrysocyon_brachyurus_Z.2015.177_T04
Chrysocyon_brachyurus_Z.2015.177_T05
Chrysocyon_brachyurus_Z.2015.177_T06
Chrysocyon_brachyurus_Z.2015.177_T07
Chrysocyon_brachyurus_Z.2015.177_T08
Chrysocyon_brachyurus_Z.2015.177_T09
Crocuta_crocuta_4215_T01
Crocuta_crocuta_4215_T02
Crocuta_crocuta_4215_T03
Crocuta_crocuta_4215_T04
Crocuta_crocuta_4215_T05
Crocuta_crocuta_4215_T06
Crocuta_crocuta_4215_T07
Crocuta_crocuta_4215_T08
Crocuta_crocuta_4215_T09
Crocuta_crocuta_4215_T10
Crocuta_crocuta_4215_T11
Cryptoprocta_ferox_EA36.08_T01
Cryptoprocta_ferox_EA36.08_T02
Cryptoprocta_ferox_EA36.08_T03
Cryptoprocta_ferox_EA36.08_T04
Cryptoprocta_ferox_EA36.08_T05
Cryptoprocta_ferox_EA36.08_T07
Cryptoprocta_ferox_EA36.08_T08
Cynictis_penicillata_6730_T01
Cynictis_penicillata_6730_T02
Cynictis_penicillata_6730_T03
Cynictis_penicillata_6730_T04
Cynictis_penicillata_6730_T06
Cynictis_penicillata_6730_T07
Cynictis_penicillata_6730_T08
Cynictis_penicillata_6730_T09
Felis_silvestris_T01
Felis_silvestris_T02
Felis_silvestris_T03
Felis_silvestris_T04
Felis_silvestris_T05
Felis_silvestris_T06
Felis_silvestris_T07
Felis_silvestris_T08
Genetta_genetta_1488_T01
Genetta_genetta_1488_T02
Genetta_genetta_1488_T03
Genetta_genetta_1488_T04
Genetta_genetta_1488_T05
Genetta_genetta_1488_T06
Genetta_genetta_1488_T07
Genetta_genetta_1488_T08
Genetta_tigrina_3824_T01
Genetta_tigrina_3824_T02
Genetta_tigrina_3824_T03
Mustela_putorius_7343_T03
Genetta_tigrina_3824_T06
Genetta_tigrina_3824_T08
Genetta_tigrina_3824_T09
Herpestes_ichneumon_7344_T01
Herpestes_ichneumon_7344_T02
Herpestes_ichneumon_7344_T03
Herpestes_ichneumon_7344_T04
Herpestes_ichneumon_7344_T05
Herpestes_ichneumon_7344_T06
Herpestes_ichneumon_7344_T08
Hyena_hyena_2981_T01
Hyena_hyena_2981_T02
Hyena_hyena_2981_T03
Hyena_hyena_2981_T04
Hyena_hyena_2981_T05
Hyena_hyena_2981_T06
Hyena_hyena_2981_T07
Hyena_hyena_2981_T08
Hyena_hyena_2981_T09
Hyena_hyena_2981_T11
Leptailurus_serval_Z.2004.155_T01
Mustela_putorius_7343_T04
Mustela_putorius_7343_T07
Mustela_putorius_7343_T08
Leptailurus_serval_Z.2004.155_T08
Leptailurus_serval_Z.2004.155_T09
Leptailurus_serval_Z.2004.155_T10
Lynx_canadiensis_Z.2001.117.9_T01
Lynx_canadiensis_Z.2001.117.9_T03
Lynx_canadiensis_Z.2001.117.9_T04
Lynx_canadiensis_Z.2001.117.9_T05
Lynx_canadiensis_Z.2001.117.9_T06
Lynx_canadiensis_Z.2001.117.9_T07
Lynx_canadiensis_Z.2001.117.9_T08
Lynx_canadiensis_Z.2001.117.9_T09
Martes_foina_7342_T02
Martes_foina_7342_T03
Martes_foina_7342_T05
Martes_foina_7342_T06
Martes_foina_7342_T07
Martes_foina_7342_T09
Mustela_lutreola_6661_T01
Mustela_lutreola_6661_T02
Mustela_lutreola_6661_T03
Mustela_lutreola_6661_T04
Mustela_lutreola_6661_T05
Mustela_lutreola_6661_T06
Mustela_lutreola_6661_T07
Mustela_lutreola_6661_T08
Mustela_lutreola_6661_T09
Mustela_lutreola_6661_T10
Mustela_putorius_7203_T01
Mustela_putorius_7203_T02
Mustela_putorius_7203_T05
Mustela_putorius_7203_T06
Mustela_putorius_7203_T09
Mustela_putorius_7203_T10
Mustela_putorius_7343_T01
Mustela_putorius_7343_T02
Mustela_putorius_7343_T05
Mustela_putorius_7343_T10
Mustela_vison_0147_T02
Mustela_vison_0147_T03
Mustela_vison_0147_T04
Mustela_vison_0147_T05
Mustela_vison_0147_T06
Mustela_vison_0147_T07
Mustela_vison_0147_T08
Nasua_narica_5542_T01
Nasua_narica_5542_T02
Nasua_narica_5542_T04
Nasua_narica_5542_T05
Nasua_narica_5542_T06
Nasua_narica_5542_T07
Nasua_narica_5542_T08
Nasua_narica_5542_T09
Neofelis_nebulosa_Z.2001.008_T01
Neofelis_nebulosa_Z.2001.008_T02
Neofelis_nebulosa_Z.2001.008_T03
Neofelis_nebulosa_Z.2001.008_T04
Neofelis_nebulosa_Z.2001.008_T06
Neofelis_nebulosa_Z.2001.008_T07
Neofelis_nebulosa_Z.2001.008_T08
Neofelis_nebulosa_Z.2001.008_T09
Otaria_byronia_Z.2004.179.1_T02
Otaria_byronia_Z.2004.179.1_T03
Otaria_byronia_Z.2004.179.1_T04
Otaria_byronia_Z.2004.179.1_T05
Otaria_byronia_Z.2004.179.1_T06
Otaria_byronia_Z.2004.179.1_T07
Otaria_byronia_Z.2004.179.1_T08
Otaria_byronia_Z.2004.179.1_T09
Otaria_byronia_Z.2004.179.1_T10
Otaria_byronia_Z.2004.179.1_T11
Panthera_leo_T01
Panthera_leo_T02
Panthera_leo_T03
Panthera_leo_T04
Panthera_leo_T05
Panthera_leo_T06
Panthera_leo_T07
Panthera_leo_T08
Panthera_leo_T09
Panthera_pardus_1600_T01
Panthera_pardus_1600_T02
Panthera_pardus_1600_T03
Panthera_pardus_1600_T04
Panthera_pardus_1600_T05
Panthera_pardus_1600_T06
Panthera_pardus_1600_T07
Panthera_pardus_1600_T08
Panthera_pardus_1600_T09
Panthera_tigris_21574_T01
Panthera_tigris_21574_T02
Panthera_tigris_21574_T03
Panthera_tigris_21574_T04
Panthera_tigris_21574_T05
Panthera_tigris_21574_T06
Panthera_tigris_altaica_Z.2007.14_T01
Panthera_tigris_altaica_Z.2007.14_T02
Panthera_tigris_altaica_Z.2007.14_T03
Panthera_tigris_altaica_Z.2007.14_T04
Panthera_tigris_altaica_Z.2007.14_T05
Panthera_tigris_altaica_Z.2007.14_T06
Panthera_tigris_altaica_Z.2007.14_T07
Panthera_tigris_altaica_Z.2007.14_T08
Panthera_tigris_altaica_Z.2007.14_T09
Paradoxurus_hermaphroditus_4610_T01
Paradoxurus_hermaphroditus_4610_T02
Paradoxurus_hermaphroditus_4610_T03
Paradoxurus_hermaphroditus_4610_T04
Paradoxurus_hermaphroditus_4610_T05
Paradoxurus_hermaphroditus_4610_T06
Paradoxurus_hermaphroditus_4610_T08
Phoca_vitulina_M180.02_T02
Phoca_vitulina_M180.02_T04
Phoca_vitulina_M180.02_T05
Phoca_vitulina_M180.02_T06
Phoca_vitulina_M180.02_T08
Phoca_vitulina_M180.02_T09
Phoca_vitulina_M180.02_T10
Potos_flavus_0124_T01
Potos_flavus_0124_T02
Potos_flavus_0124_T03
Potos_flavus_0124_T04
Potos_flavus_0124_T05
Potos_flavus_0124_T06
Potos_flavus_0124_T07
Potos_flavus_0124_T08
Potos_flavus_0124_T09
Potos_flavus_0124_T10
Potos_flavus_0124_T11
Procyon_lotor_4264_T01
Procyon_lotor_4264_T02
Procyon_lotor_4264_T03
Procyon_lotor_4264_T04
Procyon_lotor_4264_T05
Procyon_lotor_4264_T06
Procyon_lotor_4264_T07
Procyon_lotor_4264_T08
Procyon_lotor_4264_T09
Suricatta_suricatta_3098_T01
Suricatta_suricatta_3098_T02
Suricatta_suricatta_3098_T03
Suricatta_suricatta_3098_T04
Suricatta_suricatta_3098_T05
Suricatta_suricatta_3098_T06
Suricatta_suricatta_3098_T07
Suricatta_suricatta_3098_T09
Suricatta_suricatta_3098_T10
Suricatta_suricatta_3098_T11
Suricatta_suricatta_7103_T01
Suricatta_suricatta_7103_T02
Suricatta_suricatta_7103_T03
Suricatta_suricatta_7103_T04
Suricatta_suricatta_7103_T05
Tremarctos_ornatus_Z.2008.34_T01
Tremarctos_ornatus_Z.2008.34_T02
Tremarctos_ornatus_Z.2008.34_T03
Tremarctos_ornatus_Z.2008.34_T04
Tremarctos_ornatus_Z.2008.34_T05
Tremarctos_ornatus_Z.2008.34_T06
Tremarctos_ornatus_Z.2008.34_T07
Tremarctos_ornatus_Z.2008.34_T08
Tremarctos_ornatus_Z.2008.34_T09
Ursus_arctos_Z.2003.41.1_T01
Ursus_arctos_Z.2003.41.1_T02
Ursus_arctos_Z.2003.41.1_T03
Ursus_arctos_Z.2003.41.1_T04
Ursus_arctos_Z.2003.41.1_T05
Ursus_arctos_Z.2003.41.1_T06
Ursus_arctos_Z.2003.41.1_T07
Ursus_arctos_Z.2003.41.1_T08
Ursus_arctos_Z.2003.41.1_T09
Ursus_arctos_Z.2003.41.1_T10
Ursus_maritimus_21570_T01
Ursus_maritimus_21570_T02
Ursus_maritimus_21570_T03
Ursus_maritimus_21570_T04
Ursus_maritimus_21570_T05
Ursus_maritimus_21570_T06
Ursus_maritimus_21570_T07
Ursus_maritimus_21570_T08
Ursus_maritimus_21570_T09
Ursus_maritimus_21570_T10
Felis_concolor_0409_T10
Felis_concolor_0409_T11
Acinonyx_jubatus_T10
Acinonyx_jubatus_T11
Atilax_paludinosus_3253_T11
Cuon_alpinus_7106_T10
Herpestes_ichneumon_7344_T10
Nasua_narica_5542_T11
Nasua_narica_5542_T10
Neofelis_nebulosa_Z.2001.008_T10
Panthera_pardus_1600_T11
Panthera_tigris_21574_T11
Caracal_caracal_T10
Proteles_cristatus_PH37.98_T12
Atilax_paludinosus_3253_T10
Mustela_vison_0147_T11
Speothos_venaticus_Z.2015.96.4_T10
Lycaon_pictus_1167_T11
Speothos_venaticus_Z.2015.96.4_T11
Vulpes _vulpes _150_T11
Meles_meles_T11
Meles_meles_T12
Lutra_lutra_2981_T11
Lutra_lutra_2981_T12
Hyena_hyena_2981_T12
Ailuropoda_melanoleuca_Z.1986.19_T11
Ailurus_fulgens_1802_T09
Ailurus_fulgens_1802_T10
Arctictis_binturong_5474_T10
Arctictis_binturong_5474_T11
Canis_lupus_T10
Canis_lupus_T11
Crocuta_crocuta_4215_T12
Cryptoprocta_ferox_EA36.08_T10
Felis_silvestris_T10
Genetta_genetta_1488_T10
Genetta_tigrina_3824_T10
Herpestes_ichneumon_7344_T11
Hyena_hyena_2981_T13
Leptailurus_serval_Z.2004.155_T11
Lynx_canadiensis_Z.2001.117.9_T10
Martes_foina_7342_T10
Martes_foina_7342_T11
Martes_foina_7342_T12
Mustela_putorius_7203_T11
Neofelis_nebulosa_Z.2001.008_T11
Otaria_byronia_Z.2004.179.1_T01
Otaria_byronia_Z.2004.179.1_T12
Otaria_byronia_Z.2004.179.1_T13
Otaria_byronia_Z.2004.179.1_T14
Otaria_byronia_Z.2004.179.1_T15
Panthera_leo_T10
Panthera_leo_T11
Panthera_pardus_1600_T10
Panthera_tigris_altaica_Z.2007.14_T10
Paradoxurus_hermaphroditus_4610_T10
Paradoxurus_hermaphroditus_4610_T11
Phoca_vitulina_M180.02_T11
Potos_flavus_0124_T12
Procyon_lotor_4264_T10
Procyon_lotor_4264_T11
Suricatta_suricatta_7103_T10
Suricatta_suricatta_7103_T11
Tremarctos_ornatus_Z.2008.34_T10
Ursus_arctos_Z.2003.41.1_T11
Ursus_arctos_Z.2003.41.1_T12
Ursus_arctos_Z.2003.41.1_T13
Ursus_arctos_Z.2003.41.1_T14
Ursus_maritimus_21570_T11
Felis_concolor_0409_T12
Felis_concolor_0409_T13
Ailurus_fulgens_1802_T12
Atilax_paludinosus_3253_T12
Cuon_alpinus_7106_T11
Cuon_alpinus_7106_T12
Cuon_alpinus_7106_T13
Genetta_genetta_1488_T13
Martes_foina_7342_T13
Mustela_lutreola_6661_T14
Mustela_putorius_7203_T12
Mustela_putorius_7203_T13
Suricatta_suricatta_3098_T13
Suricatta_suricatta_3098_T14
Ursus_maritimus_21570_T12
Ursus_maritimus_21570_T13
Lutra_lutra_2981_T13
Lutra_lutra_2981_T14
Meles_meles_T13
Meles_meles_T14
Meles_meles_T15
Vulpes _vulpes _150_T12
Vulpes _vulpes _150_T13
Caracal_caracal_T11
Caracal_caracal_T12
Caracal_caracal_T13
Speothos_venaticus_Z.2015.96.4_T12
Speothos_venaticus_Z.2015.96.4_T13
Proteles_cristatus_PH37.98_T13
Proteles_cristatus_PH37.98_T14
Proteles_cristatus_PH37.98_T15
Acinonyx_jubatus_T12
Acinonyx_jubatus_T13
Lycaon_pictus_1167_T12
Lycaon_pictus_1167_T13
Neofelis_nebulosa_Z.2001.008_T13
Crocuta_crocuta_4215_T15
Arctictis_binturong_5474_T12
Ailuropoda_melanoleuca_Z.1986.19_T12
Ailuropoda_melanoleuca_Z.1986.19_T13
Ailurus_fulgens_1802_T11
Ailurus_fulgens_1802_T13
Ailurus_fulgens_1802_T14
Ailurus_fulgens_1802_T15
Aonyx_cinerea_2908_T12
Aonyx_cinerea_2908_T13
Aonyx_cinerea_2908_T14
Arctictis_binturong_5474_T13
Arctictis_binturong_5474_T14
Atilax_paludinosus_3253_T13
Atilax_paludinosus_3253_T14
Canis_lupus_T12
Canis_lupus_T13
Chrysocyon_brachyurus_Z.2015.177_T12
Chrysocyon_brachyurus_Z.2015.177_T13
Crocuta_crocuta_4215_T13
Crocuta_crocuta_4215_T14
Cryptoprocta_ferox_EA36.08_T11
Cryptoprocta_ferox_EA36.08_T12
Cryptoprocta_ferox_EA36.08_T13
Cynictis_penicillata_6730_T10
Cynictis_penicillata_6730_T11
Cynictis_penicillata_6730_T12
Cynictis_penicillata_6730_T13
Felis_silvestris_T11
Felis_silvestris_T12
Felis_silvestris_T13
Genetta_genetta_1488_T11
Genetta_genetta_1488_T12
Genetta_tigrina_3824_T11
Genetta_tigrina_3824_T12
Genetta_tigrina_3824_T13
Herpestes_ichneumon_7344_T12
Herpestes_ichneumon_7344_T13
Herpestes_ichneumon_7344_T14
Hyena_hyena_2981_T14
Hyena_hyena_2981_T15
Hyena_hyena_2981_T16
Leptailurus_serval_Z.2004.155_T12
Leptailurus_serval_Z.2004.155_T13
Lynx_canadiensis_Z.2001.117.9_T11
Lynx_canadiensis_Z.2001.117.9_T12
Lynx_canadiensis_Z.2001.117.9_T13
Mustela_lutreola_6661_T12
Mustela_lutreola_6661_T13
Mustela_putorius_7203_T14
Mustela_putorius_7343_T11
Mustela_putorius_7343_T12
Mustela_putorius_7343_T13
Mustela_vison_0147_T12
Mustela_vison_0147_T13
Mustela_vison_0147_T14
Nasua_narica_5542_T12
Nasua_narica_5542_T13
Nasua_narica_5542_T14
Neofelis_nebulosa_Z.2001.008_T12
Panthera_leo_T12
Panthera_leo_T13
Panthera_pardus_1600_T12
Panthera_pardus_1600_T13
Panthera_tigris_21574_T12
Panthera_tigris_21574_T13
Panthera_tigris_altaica_Z.2007.14_T11
Panthera_tigris_altaica_Z.2007.14_T12
Panthera_tigris_altaica_Z.2007.14_T13
Paradoxurus_hermaphroditus_4610_T12
Paradoxurus_hermaphroditus_4610_T13
Phoca_vitulina_M180.02_T12
Phoca_vitulina_M180.02_T13
Phoca_vitulina_M180.02_T14
Phoca_vitulina_M180.02_T15
Potos_flavus_0124_T13
Potos_flavus_0124_T14
Potos_flavus_0124_T15
Procyon_lotor_4264_T12
Procyon_lotor_4264_T13
Procyon_lotor_4264_T14
Suricatta_suricatta_3098_T12
Suricatta_suricatta_7103_T12
Suricatta_suricatta_7103_T13
Tremarctos_ornatus_Z.2008.34_T11
Tremarctos_ornatus_Z.2008.34_T12
Tremarctos_ornatus_Z.2008.34_T13
Ursus_maritimus_21570_T14

[rawpoints]
'Acinonyx_jubatus_T01
29.13432	4.70477	29.65243
11.81078	19.80557	-4.27184
10.85993	20.95026	-7.46770
5.50949	13.98372	-15.85448
10.87531	7.39112	-23.60556
7.06964	5.22181	-15.88216
7.92704	13.24276	-18.45053
14.06445	31.63723	-12.32560
22.97935	34.30923	-19.40160
19.95055	36.21334	-10.11625
16.30627	30.97209	-15.74196
7.18133	24.92763	-21.53548
-2.24587	31.75099	-31.17773
-1.12366	22.42324	-27.52726
4.57895	34.99971	-25.28952
-6.66790	17.86487	-25.71151
5.01379	40.76914	-20.84090
21.90230	6.55258	35.24591
-0.38382	24.13856	3.86947
-0.36231	24.51360	1.56908
1.81361	35.65727	-3.47057
-0.82569	36.71039	3.14571
4.72923	37.86496	1.44765
-1.23686	33.85997	-0.23378
-6.83928	18.18168	-6.05659
-11.21535	18.59799	0.34187
-9.49667	14.19129	-0.69296
-8.49404	20.48691	-2.22509
-8.99141	29.87881	-9.52285
-17.13293	35.81999	-20.04216
-9.39620	40.92025	-11.30394
-16.80457	24.67645	-14.47155

'Acinonyx_jubatus_T06
11.98801	58.72571	53.28096
2.84377	11.91780	5.59665
2.43174	8.81745	2.67569
-0.76108	10.54093	5.03753
-6.31434	-0.16017	3.86724
-6.10393	8.18397	5.02942
-1.87035	4.91455	4.76161
6.47996	9.52413	3.15749
8.32676	-0.97052	0.79133
10.43474	5.61463	0.97948
5.79845	4.46237	2.82355
0.27311	1.83616	-7.33375
-3.33069	0.85626	-23.52984
-8.78108	1.64980	-13.01285
5.94595	1.57297	-16.24230
-10.51214	5.42992	-11.23040
7.90876	3.83053	-13.72551
11.94420	60.18737	51.98800
4.11887	35.11105	10.36391
4.24569	30.83795	5.68559
9.62637	24.89469	0.34508
7.45354	32.91478	3.16640
10.61724	29.50246	1.45833
6.70701	27.98507	2.76495
-4.43970	25.17812	3.20695
1.61487	34.34512	5.73711
-3.77219	31.75768	5.48042
0.20875	28.61711	4.93537
0.08380	22.98785	-8.50687
-3.21951	21.84710	-24.32851
6.51452	21.63546	-18.51801
-10.59429	22.04399	-15.02327

'Acinonyx_jubatus_T02
-23.81757	81.26649	-4.42915
-21.30640	29.38048	-1.97300
-20.63069	28.59760	-1.94845
-20.16631	24.52811	-10.37423
-27.43226	23.08070	-15.30028
-24.58886	25.79545	-16.73752
-24.81859	23.23483	-10.30429
-21.06251	26.21600	5.20411
-29.57610	24.47357	11.32612
-26.70042	27.83078	12.27509
-26.37368	23.83924	5.14293
-22.02032	16.34639	-1.95579
-16.99034	2.18473	-1.89514
-19.28178	11.17312	-10.05552
-19.73335	11.29366	6.02933
-14.21790	11.20992	-12.48443
-15.20648	10.88059	8.34649
-10.26653	86.04572	-4.61724
-0.15932	39.06554	-0.72326
0.69553	35.24568	-0.87818
-5.69331	26.81695	6.91133
3.85433	32.98995	4.46330
-0.59080	30.79274	7.88777
-0.86831	31.54343	2.84711
-3.70076	26.77436	-9.53101
4.29284	34.37428	-4.37000
0.93429	31.03197	-9.92884
-0.28300	31.70417	-4.42024
-1.30666	21.06526	-1.87786
2.13507	6.11880	-0.54306
0.39523	14.82623	7.39970
1.35101	13.53414	-9.79116

'Acinonyx_jubatus_T03
33.03801	5.17845	24.65242
-0.47142	20.14674	-20.65645
1.51224	22.10981	-24.01977
-0.13687	15.98532	-24.03135
5.88824	18.76380	-33.86189
3.09652	14.14083	-29.58867
3.63641	19.78798	-26.85918
-2.52177	25.81841	-20.10747
3.02010	33.07710	-27.17722
-1.87803	31.53797	-21.60316
1.55268	26.45312	-23.81036
-3.37328	24.76817	-32.24914
-14.48024	27.56003	-43.61023
-6.28135	18.65521	-39.22989
-9.30085	31.80090	-32.79215
-7.87244	15.17426	-37.77528
-12.25787	32.36132	-29.84889
25.33391	0.60747	30.89230
-11.34524	7.81756	-3.51693
-13.06553	9.32431	-7.34084
-14.19746	21.52093	-13.33081
-16.47071	11.36546	-5.60364
-17.78565	17.10595	-7.03494
-15.25759	14.05034	-9.70244
-11.15378	7.48693	-19.41424
-15.44949	7.25614	-7.18818
-15.89610	4.39189	-8.89937
-13.43217	9.93839	-10.83617
-18.63049	14.61864	-20.95753
-29.42071	18.02210	-32.46224
-24.59936	26.11316	-22.24818
-20.94753	9.03905	-31.21390

'Acinonyx_jubatus_T04
-8.48451	42.02569	58.20282
-5.78943	14.58603	12.36351
-5.21967	9.36896	10.55765
-9.47104	14.22421	10.47155
-12.67203	1.62687	8.80434
-14.53014	9.30396	8.87027
-7.43032	8.12495	11.11182
-1.19604	13.29111	10.60477
2.02360	1.79001	9.89734
4.36877	9.46146	10.23087
-1.78423	7.87871	10.86642
-3.98207	4.58687	1.55502
-3.28366	2.40034	-14.61399
-11.39456	3.78752	-4.39947
3.03556	4.04090	-3.48326
-14.04018	7.41639	-4.96425
5.54386	7.37947	-2.53053
-8.71074	49.57624	61.50441
-5.62368	38.95921	17.20579
-5.57372	34.33209	11.18142
2.09090	26.01814	7.18964
-1.49991	35.36339	9.26790
1.85663	33.54404	8.91252
-2.08957	31.06341	9.26266
-13.00028	26.46426	7.01635
-8.20226	37.72448	9.81120
-12.74673	34.85892	8.56324
-7.90657	32.64883	9.55415
-5.73818	25.30398	-1.78058
-3.10874	23.30466	-18.04436
5.10270	23.31528	-8.54722
-13.73764	23.11106	-9.37814

'Acinonyx_jubatus_T05
45.21136	73.97986	-13.54226
-4.69594	32.46035	-2.56642
-7.56764	31.23723	-2.33030
-3.11202	31.94596	-5.94271
-14.55333	29.11438	-9.38463
-5.62504	30.01463	-9.70373
-8.26219	32.37757	-4.54446
-4.69542	31.83196	2.63614
-14.29582	31.35180	4.64244
-7.18510	31.49718	5.33918
-8.22494	32.06842	0.18927
-14.21667	20.03367	-0.48733
-15.93699	3.45206	1.86005
-14.43295	10.13596	-8.07469
-13.51398	12.29376	9.33920
-14.46246	15.49754	-9.12080
-12.50174	18.05235	8.89688
49.44360	73.15167	-14.21637
22.97701	36.19559	-4.63182
18.68765	33.31218	-4.15788
10.13605	29.48327	3.57522
19.82658	30.74431	1.02803
14.41727	30.28254	4.85313
13.31787	30.63420	-0.74683
10.12022	27.66047	-10.14666
18.67366	29.55014	-7.82356
13.85315	27.99585	-11.37066
13.21896	29.85180	-6.48447
6.23811	18.44975	-1.43936
5.28004	2.18853	0.45825
5.08520	12.39808	9.43543
4.86135	9.03206	-9.53843

'Acinonyx_jubatus_T07
-10.01587	57.24704	57.15086
-4.62938	13.05227	15.32552
-4.69435	10.47207	14.53507
-8.19578	14.32218	14.18993
-11.51849	4.25134	12.50876
-12.95320	10.88323	12.14714
-7.73685	9.10614	14.36771
-0.12253	14.07174	15.76111
1.37289	3.01650	14.70516
3.96088	11.64051	15.15675
-2.37450	9.16923	15.72240
-3.35570	4.75244	3.16509
-0.42934	3.79332	-13.75554
-10.16063	4.25661	-6.18732
6.66362	3.36704	-3.41913
-12.32676	4.10712	-0.37552
6.31038	2.76722	2.55252
-9.93181	64.37599	55.62293
-4.62361	40.07239	21.65689
-3.74920	37.83376	17.34825
3.38816	30.18808	14.77800
1.48847	39.48331	15.84435
4.84675	35.49573	16.30184
-0.96577	35.13900	15.99454
-10.32080	29.99509	12.45308
-7.62686	39.43329	14.50990
-11.55737	36.38873	13.73615
-5.61459	35.57482	15.44680
-2.48765	25.64242	2.53177
1.01351	24.86348	-14.11121
9.09423	24.06869	-4.13644
-10.58582	25.05774	-7.16332

'Acinonyx_jubatus_T08
-25.38342	35.68888	37.44843
-8.18311	22.52784	-13.47794
-8.88943	22.48117	-18.27594
-5.99146	25.68831	-13.24203
-8.01826	28.95832	-25.05865
-4.37979	30.49641	-18.94071
-8.65411	25.46737	-19.51979
-9.10612	17.93667	-13.20347
-12.40180	16.84752	-23.37524
-10.77185	14.32812	-17.22526
-10.77792	20.71462	-18.42043
-1.14393	18.46527	-28.54031
13.98624	11.46725	-33.57827
10.34787	23.30878	-30.90032
2.94739	7.28416	-29.82565
4.98066	26.60598	-30.15110
-2.61500	8.63897	-28.49205
-22.05097	35.06827	42.57838
-0.83781	21.59135	10.82748
0.08908	21.09361	9.25553
-1.77528	12.37379	1.94817
0.49374	16.55090	12.76593
-1.20328	12.06071	8.43197
-0.54860	18.24037	6.84575
3.51089	26.82316	1.02202
3.16395	23.65324	11.70866
4.81812	28.58419	7.33277
0.66378	23.17959	6.18047
8.33427	17.03127	-7.08925
22.39532	9.90873	-14.37333
11.96965	3.99142	-10.38779
18.98815	23.05462	-11.71486

'Acinonyx_jubatus_T09
6.00451	60.19137	32.90630
0.16886	31.87278	-1.48820
-0.47685	29.77563	-7.02769
4.20688	31.44006	-3.70426
6.13405	28.55696	-15.25970
8.66800	29.57440	-7.57533
2.70529	30.51617	-9.48254
-3.42916	31.30428	-2.68614
-8.81577	27.75395	-12.92869
-8.91141	28.33875	-4.83867
-3.54937	30.17745	-8.34849
-1.68048	18.12961	-15.27838
0.16919	0.13796	-15.03933
8.84582	9.16197	-15.59122
-9.43125	7.74889	-12.59485
10.55350	16.53244	-15.61500
-11.21417	16.10234	-13.21264
7.01336	59.19006	35.93784
3.43241	34.36782	23.02715
3.76878	31.34154	19.75012
-5.87253	26.40870	13.60758
-0.36406	29.74471	23.20972
-5.47220	27.89210	19.48189
-1.30389	29.00467	17.16229
11.71055	26.80649	9.77816
8.59850	29.87713	21.56887
13.66157	28.54725	16.38987
7.39569	29.39326	15.28012
1.62465	17.00005	6.58367
1.42865	0.11764	7.84510
-9.42155	8.67630	9.33035
14.86989	10.88325	4.82077

'Aonyx_cinerea_2908_T10
0.53130	15.39835	-11.95337
0.99665	6.98216	-3.02229
1.05362	3.22445	-2.21437
2.82934	4.75603	-2.25837
4.94640	1.56419	0.26102
4.52371	4.18219	-1.53157
2.69835	1.74138	-1.83784
-1.30999	5.28959	-2.11022
-2.30507	1.58913	-0.38126
-2.94112	4.05066	-1.45435
-0.50638	2.01901	-1.98431
0.99951	2.91649	3.05837
1.00627	3.46861	7.68166
5.08416	4.60812	5.03986
-2.62944	3.29086	4.69136
6.62392	5.73495	2.87745
-4.32794	5.50971	3.02661
0.36054	20.07227	-10.77603
0.51827	17.19275	-5.37595
0.74770	16.16848	-4.55755
-1.63161	12.32555	-2.44098
-1.15238	14.61111	-3.59107
-2.38320	13.41993	-3.34240
-0.64509	13.34536	-3.01903
3.50346	12.88074	-2.37301
2.79136	14.94969	-3.79826
4.20134	13.56529	-3.35299
2.44319	13.80125	-3.33826
0.66732	11.78723	2.44319
0.70567	11.36807	7.53695
-3.53803	11.50603	4.69657
5.23862	12.06816	4.22400

'Canis_lupus_T09
12.00723	2.81465	-37.17648
0.18050	22.66808	-4.46593
-0.99632	26.27503	-1.37846
-4.12262	21.58920	-5.95137
-9.25018	29.33315	0.60181
-7.06055	23.16120	-4.44654
-3.24942	26.90715	-2.26178
3.34374	22.45575	-3.46061
3.10007	31.70798	5.45171
5.43158	24.38095	0.23303
0.72657	27.40681	-0.74078
-5.46127	26.05199	9.50801
-9.84665	20.02911	22.35416
-15.45361	22.40459	11.06303
1.88428	23.47287	16.84146
-15.33274	22.68780	2.06714
6.57649	24.65413	10.37760
12.02026	-1.27658	-36.96611
3.98012	3.81218	-14.94547
3.39652	5.15175	-12.46522
7.23871	10.44987	-3.57540
8.66699	1.95904	-12.74031
9.04994	4.93935	-9.03568
4.77725	6.03940	-10.42208
-5.14438	9.86630	-8.08226
-0.79555	3.01435	-14.90521
-3.57629	5.45479	-12.50119
0.93530	5.93850	-11.71610
-1.96236	8.04061	1.89691
-5.11594	1.44441	15.15174
7.68917	5.91769	10.37606
-13.59949	4.46493	2.85006

'Genetta_tigrina_3824_T04
-1.66825	25.94224	-8.17503
-0.60142	10.17945	1.78257
-0.54890	9.74281	2.92336
-1.99298	10.02369	1.86006
-3.00852	9.19218	4.94659
-3.79027	8.98785	2.32434
-1.68950	9.92644	3.47650
0.98223	9.96081	1.66937
2.38962	8.91969	4.95439
2.44051	9.36168	2.36438
0.41911	9.87884	3.31308
-0.63994	4.87091	3.87392
-0.81772	0.73438	3.46618
-3.66894	2.87976	3.57400
2.26786	3.10520	3.31212
-4.27650	4.45574	3.48303
2.96105	4.63183	2.93344
-1.51974	25.49479	-9.80424
-1.16883	12.24466	-5.68744
-1.26671	11.30519	-5.51137
1.41436	9.10162	-3.12836
0.35048	10.37547	-6.00497
1.89618	9.97428	-4.92255
-0.50931	9.95515	-4.68550
-3.43573	9.04553	-2.91701
-2.46496	10.44632	-5.90944
-4.04634	10.03798	-4.92987
-1.68503	9.94863	-4.82042
-0.87585	5.04580	-3.52376
-0.77908	0.71568	-3.37411
2.13621	3.31445	-3.26801
-3.76761	3.42949	-3.16811

'Genetta_tigrina_3824_T05
-1.90689	21.97306	-11.58055
-2.32532	10.14709	2.55134
-2.40373	9.74487	3.62186
-4.31317	9.84858	2.53367
-4.88664	9.54485	5.41164
-5.82945	9.15414	3.51526
-3.42104	9.84598	4.10379
-0.56308	9.59757	2.41486
-0.09596	9.41111	5.17624
0.68068	8.97667	3.32821
-1.63557	9.93552	4.01412
-2.47271	4.93098	5.07746
-2.61974	0.67616	4.92484
-5.53779	2.73611	4.22268
0.62708	3.09227	4.53071
-6.39717	5.01618	4.27216
1.47849	4.86485	3.86658
-1.91198	20.84467	-12.33156
-2.27052	11.89574	-5.33776
-2.24160	10.79345	-4.91626
0.07643	9.21871	-2.32085
-0.37518	10.05046	-4.96612
0.26959	9.75632	-3.71301
-2.06371	10.10185	-3.81293
-4.53998	9.07454	-2.09889
-3.99740	10.26501	-5.12131
-5.01939	9.85621	-3.79896
-2.70703	10.10685	-3.98519
-2.57838	4.61339	-1.90870
-2.55646	0.45076	-2.01391
0.73697	3.23348	-1.58177
-5.68272	3.25719	-1.73031

'Genetta_tigrina_3824_T07
-3.28466	22.18293	-15.41589
-3.90493	11.65679	-1.32427
-3.78125	11.19530	-0.21538
-4.92012	11.46639	-1.50118
-6.15630	9.89200	1.27578
-6.44498	10.50353	-0.90421
-4.76898	11.33121	0.02248
-2.10173	11.07603	-1.46525
-1.32134	9.83647	1.44311
-0.77654	10.08214	-0.88962
-2.41088	11.13267	0.06340
-3.90413	5.53389	1.31606
-3.87617	1.93695	0.98813
-6.74033	3.93068	0.74620
-1.14664	3.84490	0.89621
-7.57289	5.47930	0.34546
-0.17212	5.53392	0.44287
-3.28750	21.11385	-16.89428
-3.80440	13.16707	-8.88153
-3.90007	12.16482	-8.39705
-1.60434	10.73326	-6.04366
-2.42299	11.91835	-8.85385
-1.34643	11.54397	-7.82382
-3.64796	11.69773	-7.69859
-5.89135	10.73221	-5.86116
-5.60150	11.84886	-8.94006
-6.38641	11.65492	-7.90210
-4.25580	11.74665	-7.72003
-3.78037	6.26383	-5.61974
-3.94162	2.04843	-5.98000
-0.67186	4.43774	-5.45996
-7.15457	4.53524	-5.55140

'Hyena_hyena_2981_T10
-8.76874	64.22877	-19.31495
-7.23956	38.84931	5.52031
-7.51608	35.52702	10.89338
-12.04505	37.37817	10.49975
-15.37492	34.00451	15.29556
-16.16558	36.36119	11.06672
-10.21743	36.72123	13.74048
-1.71171	35.97605	9.84646
1.61721	32.52835	14.97422
1.83664	34.29895	10.88233
-3.92352	35.37555	13.22389
-7.94980	23.10350	14.57122
-10.29138	4.25163	13.45110
-20.13879	18.60191	13.37724
2.39417	17.81327	10.68829
-19.74796	25.38743	12.94121
2.74283	23.57747	12.35709
-8.65519	61.16106	-25.03751
-9.22785	40.84747	-10.52283
-9.48923	36.15226	-12.53067
-1.25863	33.13096	-4.22105
-5.32108	36.81245	-10.50868
0.31224	34.06185	-8.23785
-5.94088	35.82437	-5.55854
-17.05376	34.35291	-3.42624
-14.29673	37.97027	-8.99211
-18.60609	35.85269	-6.76510
-12.28652	36.16643	-5.92836
-9.87895	23.19651	-3.24454
-10.80827	4.86130	-4.91491
4.34245	19.41682	-2.57452
-23.25660	21.65534	-1.05525

'Suricatta_suricatta_7103_T09
-4.11301	20.39042	-15.26949
-0.80240	7.94109	-4.91673
-0.42303	5.62090	-3.49665
0.27566	7.11008	-4.85599
2.13995	2.98244	-4.06882
2.75526	6.86336	-4.66610
0.31620	5.16016	-4.10963
-2.31462	7.23084	-4.07059
-2.39986	3.23587	-2.67608
-3.74549	6.71684	-2.90586
-1.32204	4.95810	-3.66495
1.02461	3.58306	1.20512
2.95954	4.80665	6.78316
5.86355	4.75997	1.69485
-2.46151	4.63027	4.22204
5.52285	4.68145	-1.16293
-3.92703	4.80944	2.13135
-3.96486	24.01927	-14.17031
-1.41081	18.54132	-5.79463
-1.14858	17.82087	-5.23547
-3.80036	13.07951	-0.76293
-2.47623	16.99498	-3.85535
-4.43096	14.75092	-2.17933
-2.01274	14.16616	-3.46309
3.15141	13.81156	-4.20316
0.49015	17.56404	-5.01906
2.38966	16.06133	-5.24739
0.42595	15.00242	-4.44622
0.70773	12.63633	0.81529
2.59253	13.15892	6.77610
-2.90379	12.56192	4.57680
5.96498	12.74245	1.51974

'Suricatta_suricatta_7103_T08
-2.60462	22.42826	-13.02962
-1.25392	8.41262	-1.12214
-1.70495	6.89766	-0.20190
0.57068	8.00227	-1.87919
-0.42948	3.78013	-1.21876
1.49768	6.70298	-2.03266
-1.25195	6.03079	-0.78694
-2.84806	9.19361	0.28240
-4.10497	5.57138	1.48854
-3.84021	8.35043	1.39479
-2.71337	6.53799	0.23056
0.28875	4.72594	4.21791
3.80893	4.66021	8.73562
5.17110	4.24475	2.78463
-1.75393	7.05101	7.67838
4.22634	4.35379	0.21554
-3.56903	8.00624	5.87207
0.66753	26.97119	-11.80522
2.01484	20.29192	-4.87088
2.26856	18.44788	-3.36240
-0.44694	15.51359	0.63824
1.85429	18.97801	-2.09798
0.04447	17.94607	-0.76318
1.62079	16.35850	-2.29811
3.99558	12.82247	-2.61003
3.85687	17.48646	-3.63410
4.69183	14.83224	-4.19110
2.54708	15.29689	-2.65283
3.95154	12.56199	2.68696
6.43289	12.04352	8.00968
1.78138	13.62355	7.39485
8.16457	10.41195	2.59495

'Suricatta_suricatta_7103_T07
-7.18257	22.39097	-9.42403
-2.09919	6.52994	3.34771
-2.14027	4.53885	4.01179
-0.41048	6.33371	2.33379
0.36994	1.77908	2.88893
1.43965	4.61827	1.97840
-1.18649	3.72296	2.96041
-3.21582	7.44896	4.62686
-4.66556	3.19577	6.79442
-4.46198	6.54352	6.20845
-3.18348	4.25288	4.67989
0.55952	3.35650	8.08033
4.04858	3.38038	12.63704
5.29295	3.54600	6.76524
-1.88640	5.18083	11.93426
4.29942	3.79375	4.32979
-3.86176	5.30831	10.00491
-5.59620	26.57504	-8.68065
-0.95621	17.95986	1.32348
-0.64413	17.09359	1.85487
-2.54795	12.61263	6.72806
-1.57607	16.88319	4.05602
-2.71812	15.58759	5.13409
-0.88082	14.44053	3.35596
2.96863	11.39498	2.52629
1.52390	16.03484	1.71881
2.40104	13.97822	1.30398
-0.23978	14.15471	2.84153
2.25374	11.86606	7.50136
5.45143	11.48225	12.64679
-0.23383	12.22762	12.15752
6.77810	10.65168	6.88672

'Suricatta_suricatta_7103_T06
-9.99682	23.13295	-12.57216
-1.62475	6.59140	-2.33089
-1.18371	3.63689	-2.03449
0.56984	6.07746	-3.03627
2.10231	1.20203	-3.69296
2.74868	5.02687	-3.75408
-0.08566	3.39244	-3.02629
-3.27376	5.89543	0.01338
-3.28419	1.05929	-0.08536
-4.32702	3.94643	1.02003
-2.38445	3.16364	-1.46612
1.63321	2.18744	1.98586
5.16820	1.40798	6.64326
6.62030	3.18344	0.75326
-1.28006	3.05578	5.89674
5.47744	3.54061	-1.62286
-2.88524	3.47867	4.18916
-8.71086	27.23809	-10.49119
-1.66335	16.35240	-1.49094
-1.29294	15.40701	-1.23662
-2.87854	10.28621	2.51899
-1.97125	14.96107	0.74895
-3.22641	12.98781	1.57822
-1.26937	12.52703	-0.37849
3.56326	10.43043	-1.72899
0.96279	14.70718	-1.45675
2.65200	12.69336	-2.34577
-0.21194	12.36826	-1.30231
2.28391	10.39849	3.19777
5.81847	9.29766	8.05365
0.00233	9.18807	7.61941
6.86298	10.10180	2.62098

'Leptailurus_serval_Z.2004.155_T02
-37.36977	4.70240	-3.03521
-3.26207	9.27337	3.25423
-2.37231	9.45263	3.40395
3.83738	4.72655	-1.13560
6.35371	0.86243	1.43467
2.12405	0.73718	-2.16537
4.85434	4.03464	1.49673
0.62066	14.16332	10.91056
3.15179	10.70151	14.61673
-1.79905	12.74707	14.89529
2.41471	11.16649	11.40182
6.76805	10.48547	5.09737
13.54698	14.39783	3.66411
10.03465	15.34629	8.50387
11.65362	9.99160	0.98795
10.48452	9.23070	-2.15763
7.78828	16.61663	9.89574
-38.46969	12.78782	-7.66437
-9.72133	19.48130	-5.92441
-5.86341	20.20080	-5.43238
-3.86586	20.72243	0.41810
-5.89429	23.54160	-4.69599
-5.13190	23.33863	-1.02364
-4.73757	20.26224	-3.63322
-1.96507	16.17102	-6.83896
-4.93649	21.16138	-8.26066
-3.32270	18.09157	-9.15620
-4.14651	19.00787	-5.44819
3.97315	21.01243	-3.40823
10.87970	24.28376	-3.47974
7.42490	25.26892	0.51323
9.27540	19.86563	-6.90388

'Leptailurus_serval_Z.2004.155_T03
31.32517	19.49723	-1.70123
-5.09655	15.82321	1.17844
-6.16095	13.39979	2.86564
-6.22210	16.95283	5.81822
-11.08011	14.88675	10.42937
-7.93591	17.06278	8.94476
-6.95844	13.58599	6.82386
-6.26635	11.58767	-1.41020
-10.15097	6.71283	0.96222
-7.73632	8.29039	-1.02447
-6.80115	9.60239	2.07673
-14.49532	13.85207	2.94047
-21.12161	16.18918	0.89652
-17.13139	11.23388	-1.90666
-18.05967	17.76439	5.13132
-15.26866	19.39705	6.05791
-14.71659	10.78535	-2.53370
32.37547	22.07645	-2.61243
1.90549	27.34976	-8.41459
-1.19551	25.91691	-7.27883
-5.64420	18.39842	-8.19975
-2.00221	26.21158	-9.71942
-2.69923	23.38102	-10.78529
-2.56562	24.84313	-7.40391
-6.40760	25.74070	-0.04400
-1.70079	28.28173	-7.28505
-3.08123	28.55116	-3.36463
-2.68507	25.98862	-5.96964
-11.84619	23.40308	-5.24023
-19.33091	25.93393	-7.05183
-15.21549	21.28328	-10.17832
-15.37054	27.58148	-2.31605

'Leptailurus_serval_Z.2004.155_T04
-28.81806	33.51120	-3.79234
6.53501	29.43112	-0.13167
7.79951	26.85591	2.10690
6.88348	26.21612	-1.36232
9.66090	21.28519	0.97540
8.24725	23.89608	-2.56295
7.66380	25.20152	1.07479
7.71402	30.71450	3.35062
9.82216	26.52730	7.81271
8.23799	30.73903	5.52712
7.78338	27.22915	4.00801
16.39319	26.78509	1.57350
23.01692	29.45563	-0.31042
19.53531	24.91631	-1.86905
18.90893	31.28194	4.31513
16.84855	23.89833	-2.79355
15.65876	32.15433	4.61167
-29.89611	35.13834	-5.01570
-1.35589	40.26093	-10.56848
0.99161	38.94607	-9.15972
6.03851	39.34866	-2.34411
2.84035	41.51121	-7.90619
4.07800	40.73666	-4.64318
3.76921	38.39569	-7.04685
5.78679	32.84423	-9.99981
2.63485	38.31216	-11.67086
4.28786	35.25264	-11.78885
3.69523	37.34549	-8.64030
13.38381	36.55360	-7.24489
21.11238	38.71029	-8.65361
17.29177	40.90129	-4.21001
16.88550	34.22575	-11.99103

'Leptailurus_serval_Z.2004.155_T05
35.50266	11.36815	-3.09383
-0.71041	11.63125	6.06549
-1.61714	10.00442	7.50255
-0.68701	13.96872	8.21522
-3.27203	10.17644	13.70873
-1.68533	14.67404	11.56001
-1.46434	10.59324	9.59121
-1.64848	9.99280	3.11483
-4.49566	4.70996	6.51331
-3.26008	7.74630	2.75077
-2.01818	7.85801	6.72975
-9.53589	11.65150	8.10178
-16.61979	14.60344	6.67346
-12.21948	16.32412	11.02085
-13.71132	10.12173	3.88574
-9.24901	16.38257	11.42691
-11.21784	9.16652	3.09861
36.62203	13.06895	-4.39549
9.86286	21.83167	-5.14002
7.34647	20.93225	-4.16960
0.89466	15.08413	-3.70003
4.31459	19.55535	-6.51560
2.42164	16.37258	-5.38668
4.00854	19.11421	-2.94854
2.81218	21.50821	3.04838
5.47996	23.33891	-0.99822
4.63134	23.22344	1.13605
4.43228	20.69358	-0.91059
-5.00047	20.54244	0.13364
-12.69759	24.32095	-2.78730
-9.28795	18.87366	-5.42351
-7.62527	25.77037	2.13859

'Leptailurus_serval_Z.2004.155_T06
-37.18010	16.26021	-4.26048
0.15682	15.65938	2.61053
2.31664	14.15952	4.73571
2.19566	12.19810	0.08216
5.12886	8.73414	3.88589
3.96078	9.42281	-0.77037
2.75877	11.47598	3.50798
1.72424	18.59053	6.03513
4.61191	15.17227	10.53217
2.44917	18.54382	8.34048
2.16613	14.88392	6.45051
10.33609	15.30103	4.31234
17.50232	18.58815	1.50682
14.65074	14.07669	-1.12996
13.77202	21.26671	5.70996
12.51841	12.47668	0.00414
10.49948	19.74055	7.39885
-37.50430	17.96630	-5.88791
-11.06216	24.57023	-7.86496
-9.97047	24.50479	-7.30668
-4.30115	24.89706	-1.09081
-8.87563	25.42319	-6.13080
-6.68165	26.12594	-3.73245
-6.40417	23.65223	-5.12842
-3.49421	19.07568	-6.94576
-7.59271	22.74603	-8.54659
-5.42003	20.32910	-8.43183
-6.01798	22.47555	-5.74044
3.95394	23.26059	-5.23132
10.81227	27.78187	-7.72163
7.16478	28.62154	-1.98444
8.05330	21.97777	-9.49410

'Arctictis_binturong_5474_T05
-8.16268	37.87566	10.07271
2.90640	12.37455	5.17910
3.82594	10.83984	4.74634
3.10472	11.52417	2.88923
1.33377	5.01405	-1.75612
1.80273	10.18327	-1.85401
2.34855	7.81846	2.47929
4.40060	11.49747	6.32246
5.51418	4.40528	9.92770
6.49391	9.55816	10.16421
4.14051	7.89740	6.99499
10.11320	7.80486	2.32921
18.84188	4.57982	-0.76003
11.07371	6.20099	-4.51004
15.32216	5.80060	6.49696
7.71560	10.16396	-4.56670
12.97075	8.97941	8.81048
-4.40473	42.93218	8.44257
5.98206	27.25085	4.37372
5.65506	25.57924	3.84324
8.97823	19.87537	7.72104
7.70684	26.85038	5.16753
9.50247	24.48233	8.99625
7.01513	21.97445	5.57295
5.39427	19.30387	-0.61103
6.27173	26.75482	2.26653
4.54266	24.36686	-2.38841
5.66358	22.82883	1.98587
13.68575	20.32890	1.20849
21.05171	17.95202	-2.80948
19.25687	19.37447	5.43436
14.41945	18.88376	-6.22136

'Arctictis_binturong_5474_T08
-10.80471	33.11135	2.35254
-3.59176	12.94958	1.02669
-2.31891	9.98418	0.84068
-2.72350	11.09540	-2.73277
-2.75927	3.94277	-4.85404
-2.13622	8.85292	-5.47541
-2.68587	6.78706	-2.61774
-1.61899	9.68205	4.13876
-1.67120	3.07534	6.01720
-0.65583	7.70199	6.87072
-2.28535	6.83994	3.30947
4.36498	5.55456	0.17798
13.56998	3.12295	-1.57380
7.41525	5.67576	-7.03858
8.56708	4.08698	5.91835
4.19924	8.25461	-7.25709
5.64692	7.38965	7.06428
-6.79062	38.19432	1.45445
-0.06267	28.88849	0.84831
0.35557	27.12114	0.81974
2.79723	20.33157	5.95943
1.86164	26.35021	3.04229
2.18410	25.08874	6.76368
1.73969	22.77290	3.36348
1.16867	20.68409	-4.46673
1.14547	26.36948	-1.70185
0.91056	25.80148	-4.66201
0.91737	22.97546	-1.70406
7.94860	19.56872	0.62986
17.38902	16.38670	0.19739
12.26988	18.13883	6.97129
10.78700	18.13935	-7.34396

'Lutra_lutra_2981_T01
78.56684	30.37318	132.82011
78.21918	22.56594	159.01517
77.99379	20.84509	160.39404
86.87651	18.87387	161.93503
90.35921	15.21564	161.56549
90.45122	18.68811	160.46208
87.67029	15.32356	163.30054
70.00240	20.35799	161.52586
68.81580	13.97363	162.64981
66.75603	16.70369	160.51013
71.43192	17.93027	162.93678
78.72452	20.06664	167.28452
79.09918	21.33088	175.12996
84.47122	20.90367	169.48325
72.10707	21.24393	171.10713
86.18230	24.71715	171.07332
70.69168	25.23465	172.46844
77.49902	35.99051	131.95129
77.60236	33.92311	156.18326
77.78711	33.77320	157.77258
71.25232	29.53962	162.02742
70.91174	33.95048	159.27272
69.63267	30.83181	158.50923
72.42942	33.28455	161.10010
85.44499	30.91292	161.58096
85.67935	35.54823	158.57202
87.13155	32.79047	158.37730
82.91581	34.26755	160.79932
77.60356	33.47301	165.07983
77.95018	36.08404	173.87466
71.97469	35.32341	170.24661
83.64774	36.23297	169.67162

'Lutra_lutra_2981_T02
105.71239	36.95743	170.88657
103.05968	31.17907	145.11505
102.90572	32.84783	141.94373
108.36464	31.86522	141.39569
109.81574	35.38290	137.99594
111.38987	35.10263	141.18970
107.13741	33.47285	139.77425
97.71215	31.16721	142.40349
95.56509	34.58250	138.61421
95.09122	34.90732	142.64635
99.54597	33.46730	140.86034
103.29243	28.33200	135.99434
102.52334	22.83508	129.92838
107.95331	25.87242	132.82153
97.36136	25.61980	133.88443
110.63090	24.74077	135.37894
94.99754	24.20411	136.96936
106.56458	33.29982	174.09604
105.22832	20.77903	155.36118
105.04999	19.01439	153.23979
99.95077	20.98468	147.38689
101.51125	18.14713	152.95155
99.39159	19.12191	150.99326
103.75729	20.23225	150.28125
109.10739	21.05063	146.83421
107.88509	18.25750	152.04984
109.56134	19.38646	149.29720
105.81095	20.18368	150.04158
104.04668	17.30887	144.63112
103.98167	11.50064	139.31453
97.62687	14.54740	142.98381
109.50644	14.31057	141.40109

'Lutra_lutra_2981_T03
81.34192	28.41071	85.29497
83.18526	23.82130	113.99386
85.58710	21.72026	116.55711
85.67802	25.37976	115.06429
90.25129	24.72071	120.28914
88.48283	27.86183	117.35203
87.39076	23.03226	116.57852
81.31082	21.46867	114.09010
83.94852	16.08050	118.61277
81.18989	18.28170	115.70903
85.24345	19.21147	116.81201
82.33042	23.03804	122.38519
78.52650	25.09235	128.52034
84.47002	29.47993	125.20387
77.27483	19.88128	124.85591
83.52032	31.70987	123.66189
74.68980	19.69230	123.15401
78.79440	30.51801	84.69141
73.60439	32.31585	105.55291
72.93390	32.73175	107.69444
73.81736	26.69009	111.23975
70.73569	30.39015	108.22215
70.93453	27.81675	108.95334
73.64407	30.26063	109.31606
78.26623	33.64804	111.53753
74.42215	36.34964	108.54313
77.26657	36.23294	109.99648
74.98479	32.69854	109.48015
72.76215	31.73744	115.60222
69.51745	33.09553	123.42268
67.36653	27.91442	119.26970
74.97427	36.86424	120.51744

'Lutra_lutra_2981_T04
102.23563	27.66369	123.95760
99.53453	24.36857	96.20441
95.79663	21.82015	93.42638
97.92361	27.56454	95.33942
92.50872	25.19637	92.07074
94.48817	28.85971	93.46410
94.98352	23.12146	93.51030
101.77213	21.57047	95.62885
97.62331	17.25738	92.51003
101.43138	18.34136	94.69353
96.66184	20.05224	93.78435
99.79635	23.91637	89.67728
102.79991	25.54800	82.10855
98.87144	28.84349	85.82773
104.45740	20.92264	85.87510
98.82080	31.71608	87.81394
107.17149	20.60511	87.72729
107.44711	30.39883	126.03032
110.18001	31.62589	106.28281
110.18233	31.72067	103.89716
109.59029	25.63453	98.97408
113.25623	29.05445	103.85985
112.16594	25.84226	101.65960
109.05444	29.16447	102.01382
104.53577	32.55264	98.71352
109.08356	35.04774	103.73312
105.66934	36.18858	102.23756
107.67348	31.24639	102.23237
110.44023	30.99723	94.97237
113.19577	33.63300	89.19077
114.64383	26.68327	91.57253
108.20143	36.87560	91.30913

'Caracal_caracal_T01
-24.49331	11.69880	124.34718
-25.88128	4.94992	97.23958
-25.86254	4.75633	95.54536
-34.56562	1.93114	92.25793
-36.83546	-3.23957	91.22710
-37.57709	0.14089	93.42381
-34.13957	-0.77430	90.66619
-17.37760	3.54522	91.86955
-15.24813	-2.47591	90.91199
-13.58183	0.08101	92.69938
-18.33391	0.87574	90.07912
-25.63272	1.58184	86.18259
-25.60068	3.45625	78.92432
-30.90332	3.08689	82.05954
-20.23582	2.64974	82.32649
-33.30659	5.57184	81.32930
-18.21924	6.70145	81.01046
-24.39324	15.08575	123.26968
-24.92811	16.34381	97.83328
-25.01003	16.16170	96.92191
-17.95283	12.43756	90.94331
-17.93616	16.72001	94.00621
-16.67212	13.10403	94.18413
-19.52190	15.63833	91.59394
-33.14527	12.68694	90.91360
-32.46841	17.13781	93.34671
-34.07926	14.63109	93.59026
-30.80966	14.90321	91.96022
-25.90318	15.20049	86.17360
-26.15566	16.99244	78.14572
-19.44701	16.79850	82.36616
-32.36088	16.77366	83.00011

'Lutra_lutra_2981_T05
81.97578	32.24466	40.37455
83.54853	24.42347	65.88328
85.91723	22.12233	68.82180
85.18353	26.34927	67.55938
89.21021	24.61191	71.79723
87.79750	28.23814	70.08827
87.11342	22.89074	69.22314
81.75493	21.64738	65.64472
83.91071	17.03135	69.56652
80.71654	18.45518	66.31386
85.42401	20.66998	68.44141
81.38574	23.79221	73.06247
77.82796	25.03745	78.61514
81.18623	27.73749	77.29275
75.67817	20.60493	75.24840
81.43298	30.98612	75.52162
73.08473	20.97469	73.55405
76.14824	35.62843	39.22642
73.56421	33.16691	55.80576
73.12218	33.14124	57.17927
73.93217	27.62415	60.53081
69.84340	30.19139	57.05073
71.15977	27.48444	58.47687
73.09521	30.81223	58.51735
77.48383	32.19223	62.52597
74.15835	35.40063	58.18922
76.02409	36.05153	59.79638
74.50520	32.47414	59.00142
71.79979	31.42366	65.81638
67.57927	32.41892	72.33543
66.49384	27.69837	68.78567
72.32844	36.84173	71.00383

'Lutra_lutra_2981_T06
102.13454	33.37751	75.39993
97.43585	24.22244	54.19530
95.64941	22.58549	51.78076
95.78214	26.46647	52.70359
91.74465	24.38614	49.27850
93.57253	27.75548	50.81144
94.39716	23.48602	51.56186
98.87817	20.74017	53.81181
96.12621	17.04576	50.21362
99.72529	17.71576	52.92994
96.03649	20.25935	52.25284
98.83334	22.86749	45.34043
102.98083	24.29910	39.59222
98.76093	29.39315	41.63637
104.42659	19.72771	43.39392
98.42996	31.02555	44.34840
104.62018	19.27761	46.76902
107.72054	35.87135	74.16586
107.90689	33.25294	62.78308
108.37990	32.94469	61.18946
107.21098	27.29365	57.70161
109.63131	30.42049	60.35284
109.07857	27.62066	59.62243
107.46701	30.25066	59.30709
103.63550	33.29586	56.33299
107.10045	34.74886	59.45232
104.89171	35.51548	58.15802
106.45847	32.09391	58.95661
107.92606	30.91933	53.59289
112.21968	32.94006	46.16817
113.77010	27.16829	50.96043
107.85698	36.47202	48.94942

'Lutra_lutra_2981_T07
80.23417	32.23122	29.60971
76.27466	24.98611	5.71953
73.15046	22.80463	3.58661
74.99771	27.16861	4.77898
70.30029	25.69486	1.29569
72.13837	28.63712	2.91851
72.32150	24.26682	3.25014
78.13295	22.20860	5.30849
74.73035	18.22980	2.03969
77.32552	19.77067	4.24332
73.59725	21.67359	3.70303
77.02679	24.58804	-1.51598
81.63895	25.49764	-8.59094
76.72845	29.68682	-5.43456
81.85514	21.15412	-4.85669
77.63720	32.00486	-2.71077
84.47146	21.14561	-2.64254
86.20390	35.51603	30.51212
86.43681	33.47792	17.90024
86.95943	33.52676	14.72416
86.73820	27.85869	11.08012
88.84451	30.82832	14.12445
88.95344	27.74874	13.24615
86.52811	31.28691	12.95003
82.69701	34.17817	9.42560
85.60193	35.78812	13.14177
83.86839	36.63588	11.82801
85.52542	32.96780	12.45977
87.55230	31.72218	5.49850
91.21770	33.30114	-0.15668
92.15442	27.46941	3.30140
86.25414	37.17149	2.10854

'Lutra_lutra_2981_T08
105.84814	34.54704	-2.03787
111.23409	24.57958	18.32668
112.67782	23.34746	19.94499
112.97694	27.33900	19.79533
116.86449	24.35011	21.99683
115.58505	28.64893	21.56234
113.87629	24.19043	20.06033
109.63536	21.34415	18.46419
112.45857	17.87278	20.95189
109.33923	18.37961	19.73230
112.21126	21.88764	19.55762
110.77737	23.01544	25.01372
107.29395	25.86172	32.80782
110.74611	28.07210	30.48512
105.88599	20.14846	28.34274
110.26901	30.49084	27.73207
104.49287	19.78735	25.26255
102.39229	35.75098	-2.88469
100.24722	34.77180	9.12727
100.24444	34.36580	10.23020
100.76152	28.29806	14.46363
98.76948	31.59149	11.09798
99.10390	28.86581	12.18794
101.04752	31.82769	12.31991
104.71259	34.15798	16.55014
101.11838	35.69507	11.99393
102.90973	36.34696	14.22001
101.88884	33.87960	13.11520
100.57253	31.54830	19.95301
96.83771	32.46609	25.65261
95.58961	27.42496	22.09473
100.90707	36.79186	24.22386

'Lutra_lutra_2981_T09
78.20692	34.29452	-14.72947
73.66370	24.65697	-36.22203
72.56305	23.22900	-38.42807
72.27694	26.45702	-37.69149
68.82718	25.28710	-43.36694
70.80229	28.24477	-40.37115
70.98725	24.92100	-39.53527
74.99356	22.05983	-36.26109
73.87061	17.54771	-40.71782
75.81019	19.31657	-37.07276
72.74214	21.13632	-38.48081
75.65401	23.01972	-44.38695
80.48398	25.07777	-49.95403
75.55414	27.77475	-48.40244
80.87444	19.78302	-45.86751
75.00135	31.29347	-45.66708
81.08363	18.90029	-42.39399
81.73499	36.57290	-14.93784
83.51713	34.45377	-25.98275
83.91139	34.12183	-27.47529
84.15953	26.44585	-31.88006
85.38426	30.70399	-28.31141
85.90291	27.80645	-28.71111
83.14392	30.46775	-30.02065
79.37825	34.64784	-34.52938
82.49860	35.53098	-29.90415
80.62286	36.47259	-31.82483
81.67975	33.37130	-30.91378
84.51015	31.61198	-35.35176
89.16708	32.51231	-42.83006
90.24307	26.79371	-37.55692
83.55365	37.37996	-41.32076

'Lutra_lutra_2981_T10
102.31779	34.56964	-42.80356
107.76020	24.62749	-25.89359
108.50794	23.45231	-24.03664
109.81955	26.46814	-24.02702
113.75027	24.67850	-18.59414
111.76617	28.01653	-21.17030
111.12108	25.34944	-22.28225
106.24332	20.77862	-25.48391
105.96414	17.86604	-23.96917
108.37823	16.93187	-21.68519
108.05760	20.29796	-24.31430
107.28486	22.45702	-17.03409
103.01621	24.29061	-11.62739
107.70081	27.71922	-12.92201
102.00897	19.41399	-15.72610
108.42436	30.95366	-16.29520
101.36324	18.84124	-19.58396
97.61147	36.66270	-43.17637
97.68594	35.70378	-35.16785
97.28944	35.59731	-32.61607
98.66270	28.15260	-28.83717
95.55396	32.34631	-32.34478
95.54956	29.24845	-31.63401
98.07361	32.26339	-30.92464
102.72694	33.45258	-27.49214
99.37187	36.96211	-31.25742
101.81448	37.15403	-30.04517
99.25668	33.78842	-30.50684
98.17846	31.33172	-24.73136
93.73418	33.21368	-17.09431
91.56491	27.78541	-21.99215
99.84334	37.84087	-18.70362

'Martes_foina_7342_T01
-2.49773	7.37127	31.64823
-2.71711	-0.81792	29.55160
-2.79155	-1.29493	28.99558
1.97273	-3.22877	27.68071
2.34031	-3.72422	25.22039
3.17196	-2.88403	26.60517
1.70648	-3.73551	26.51188
-7.43625	-3.00651	28.28540
-8.39357	-3.23916	25.53138
-8.90048	-2.65026	27.21296
-7.06572	-3.75998	26.68686
-2.90297	-6.24469	27.40657
-2.81173	-9.79145	28.14276
-0.04576	-8.67300	28.10142
-5.76672	-8.29916	27.99942
1.30771	-8.68246	29.83039
-12.31546	-7.33361	27.83935
-2.54056	8.10887	33.77050
-2.62218	-0.77165	35.09170
-2.55482	-1.32711	35.04710
-6.49314	-3.76237	33.14298
-6.26697	-2.61639	36.10559
-7.40592	-2.27138	34.01488
-5.76805	-3.48349	34.67652
1.49599	-3.98061	32.85859
1.35423	-3.32375	35.96021
2.34792	-2.75963	34.34576
0.43970	-3.88365	34.71984
-2.80006	-6.28946	34.93013
-2.82280	-9.96346	35.28440
-6.52753	-8.13030	34.98724
0.90679	-8.07658	34.65445

'Meles_meles_T01
-146.54239	30.26834	172.62128
-145.95706	21.08121	148.96884
-145.75375	20.67712	147.00574
-154.42885	19.10566	143.11487
-156.31750	14.69494	141.39366
-156.57899	17.85491	143.12399
-153.51843	16.22479	141.34314
-137.15662	19.24855	143.89120
-136.07092	14.74730	141.52235
-134.16533	17.46067	143.74806
-138.14755	18.13383	142.42194
-145.18808	20.12350	140.34621
-145.44827	22.34626	134.20514
-149.75800	22.15558	136.27252
-140.93901	21.77602	136.49176
-152.10663	23.24368	137.45599
-138.81668	21.78348	138.33612
-146.58511	34.03870	172.25720
-145.89809	30.64453	152.76823
-145.88229	30.49923	151.19958
-137.37379	27.49049	144.97511
-137.27679	31.15834	148.15720
-136.00203	27.94052	149.35565
-139.72868	31.16365	146.36893
-153.45966	28.56744	144.03111
-154.05212	32.68258	148.23549
-155.78043	30.04452	148.55191
-151.17813	32.14547	146.65623
-145.02356	30.90912	142.70381
-145.03130	34.43304	136.99905
-138.98668	33.50237	139.10060
-151.10950	34.03291	138.90892

'Meles_meles_T02
-122.24421	33.63533	137.51852
-121.89948	31.84742	159.17639
-122.08044	32.20041	161.33139
-128.57211	32.32649	164.59985
-130.07785	34.44860	168.49811
-131.45514	33.73583	164.33623
-127.56142	32.71910	166.82193
-115.68760	31.84780	164.84840
-113.14414	34.45876	168.40274
-112.32854	33.52631	165.11931
-116.63808	32.74686	167.09378
-122.10397	28.90419	168.25224
-122.14308	22.68316	173.17863
-127.04663	25.51438	171.50058
-116.68682	25.26515	171.59459
-129.75737	24.74408	168.14658
-114.28701	25.22544	168.64328
-122.20068	29.62815	134.09302
-121.03096	23.08313	152.90164
-120.88042	22.92104	153.53055
-116.80672	24.03073	158.60861
-117.70698	20.97163	154.55449
-115.87933	22.47351	156.43233
-120.08829	23.49763	156.32080
-127.24634	24.32096	159.51706
-124.48589	21.84643	154.61273
-127.14230	22.09337	155.74371
-123.49741	23.58729	156.52966
-121.72392	20.04706	159.92253
-122.10250	14.23894	165.85733
-116.68820	15.99841	163.43817
-128.30722	16.69592	162.77290

'Meles_meles_T03
-144.80205	33.71999	125.67419
-144.18045	30.16138	105.41072
-143.86043	31.70008	102.46207
-140.91980	30.88014	104.25597
-139.07159	33.66997	100.96040
-138.22014	31.63123	103.36929
-142.01131	32.73700	102.63498
-146.52042	30.15318	104.45611
-147.51955	33.39663	100.96091
-148.50400	31.29089	102.94873
-145.54503	32.28034	102.31613
-143.17726	27.32412	96.18698
-143.01465	21.71342	90.06053
-137.22041	24.49014	93.69177
-148.52980	24.37337	92.24569
-136.59204	25.92458	97.18334
-149.68726	26.06447	95.91086
-144.89107	30.42685	127.87951
-144.61137	22.63266	114.80571
-144.69229	22.03773	112.75108
-147.19957	22.97000	108.27745
-146.81758	21.10324	112.10051
-148.27100	21.76129	110.79851
-145.28540	22.21910	110.60123
-140.89774	23.59321	108.40375
-141.52502	21.17741	113.43047
-139.89914	21.83202	111.64311
-143.10957	21.72551	111.44891
-143.89612	18.61715	104.12494
-143.21187	13.76946	98.04675
-149.14529	16.09203	101.94502
-137.39630	16.22327	102.57431

'Meles_meles_T04
-118.38699	28.61396	92.13131
-120.57480	21.01501	113.76711
-120.61472	17.94903	116.15570
-117.25238	20.36240	114.74240
-116.37947	17.37590	117.00632
-114.74528	19.67736	115.85612
-118.56773	17.78238	115.90082
-123.50313	20.40999	114.43505
-124.36011	16.72490	116.99588
-125.09863	19.13859	115.29626
-122.08344	17.45608	115.79278
-120.53330	20.42471	122.83544
-121.23617	23.35393	129.03841
-115.90163	22.40884	125.82846
-126.88707	22.43040	125.32372
-114.28159	22.83707	122.74347
-127.77040	22.67218	121.99599
-119.09454	32.98884	93.17471
-120.86577	33.40297	107.36353
-120.96829	33.08031	108.88808
-124.34743	29.63880	112.08997
-123.45303	33.21821	109.36556
-125.14802	31.68704	110.01672
-122.48446	31.75007	110.33356
-117.49340	29.99046	112.01369
-118.30974	33.70899	109.31279
-116.92417	32.75622	110.10937
-120.00008	32.24969	110.08147
-121.05635	31.63150	119.97429
-121.38539	34.22393	125.76089
-127.09367	32.82058	122.55892
-115.91740	33.06589	123.10033

'Meles_meles_T05
-142.50941	33.81599	85.90703
-142.86023	30.72669	64.11410
-143.00998	32.45903	59.77617
-139.99611	31.17615	62.69705
-137.81996	33.57085	57.51784
-137.35349	31.82415	60.84912
-140.74991	33.14258	59.26438
-145.81781	30.98573	62.80833
-147.97949	33.65432	57.10112
-148.52644	31.39337	60.79745
-145.48558	32.94279	59.56070
-143.15866	27.35638	55.53625
-142.77757	21.60697	51.45664
-136.77171	24.47886	54.16653
-149.26469	24.50617	54.32092
-135.52483	23.11595	58.79557
-150.25200	24.49190	57.06384
-142.57971	28.99023	87.45917
-142.73291	23.13105	73.68858
-142.92540	22.41283	72.15127
-146.25615	24.28251	67.67962
-145.10075	21.70815	71.61226
-146.93706	23.11965	70.31770
-143.48019	23.21831	70.25762
-138.94756	23.82050	68.81831
-140.29135	21.54809	72.01064
-138.34190	22.59844	70.98840
-141.62895	22.89272	70.54739
-143.02333	19.73764	64.89475
-142.54964	13.17887	58.29314
-148.50687	16.27041	61.92088
-136.53275	17.25907	62.15565

'Meles_meles_T06
-119.19421	33.57182	55.46885
-118.37347	30.35674	75.90862
-117.86478	32.80159	81.66045
-120.66763	31.94249	79.69843
-122.34441	33.50092	84.16216
-123.19678	32.05079	80.84595
-120.11128	33.08027	82.05055
-115.40407	31.83649	79.43355
-113.50188	33.67214	83.39548
-112.47436	32.00912	80.71034
-115.71222	33.49285	81.86655
-117.64003	27.19634	85.71837
-117.71212	21.45297	89.94429
-124.57724	24.37798	86.39914
-111.42831	23.80583	86.92000
-124.92174	24.70233	82.87519
-111.01146	24.16651	84.19287
-118.50486	29.24802	53.24471
-118.06852	22.20828	68.25065
-118.12215	22.05448	69.18587
-114.68351	23.24899	72.47867
-115.97796	21.45515	69.52800
-114.26768	22.01369	70.02357
-116.88015	22.47488	70.75507
-121.84186	23.61356	72.61577
-120.86408	21.41279	69.61331
-122.21738	22.16111	70.69022
-119.17902	22.50029	70.66253
-117.90188	19.39735	77.24956
-117.61366	13.54240	84.44336
-112.17763	16.06170	80.45657
-123.67891	16.00504	80.36660

'Leptailurus_serval_Z.2004.155_T07
18.94389	112.23238	-377.30927
-18.70441	100.87917	-380.05542
-20.70287	98.82486	-378.62524
-19.91189	103.28728	-378.17572
-23.84333	100.75137	-375.29388
-22.33241	104.79390	-375.62708
-21.31424	100.07932	-376.86285
-18.34500	98.31155	-382.31760
-21.50822	94.41255	-380.31860
-19.82464	94.74790	-383.54373
-20.64155	96.02544	-380.00571
-28.21286	99.11478	-382.01270
-34.33926	101.37563	-386.86118
-32.35332	104.60301	-381.30606
-29.78508	96.72090	-387.51175
-30.52287	103.65578	-379.30804
-27.54884	95.88953	-386.72168
20.43434	114.40383	-379.44373
-6.02251	111.75993	-388.18393
-8.82072	110.48415	-387.35077
-12.70965	104.27347	-388.97620
-8.57295	109.51321	-389.39478
-10.07077	106.23211	-389.78143
-10.84177	108.06776	-387.19467
-14.79638	111.03677	-383.15735
-9.34577	113.33349	-386.25891
-11.89787	112.31441	-383.96219
-11.37239	109.48164	-385.62607
-20.10838	108.36918	-388.84650
-25.47123	111.77075	-394.53500
-22.21049	105.94070	-395.03009
-24.18085	113.74926	-388.11060

'Cuon_alpinus_7106_T02
66.04446	7.09198	134.45482
67.28703	3.46788	87.43333
67.59257	3.32248	84.80592
60.55737	1.95664	82.72769
59.56432	-3.60883	81.41965
56.39824	-0.90759	84.51864
61.76974	-0.09691	81.51216
75.05653	2.99844	84.31906
77.18461	-2.73529	82.63397
79.11304	-1.09341	85.62120
74.43935	0.15282	82.49256
67.37495	1.24486	74.64458
67.98337	4.83020	63.60024
61.86834	3.90434	67.73703
75.52499	5.18758	69.30788
55.93031	5.51833	72.33974
80.21278	6.62533	74.09195
64.13190	17.92911	134.21613
65.75500	21.61657	90.37447
65.83564	21.84722	89.15456
71.79774	17.43250	84.63258
69.15767	22.81259	87.92982
71.95464	20.59130	86.96368
67.80702	19.55172	86.62593
61.19254	17.31078	84.10155
61.63457	22.41360	87.11570
59.69301	19.79419	85.97824
64.67504	19.35528	86.33949
66.73190	19.11355	77.84204
67.13913	20.58254	65.81681
74.49689	22.20109	72.60728
58.69695	20.88211	72.44583

'Meles_meles_T07
-145.76996	34.32543	45.55650
-145.76886	30.80346	22.39184
-145.48380	32.84689	19.06662
-140.84856	30.53175	20.24832
-140.02541	33.63328	17.41827
-138.60793	31.92864	18.95221
-142.50096	33.29039	18.72909
-149.89832	30.33428	20.98108
-151.35577	33.65483	17.52619
-151.94240	31.53405	19.41099
-148.86807	33.01823	19.24644
-145.52805	28.21062	15.93720
-145.68359	23.02508	10.48720
-140.11769	25.36457	14.53078
-151.05661	26.35492	14.46413
-138.38484	24.50840	17.16645
-153.31633	24.72813	16.72963
-145.96721	28.76729	48.72374
-146.43077	23.05336	33.08659
-146.43390	22.81706	32.00198
-150.26624	23.65120	27.66386
-149.92323	21.00544	32.00458
-151.54350	22.97969	30.04181
-147.46141	22.90366	30.28329
-141.63983	23.41828	27.28804
-142.92758	20.95021	31.96848
-141.07452	22.57939	29.97941
-145.31013	22.96058	30.28141
-145.89183	20.30549	21.63743
-146.63855	13.60896	17.57923
-152.53349	16.88887	19.43744
-140.05602	16.83946	20.01779

'Meles_meles_T08
-120.05369	33.71062	13.13290
-121.84923	30.27612	34.96919
-122.55238	32.32107	38.08714
-125.47400	30.53200	35.90479
-127.24899	33.39684	38.23098
-127.62413	31.24343	36.46994
-124.72227	32.80111	37.54583
-120.18767	31.10630	36.31880
-118.72745	33.36884	39.16991
-117.52563	31.51223	37.49000
-121.43639	32.78003	38.21211
-122.74941	27.33060	42.88428
-122.58842	21.29300	49.17768
-129.16623	25.28336	43.57040
-116.62759	25.82310	44.16256
-129.53345	25.48570	40.27077
-115.87279	24.90256	40.97617
-119.94729	29.35129	10.97593
-121.00087	22.14032	23.76728
-120.96551	21.57042	26.10999
-117.66374	22.80964	31.01594
-118.17583	20.75379	26.23637
-116.70586	21.42140	28.39202
-120.20211	21.38948	27.47944
-124.80589	22.73864	30.07796
-123.35504	20.78377	26.14272
-125.11516	21.74740	27.13132
-122.02571	21.36481	27.36043
-122.07033	19.19149	35.65341
-121.56319	13.22361	39.70000
-116.16650	16.63804	37.26008
-128.02028	16.78073	35.89297

'Meles_meles_T09
-143.97879	32.21823	-0.74400
-146.03293	30.38944	-19.66428
-146.10672	32.51119	-23.98250
-143.98091	32.17751	-22.65638
-142.36995	34.40892	-26.86347
-140.59923	32.77543	-24.40635
-144.17096	33.47027	-24.55503
-148.47906	32.15694	-22.11162
-149.70210	34.51126	-26.58280
-150.86548	32.75395	-23.83646
-147.46284	33.23860	-24.47357
-146.33684	28.53708	-31.91227
-146.71878	23.04697	-35.90866
-140.63713	25.48085	-33.47888
-152.24036	26.04929	-33.38294
-139.52817	26.01756	-30.25488
-153.63580	26.04166	-29.71834
-144.89978	27.79222	0.98204
-145.67314	22.21624	-13.03000
-145.70374	21.69093	-14.66924
-149.19826	23.75936	-17.94337
-148.22566	21.25266	-14.66403
-149.95760	22.40303	-15.53218
-147.02518	22.06213	-15.72568
-143.07323	23.53252	-17.32204
-143.71568	21.55855	-14.35313
-142.54143	21.80612	-15.38192
-144.73547	21.92420	-15.38897
-145.90062	19.27530	-22.83648
-146.47205	14.18642	-30.22076
-152.25728	16.93872	-26.71428
-139.90668	16.98567	-26.19710

'Meles_meles_T10
-121.24680	35.24545	-24.37256
-120.82621	30.63219	-9.78348
-120.56484	30.33905	-7.46810
-122.78407	31.81117	-6.00098
-123.66472	33.49704	-2.60202
-125.76488	31.83654	-4.77956
-121.92300	32.55395	-4.53182
-117.62864	31.72576	-6.21869
-117.31391	33.57296	-2.83664
-115.52379	32.10181	-4.54844
-119.21992	32.20053	-4.62693
-120.34554	26.95460	0.68303
-120.20124	20.94485	4.76443
-125.92064	23.97962	2.20857
-114.86075	24.01555	2.17441
-127.16711	24.44651	-1.04292
-113.29838	25.43828	-0.36605
-120.06761	28.82511	-30.33830
-120.38914	23.66356	-18.92738
-120.33611	22.51055	-17.42809
-116.89541	24.06947	-13.63877
-117.23273	22.43866	-17.17552
-115.87981	23.23933	-16.09667
-119.38043	22.97111	-16.24831
-123.32789	24.30365	-14.04129
-122.21514	21.85282	-17.70663
-124.06824	22.28856	-16.73590
-120.97263	22.87617	-16.24176
-120.08191	19.12150	-7.64468
-119.85070	13.40780	-2.03831
-113.04507	17.48181	-5.49714
-127.43173	17.76648	-5.39857

'Vulpes _vulpes _150_T01
7.29094	36.61599	119.74538
7.40544	31.89893	149.05499
7.47686	31.59452	150.14360
1.00012	32.88288	153.19168
-0.33773	36.20331	154.96802
-1.48053	34.37522	152.76303
1.18271	34.59658	155.26021
13.90309	31.88401	153.19733
16.19639	35.91106	155.06575
16.89165	34.13115	153.06770
13.54782	33.42658	155.14102
7.43302	30.65300	157.84105
6.88808	27.01414	164.57431
3.40644	29.51721	161.47360
11.68442	29.71779	160.50491
-0.50218	27.68098	160.64328
14.54747	27.59192	160.03629
6.68642	27.17224	117.28386
6.91490	21.17328	142.88983
7.16186	21.08905	145.24855
12.17814	22.16037	149.82863
11.15125	19.08640	146.31473
13.10371	20.75278	146.47180
9.53913	20.84540	147.69400
1.65701	22.79743	149.82237
1.97252	19.59715	146.78198
0.27336	22.08611	147.71812
4.57017	21.88721	147.73015
6.69298	20.03531	153.75613
6.88644	16.85363	160.23393
11.86359	17.52959	156.62714
1.36518	17.65885	156.92159

'Vulpes _vulpes _150_T02
18.69735	36.42068	143.97884
19.47276	32.57827	116.23303
19.46537	33.65620	113.74435
23.82743	33.53679	112.70617
25.25802	36.61096	110.89228
26.14759	36.05016	112.48856
22.84178	34.51659	112.07651
15.95187	32.81847	113.02982
13.75635	35.54895	111.27322
12.61031	35.44666	112.82934
16.77687	34.36556	112.15778
19.45515	33.57077	106.13304
20.07187	30.61793	99.69019
24.55855	31.82669	104.48962
15.24931	31.96895	104.37207
27.17622	30.30225	105.94756
11.93194	30.42078	106.60181
18.72252	27.21160	145.27454
19.75174	21.82377	121.20192
19.95692	22.11580	119.58856
17.56409	24.78368	115.55188
18.23265	21.70188	118.72206
16.83759	23.02793	117.53605
18.97305	23.53207	117.36140
23.83341	25.12665	115.31318
22.01395	21.78415	119.11626
23.37325	22.88184	118.02286
21.02935	23.58021	117.63358
20.06517	24.01370	110.29777
20.11129	20.02995	103.45918
14.77264	21.17142	106.71059
25.89951	21.76839	107.36546

'Vulpes _vulpes _150_T03
-3.61113	36.30515	61.59304
-2.99638	33.60080	89.67029
-2.92540	36.04565	93.14314
-5.01892	34.21769	91.15784
-6.86250	35.88198	94.15540
-7.46710	34.35968	92.38231
-4.14123	36.02555	93.08359
-1.01255	34.35015	91.01746
0.17673	36.32936	93.82634
0.93034	35.05957	92.28924
-1.97045	36.17049	92.96680
-2.93210	32.79440	98.77996
-2.96691	28.89054	105.11295
-7.04351	31.19937	101.16756
1.77025	31.32671	101.02978
-9.59715	30.16243	98.38180
4.15498	30.47490	97.99629
-3.64068	31.36910	59.08093
-2.87881	24.35280	83.51872
-3.04666	24.64651	84.94910
0.34110	26.90651	88.67543
-0.80114	24.78481	85.97191
0.43012	25.71861	86.40014
-2.21755	25.83909	86.62379
-6.01383	26.79893	88.62395
-5.16787	23.97104	85.31354
-6.50704	25.47320	86.16776
-4.22289	25.40015	86.43846
-2.25587	24.39848	93.37283
-2.18370	19.96058	99.83376
2.87276	21.92128	96.13921
-7.52856	21.99386	95.78346

'Vulpes _vulpes _150_T04
19.19401	36.36253	92.63486
21.88078	33.50754	64.54634
22.60279	35.96127	60.73125
23.72094	34.39365	63.07309
26.94427	35.71984	60.19950
26.64936	34.39838	62.24486
24.41959	35.93217	61.42934
20.89998	34.64915	62.59054
19.20745	36.28748	59.74437
18.57424	34.96414	61.40430
21.07219	36.05947	60.88348
22.88807	32.82375	55.50469
22.92610	28.23619	49.44882
27.36948	31.22419	54.27537
18.46792	31.54837	53.12128
29.23900	30.46063	56.56308
16.24084	31.26091	55.53196
18.89465	32.12282	95.16613
20.87165	24.97319	71.86482
21.22023	25.25661	70.40833
19.11245	27.36638	65.81062
19.34460	25.49306	68.70663
18.25019	26.59729	67.65335
20.98743	26.58175	67.82190
24.39942	27.06038	66.63329
23.05615	24.90396	69.83052
24.38277	25.87085	68.73113
22.00437	26.56743	67.88959
22.06656	24.63237	60.61741
22.15105	19.75291	54.96309
17.02710	22.70286	58.62257
27.21599	22.46733	59.23640

'Felis_silvestris_T09
8.62844	3.05974	17.54422
0.16148	12.47075	1.16568
-0.01584	13.70426	0.20342
1.74216	12.25017	-0.00137
2.16161	15.36930	-2.60181
3.15741	12.83667	-2.15982
1.14746	14.38586	-0.74648
-1.41167	13.02498	1.81736
-2.91094	16.12945	0.43259
-3.63734	13.72080	1.82375
-1.33156	14.59754	0.80116
-3.67319	14.73595	-6.08694
-6.14540	11.99790	-10.89161
-1.12195	12.88913	-10.31472
-8.12760	13.56575	-6.05645
0.59329	12.78515	-8.16602
-7.49573	13.52592	-3.38290
8.29289	-0.63706	17.53736
3.76153	1.55252	8.29569
2.24873	2.87197	5.68493
-2.29541	4.83909	4.55347
0.99751	1.66829	6.41928
-1.12273	2.37326	6.56572
0.77996	3.29487	5.21939
3.52586	4.56973	0.86245
3.49351	1.54410	4.56033
4.41754	2.33778	2.89407
2.47548	3.38035	4.24931
-2.38418	3.74050	-2.72897
-5.34134	1.68459	-6.72033
-7.58545	3.57904	-1.53668
0.90640	2.76631	-6.22698

'Cuon_alpinus_7106_T01
42.81748	9.33590	92.25713
41.01823	4.94377	44.13845
40.83099	4.90395	42.38267
32.28972	2.78816	40.10424
29.99706	-5.75350	38.48656
27.68610	-0.15282	40.96080
32.72557	-1.05128	37.53510
50.30022	3.61846	39.87891
53.16674	-5.50829	38.16597
54.68063	-0.62779	41.84813
49.94226	0.12461	36.59775
41.30297	1.11912	31.03918
40.25810	4.23767	19.42932
33.14703	2.73685	25.72514
50.02486	3.46415	25.45748
30.43676	7.07140	26.21581
51.83525	8.99584	25.59874
41.72625	18.11398	93.11554
40.96581	20.45162	46.49850
40.84911	19.66132	44.80355
49.64309	14.94360	40.26228
49.83415	22.58314	43.37347
50.56616	16.32381	44.59666
47.93749	18.93028	40.82427
33.16647	15.54985	40.46973
33.97765	23.05742	42.60541
31.74535	19.00248	44.71006
35.37892	18.59324	40.91588
41.23871	19.43858	33.51669
41.36215	21.97604	21.31269
48.33755	22.90491	26.80046
32.97586	22.22882	26.38703

'Cuon_alpinus_7106_T03
39.78819	6.22229	173.79892
41.54203	4.07475	128.65961
41.64695	1.57686	125.57732
37.49216	5.06564	126.88708
35.64432	0.12814	123.45155
33.76988	3.83458	125.35627
38.95727	1.44785	125.63004
46.57894	3.85653	127.60463
46.63876	-1.78700	124.10130
49.06339	1.42847	126.39689
43.85270	0.25201	125.98410
42.05696	3.16597	117.57953
42.99464	5.65567	106.58250
35.23782	5.29123	112.53795
50.25661	4.34716	113.51741
31.69526	7.23546	117.26368
52.75684	4.79527	119.33991
40.25709	13.53527	176.75104
43.01835	21.49209	136.85321
43.97274	21.20817	132.64420
47.54338	16.58312	129.06042
46.60265	22.40078	132.93701
48.86631	20.31616	131.44031
44.98435	20.23981	130.98032
39.79778	17.03317	128.54268
41.13043	22.10660	132.31946
38.49683	20.90733	130.47812
42.39477	19.83732	130.92236
43.84164	19.31165	120.84467
45.14862	21.75946	109.75826
53.02398	20.17797	117.14513
36.13986	22.63424	116.20193

'Cuon_alpinus_7106_T04
0.00522	65.83914	-0.84811
-4.47958	23.50081	9.26744
-4.70830	21.05408	13.85546
-8.77941	22.50187	9.38951
-8.88513	20.76455	16.13908
-11.78266	21.48111	11.54419
-6.27128	21.48966	14.26231
-1.29084	21.95016	9.41437
-0.49330	19.97585	14.98935
1.29898	20.56437	11.36642
-3.02014	21.04805	14.07119
-6.18908	11.73779	13.83141
-7.47633	1.24122	13.34861
-14.76171	8.96351	12.02197
1.17806	7.06909	13.00569
-15.98223	14.49929	10.46758
4.05457	11.72199	11.18490
0.86188	67.94617	-9.72081
-3.34684	28.05367	-9.31800
-3.51296	24.80936	-8.22067
-0.22122	21.31627	-2.61761
-0.99545	23.54673	-8.89526
1.21004	22.53387	-5.86593
-2.26155	23.01270	-5.64544
-7.43558	22.11906	-2.77668
-6.67717	24.59629	-8.50774
-8.47151	23.29378	-5.79316
-4.97824	23.39285	-5.77883
-5.47036	12.69321	-3.24539
-7.11267	1.04720	-3.52723
3.09500	7.13286	-3.93193
-14.51833	9.75216	-4.36710

'Vulpes _vulpes _150_T05
-7.19257	36.40793	9.82355
-6.84539	34.49509	38.95228
-6.70393	35.92798	41.94260
-8.27800	35.20021	40.10278
-10.73007	35.74269	43.03864
-10.73805	35.32574	41.31381
-8.34389	36.13730	41.80505
-5.26890	35.25929	40.15788
-4.05910	36.38702	42.53700
-3.50265	35.52666	41.03045
-5.48401	36.18368	41.90183
-6.54220	32.09578	47.14850
-6.27010	27.52091	53.06892
-10.65426	29.90466	49.96019
-2.36870	29.60472	49.94740
-13.04388	29.69338	46.71848
-0.42261	29.89697	46.92206
-6.13360	31.21029	6.39104
-7.31326	25.81804	29.69407
-7.20389	26.05186	30.93655
-4.06761	27.96479	35.95387
-5.19285	26.12459	32.17805
-3.80955	26.94468	33.33125
-6.06544	27.22229	34.01218
-10.01512	28.00607	35.94802
-9.17738	26.07469	31.61907
-10.64437	27.24015	33.62091
-8.22115	27.07505	33.68240
-6.74721	24.60215	40.49076
-6.31643	18.97782	46.06208
-1.86608	22.74847	41.92270
-11.53591	22.59820	42.19319

'Vulpes _vulpes _150_T06
21.84518	35.86431	44.17279
23.62499	34.70728	15.26134
23.91445	35.99719	11.63398
25.74522	35.86256	13.01193
27.24636	36.27227	10.97548
27.85108	35.66181	12.13885
26.02001	36.52170	11.41215
22.06142	35.80045	13.08746
20.79607	36.59229	10.47395
20.08669	35.85726	11.83537
22.06871	36.55181	11.30155
23.98175	31.73168	6.94378
23.80050	25.70209	1.82901
28.10752	28.40068	4.26412
19.20420	29.20955	4.38649
29.51857	29.36249	7.22011
17.48555	29.96049	7.65376
20.83499	31.58141	47.34748
22.86535	26.40482	26.52706
22.85263	26.87603	24.63242
19.92217	28.65324	18.57501
21.17105	26.99471	23.02575
19.82891	27.89023	21.39298
22.04029	27.98124	21.26662
26.35096	28.48326	19.61327
24.71230	26.77678	23.48235
26.37804	27.95914	21.72274
23.79596	27.82011	21.48115
23.12583	24.50737	14.44447
23.26732	18.91729	9.38548
18.39708	22.78993	12.65478
27.55323	22.41563	13.39289

'Vulpes _vulpes _150_T07
-3.46249	36.55044	-45.56624
-5.80387	34.17037	-20.18568
-6.13432	36.12825	-16.15946
-7.97959	36.14639	-17.32620
-9.94239	36.62452	-15.04404
-9.91679	36.29174	-16.48099
-8.04235	36.82210	-15.78159
-4.53235	36.07553	-17.22109
-2.82308	36.62921	-14.93067
-2.41103	35.95757	-16.44623
-4.10694	36.66943	-15.59598
-6.36514	31.85169	-11.81590
-6.70325	26.41954	-5.71526
-10.73921	30.37087	-9.32237
-2.16141	30.90268	-9.35101
-12.49446	29.90656	-12.53058
-0.11410	30.61778	-12.00198
-2.55194	32.52607	-49.34718
-4.95292	27.27977	-31.18807
-5.18461	27.27291	-28.47203
-3.03198	29.19785	-22.13252
-3.56417	27.05703	-27.26820
-2.25485	27.86963	-25.30058
-4.74183	28.17661	-25.48787
-8.19963	28.62911	-23.40931
-6.86957	27.12851	-28.29242
-8.31193	27.80219	-25.55497
-6.00562	28.05170	-25.73773
-5.82103	25.19460	-18.59528
-5.42827	19.35016	-14.02135
-1.12673	22.73735	-16.70737
-10.71735	22.81643	-17.62257

'Vulpes _vulpes _150_T08
14.95132	36.64621	-6.82946
17.45329	35.18939	-30.68118
17.56498	36.04725	-34.32463
19.60680	36.22690	-33.27693
21.21696	36.48849	-35.63961
21.30799	36.04230	-33.93457
19.23042	36.68923	-34.72738
15.25638	36.01280	-32.92184
14.16881	36.50978	-35.86619
13.49303	36.09020	-34.24001
15.77305	36.58364	-34.77873
17.91132	32.26236	-40.28823
18.20288	26.22921	-45.09826
22.70064	29.41181	-41.60437
13.67027	30.27916	-42.02349
23.70815	30.05328	-38.19246
11.77980	30.26549	-38.86903
14.99487	32.66559	-4.15905
17.20632	28.33301	-19.58211
17.10441	28.12108	-20.80362
14.99748	29.01831	-26.41383
15.87288	27.84283	-21.79537
14.47898	28.32857	-23.26438
16.78581	28.22005	-23.34320
20.37862	28.86347	-25.81667
19.43611	27.71967	-22.00508
20.55618	28.48362	-23.27408
18.18032	28.18277	-23.42162
17.61893	26.60534	-32.26430
17.87318	19.75969	-36.36410
12.34498	24.04002	-32.82916
22.71189	24.10791	-32.41792

'Vulpes _vulpes _150_T09
-23.34665	36.93849	-28.74990
-22.89613	34.38250	-48.54402
-22.88258	35.22632	-53.69372
-20.99571	35.25361	-51.06754
-19.39398	35.67964	-55.05903
-18.45601	35.08697	-53.09599
-21.44832	35.78364	-53.89855
-24.50196	35.20729	-50.89698
-25.69987	35.81701	-54.71205
-26.39724	35.28084	-52.72684
-24.22206	35.47493	-54.00452
-22.32200	31.49565	-59.10218
-22.37195	25.15149	-63.85350
-17.56309	28.95327	-60.19514
-27.29507	29.36567	-60.62880
-16.74361	29.03367	-57.07654
-28.91372	29.77663	-57.37646
-23.11687	34.23891	-27.27714
-22.68999	28.89521	-37.96874
-22.93322	28.58759	-40.14370
-25.18760	29.31321	-45.36586
-24.70833	27.94349	-40.97266
-25.73238	28.84040	-43.01880
-23.64135	28.82244	-43.06657
-19.79729	28.71997	-45.28827
-20.81918	27.76695	-41.28279
-19.66837	28.65309	-43.14060
-22.19712	28.91831	-43.29058
-23.13850	26.01288	-50.86359
-23.11950	19.20027	-54.36340
-28.84711	23.75730	-51.58260
-17.62983	23.64248	-51.09006

'Vulpes _vulpes _150_T10
-8.21436	36.70396	-60.14786
-8.02709	34.21407	-74.64402
-7.84839	34.99790	-77.90984
-5.20512	34.76914	-76.90773
-4.13547	35.75323	-80.48464
-3.45684	35.25712	-78.40421
-5.73482	35.40236	-78.61841
-10.59818	34.81233	-77.16914
-11.26864	35.83650	-80.43912
-11.71239	35.24277	-78.53115
-9.68246	35.23672	-78.57416
-7.72192	31.98090	-84.11686
-7.77456	25.93758	-89.42192
-2.88166	30.79846	-85.72306
-12.67236	30.08125	-86.58545
-1.68795	30.14685	-82.82313
-13.91182	29.56077	-82.75360
-8.61536	33.87659	-58.78999
-8.74465	29.92293	-65.89008
-8.74780	28.54266	-68.08320
-11.55814	28.71781	-71.71037
-11.11773	28.52345	-68.20641
-12.43071	29.50716	-69.20690
-10.12615	28.16861	-68.96109
-5.40308	28.97102	-71.55409
-6.05456	28.64986	-67.65923
-4.95657	29.43002	-68.95500
-7.35809	28.14038	-68.93526
-7.97743	25.63848	-75.87135
-8.04384	19.27322	-79.47235
-14.08690	22.35624	-76.51784
-1.72845	22.43883	-76.01030

'Lycaon_pictus_1167_T01
-46.35368	37.67079	341.91907
-44.50017	31.61431	400.52838
-44.30664	31.39880	401.45630
-56.33578	29.14668	407.36145
-58.89398	37.48605	411.46765
-61.13256	33.72715	406.41260
-55.10323	33.24588	410.49280
-31.39241	30.58462	404.61099
-28.38395	37.32179	407.98550
-27.11226	34.98200	404.02371
-32.63144	33.36846	408.39398
-43.09894	28.87839	414.36057
-42.90687	18.76196	426.61914
-50.97169	23.79575	422.37592
-34.59629	24.69634	420.15652
-56.92658	19.79078	419.96448
-29.79209	21.49105	417.81757
-47.83781	26.17242	338.06839
-44.84403	14.75085	392.77838
-44.90229	13.48172	394.39011
-34.00798	15.82252	399.21609
-34.02811	10.06442	394.27722
-31.48820	15.01680	394.00220
-37.03336	11.67398	396.85510
-54.57634	14.47870	401.35519
-54.88183	8.88178	396.37561
-57.65166	12.10330	396.36017
-51.09768	12.11861	398.86322
-44.29774	11.13808	404.39575
-40.34663	0.99352	417.67615
-33.84587	3.79935	410.36301
-53.31320	4.04480	412.09244

'Lycaon_pictus_1167_T02
-68.06649	37.86889	392.00455
-68.31802	32.23302	332.80246
-68.59203	33.56488	331.25449
-60.30192	31.73927	329.77008
-56.22341	37.28938	327.63449
-54.98102	33.78767	330.85284
-61.69018	35.06182	327.97089
-76.51913	31.13610	330.84424
-81.43848	37.15292	329.81149
-80.87227	33.36510	332.44037
-75.08210	34.97777	328.41373
-68.25386	29.98244	323.69055
-68.10337	22.22301	309.39282
-60.41412	27.49064	316.42426
-75.44273	27.75607	318.01761
-54.63527	23.45735	320.25531
-80.96033	23.75036	322.89203
-65.57374	27.77235	394.71188
-67.28286	16.14268	343.90475
-67.85000	12.40288	342.22586
-74.33719	16.54306	336.05225
-71.61951	12.34060	341.01025
-74.64924	14.28822	339.15985
-69.08418	15.57669	339.63428
-60.18121	16.33666	336.48871
-63.08159	10.90443	341.62186
-60.56875	13.36440	339.76099
-65.05870	14.81828	339.84344
-67.05679	12.85023	330.23676
-67.61573	3.94947	314.66949
-77.25841	7.97948	325.53168
-58.37342	7.39343	323.95303

'Lycaon_pictus_1167_T03
-74.44803	37.67354	284.86755
-69.58247	30.79829	227.78935
-69.28353	34.97395	225.57910
-65.09972	31.46807	227.20810
-64.09884	37.23677	224.02902
-61.36514	33.20778	225.76514
-67.31790	35.48153	225.69275
-73.96748	32.28389	227.13586
-76.36801	36.32523	224.02328
-77.12115	32.48579	225.63773
-72.24424	36.56061	225.02730
-68.91757	30.09441	218.90504
-67.38026	25.31021	204.10100
-77.91428	27.65243	212.62460
-61.00414	29.04104	213.17213
-57.15054	27.35643	218.44051
-82.14212	26.13888	219.56538
-73.29345	27.70337	289.48276
-69.54789	14.41939	238.44144
-69.94955	13.73150	235.10324
-75.18410	17.01466	229.90204
-73.55306	12.79743	234.33855
-75.79461	13.81785	232.79793
-70.90199	15.98039	232.84012
-63.46696	16.90655	231.16490
-67.01907	12.16754	236.10593
-64.63943	12.83310	234.90990
-68.14275	15.82760	233.19595
-68.38332	13.51112	223.42093
-67.19851	6.71401	207.59827
-76.97853	8.67185	217.60396
-59.17513	10.07480	219.10519

'Lycaon_pictus_1167_T04
-38.82170	36.78151	226.68329
-44.66076	32.01014	283.32819
-44.59534	36.24341	286.32867
-48.38148	32.73642	283.62622
-50.62339	36.53487	287.20282
-52.04903	33.25928	284.71002
-46.91444	36.85732	286.35699
-40.02816	32.14402	284.61407
-37.86644	35.88156	288.76801
-37.36679	32.34377	286.23758
-41.73504	36.62405	286.93961
-46.30526	30.06850	293.19449
-48.14611	25.19424	308.67676
-55.33208	29.67346	296.57742
-37.14810	27.80954	297.45502
-58.07348	27.58724	291.69608
-33.47916	25.88512	293.29187
-39.94773	26.88559	223.18863
-44.42572	15.27614	271.55817
-44.58604	15.91324	274.86752
-39.31384	18.22576	281.32684
-41.96917	13.87406	277.18091
-39.17982	15.57172	279.12457
-43.02100	17.41019	278.84283
-51.09198	18.95417	279.73914
-48.55331	14.39219	276.31079
-51.02321	16.06631	277.13766
-46.39422	17.85271	278.13354
-47.36562	13.79493	288.45505
-48.48151	7.73778	303.58276
-38.34723	9.48842	293.96982
-57.59404	11.25924	292.75110

'Lycaon_pictus_1167_T05
-44.74043	36.82519	207.91519
-43.99336	31.93583	151.73886
-44.14612	35.52246	149.88702
-40.70151	31.55454	152.02049
-38.51151	36.22653	148.28888
-37.64655	32.73059	150.48688
-41.81586	36.32923	149.46609
-48.99933	30.45506	152.07521
-51.24265	36.17749	148.39584
-52.06955	31.81712	150.38025
-47.37150	35.99794	149.35715
-43.95296	28.87049	140.99271
-44.53472	20.29601	126.31982
-35.51214	26.77745	135.83011
-52.54441	26.57872	136.17068
-32.34915	25.46816	141.85283
-55.76068	25.11000	141.53482
-44.57561	26.04390	211.45509
-44.32592	14.68417	168.18059
-44.18322	15.54469	161.17848
-50.41234	18.42531	155.22235
-47.19845	13.67622	160.98360
-49.69600	14.80575	159.42503
-46.20943	16.76032	158.78369
-38.18498	17.94461	155.94772
-40.86823	13.72277	160.66260
-38.68357	15.50612	159.23286
-43.70374	17.18827	159.40536
-43.54525	13.30964	148.26593
-44.18607	6.03794	134.33417
-53.49652	9.15217	142.41254
-34.60785	9.73235	143.04030

'Lycaon_pictus_1167_T06
-73.70157	36.96666	119.41978
-71.33878	31.51101	172.10672
-70.94485	35.55123	174.99667
-75.57697	32.25591	172.28868
-77.38708	36.72668	177.27113
-78.81101	33.19250	174.31596
-73.75418	35.97766	175.06540
-67.51057	31.63456	172.07364
-64.71300	36.62834	177.44412
-64.06641	31.47552	173.68767
-68.46620	36.07867	175.27174
-71.16902	27.60614	183.34306
-71.56697	19.32206	195.54349
-79.62193	25.49380	187.62309
-62.49218	24.90617	186.69119
-83.38699	25.27249	179.62234
-59.89965	25.82412	180.57346
-73.49200	24.98400	114.33665
-72.31983	17.39798	156.50613
-71.72585	18.16413	160.08755
-66.37591	18.27212	164.48651
-69.11818	14.34730	159.42880
-66.33350	16.14088	161.17867
-70.60730	17.84047	161.98709
-77.19740	18.51017	165.50713
-74.99790	14.92460	159.40483
-77.47713	16.80960	161.82458
-73.34714	17.72070	161.89255
-71.70122	14.60634	172.80241
-72.46819	5.09349	185.72966
-62.52642	9.42955	177.73102
-80.72626	9.77432	177.49086

'Lycaon_pictus_1167_T07
-79.55782	36.72929	86.71042
-75.49680	32.39085	34.73180
-75.65300	34.41581	32.09987
-71.47182	31.71655	35.98884
-69.30517	36.64672	30.48257
-68.39085	33.04694	33.90228
-72.16827	35.10200	32.85330
-80.16928	31.63916	34.57506
-81.23065	36.22629	28.87141
-82.59109	32.45679	32.07646
-78.61425	35.26517	31.67663
-73.64095	26.86405	26.00517
-73.31241	15.06930	15.68738
-64.97848	22.90753	21.98532
-81.65171	23.29096	20.84557
-63.07801	23.99485	27.42510
-85.48105	22.59488	27.17346
-79.94902	28.46139	94.38645
-77.01654	18.89409	53.75057
-76.63470	18.80137	50.79489
-81.50027	19.93389	44.36414
-80.40450	15.22936	51.43433
-82.63158	18.12208	48.63924
-77.58783	19.05849	48.57923
-69.39758	19.83659	45.96745
-73.74987	16.84434	51.03239
-71.06297	17.65841	49.87307
-75.32803	19.00662	48.97304
-75.09100	13.79881	38.35280
-73.68797	2.89012	28.66337
-84.02216	9.65402	33.73716
-65.05399	10.57738	35.83840

'Lycaon_pictus_1167_T08
-54.13879	36.88939	53.29741
-54.48346	31.69964	96.93774
-54.38519	35.01665	101.62386
-58.67314	31.90061	97.94983
-60.77843	36.92997	104.36807
-62.22086	32.74160	100.45410
-57.28471	35.37597	101.72376
-50.61683	31.32631	97.24168
-49.37511	36.34570	104.58771
-48.18389	33.16360	100.99959
-51.97562	35.26429	101.83508
-55.17521	28.00686	109.04292
-55.92660	16.94398	118.64834
-63.55113	24.87928	111.84085
-47.60267	24.64906	113.38940
-66.43156	24.75140	106.36242
-44.36889	25.59932	107.99233
-53.14429	27.86872	46.72842
-54.73462	20.88371	80.99157
-54.32914	20.32683	82.36697
-48.44537	21.06907	88.27949
-50.08727	16.94787	80.95714
-47.78052	18.71055	83.82709
-52.98002	20.81501	84.17584
-60.70455	21.39662	87.80861
-56.97896	18.32237	82.50746
-60.34583	19.37577	84.56404
-55.49696	21.04103	84.98689
-54.07859	14.53548	94.84388
-55.14498	4.03478	104.17103
-44.96683	10.57119	98.47462
-64.57582	10.64620	97.55568

'Lycaon_pictus_1167_T09
-150.69400	36.89061	29.82090
-115.25896	31.59215	27.45494
-112.01410	33.69125	27.58831
-113.72204	32.28327	31.51017
-107.17555	36.50727	32.83741
-111.21127	32.67378	33.89306
-111.60326	34.34268	30.18650
-114.48260	32.99430	23.34856
-107.35394	37.35112	21.41426
-112.40335	33.04928	19.80626
-111.53699	34.96206	24.60858
-102.84723	27.78949	27.11945
-93.45711	16.87503	26.86668
-99.10980	23.47461	34.29476
-99.30573	24.60019	18.35735
-105.24564	24.03493	36.99693
-105.40166	26.83782	15.77826
-158.54425	29.67380	29.05139
-133.64247	17.79767	26.76378
-131.94939	17.28456	26.86348
-122.67697	20.14198	18.99131
-131.56708	15.89033	23.63313
-128.99437	17.25318	19.88300
-126.47119	19.80747	26.07675
-122.96901	19.17334	32.53387
-130.42868	16.00810	30.37479
-126.84348	18.24211	32.32018
-126.52824	19.78513	27.77746
-117.81902	13.66290	26.02297
-107.51349	3.29102	25.77225
-113.96519	9.19234	15.40265
-114.17342	8.22590	35.57903

'Lycaon_pictus_1167_T10
-149.14627	9.05298	-51.75201
-126.25043	25.88846	-54.49239
-125.72703	29.80287	-54.42474
-125.97167	25.48876	-51.20613
-124.64101	36.71564	-48.00462
-124.79503	29.62403	-46.29815
-125.72962	31.66517	-52.17658
-125.81715	27.02764	-58.90037
-124.23550	36.16310	-60.80809
-124.60957	29.13019	-61.74019
-125.64261	32.09440	-57.85278
-116.94020	34.04312	-53.88033
-101.92136	35.41011	-53.87664
-111.52667	35.48844	-45.69624
-111.31805	34.10412	-62.06052
-115.99533	30.43004	-42.31055
-114.17022	28.88255	-64.84950
-147.06177	3.47440	-51.48649
-128.94821	4.14745	-52.64645
-126.19229	5.05657	-52.46167
-125.27693	9.33919	-57.31090
-129.26990	4.71452	-56.83514
-129.06741	8.90296	-57.92871
-125.99061	5.29642	-56.95517
-125.80703	11.52353	-45.85501
-127.34589	5.12575	-44.30151
-129.42039	8.48190	-43.37830
-124.82234	7.92081	-46.65745
-115.36661	14.32409	-52.72597
-101.25128	13.34373	-53.23006
-108.67516	10.78619	-62.99324
-108.66205	12.55451	-42.40820

'Speothos_venaticus_Z.2015.96.4_T01
262.18143	96.11613	274.37787
262.17041	81.05968	245.46558
261.99033	80.91608	244.28427
255.19708	78.85520	240.36554
253.82027	73.02295	239.91443
252.14151	77.04409	242.12494
255.70244	75.50293	238.86420
270.48248	78.16360	241.54041
271.32901	71.78860	241.07565
273.23807	75.36845	242.94098
269.01508	75.41625	240.18729
262.63788	76.72500	236.15733
263.17584	78.02088	228.26106
258.47076	77.45033	232.01199
267.49423	76.47888	233.01913
255.96272	80.59079	232.67146
270.10638	78.69269	233.53461
263.11514	100.19154	273.82114
263.45148	90.65009	245.12054
263.66086	89.45924	243.26498
270.60117	85.63667	240.17822
270.37720	91.15984	241.71291
272.81940	87.83894	243.03963
268.03986	88.54089	240.80989
255.41293	86.61520	239.85880
256.98831	92.37547	240.82855
254.13902	90.20797	242.37456
258.61932	89.61932	240.24652
264.03940	88.43366	235.71080
265.96414	89.78084	228.06270
271.00473	89.68098	232.73119
258.42319	91.04158	231.64371

'Cuon_alpinus_7106_T05
0.74433	68.95825	-0.53777
3.86342	24.95832	5.80227
5.95383	21.21174	8.94796
0.63462	24.15488	8.20178
3.24530	20.77011	13.11430
-0.78515	22.59694	11.25023
4.69870	21.41924	10.97016
6.67808	23.90948	4.55373
10.44067	20.32079	8.28559
9.71304	22.35061	4.20632
7.81816	21.53008	8.56693
4.69118	12.05010	7.87306
1.72365	0.91084	4.86679
-3.61510	8.27711	10.34529
9.05088	6.94059	2.53683
-4.58498	15.24532	11.47951
11.27696	13.01614	1.00744
-4.77815	71.16026	-7.63107
-5.77708	33.77881	-9.19878
-5.21070	30.92911	-8.60869
1.00401	26.26824	-5.59526
-3.35845	30.89029	-10.55838
-0.60911	29.00975	-9.26029
-3.49736	29.18420	-7.04042
-4.76800	26.60192	-1.57228
-7.83185	31.55111	-7.38816
-7.97364	30.43115	-4.27798
-4.89136	29.42303	-6.58531
-3.91616	17.78709	-4.96145
-6.12195	6.18884	-8.10611
1.97565	12.88839	-11.43640
-11.95936	13.99753	-2.58229

'Speothos_venaticus_Z.2015.96.4_T03
260.91379	141.37572	271.45871
261.56085	122.38422	242.38808
261.40289	121.53344	241.48375
258.24500	123.18949	242.13959
257.12241	119.27478	240.62434
256.22739	121.80659	241.56995
259.68347	120.63730	241.68736
264.56046	123.43639	242.36691
265.81473	119.67827	240.79744
267.01825	122.07210	241.89227
263.32523	120.73041	241.82950
262.09976	120.90715	235.49448
262.62650	122.19670	228.03821
256.47433	121.30696	232.44037
268.31598	122.26743	232.58992
254.51161	122.49992	235.11305
269.44415	122.99026	236.17308
260.49063	146.15187	271.05225
261.52554	136.52388	244.90234
261.60611	135.70047	243.55502
266.21164	132.72118	240.08636
264.95059	137.00919	243.37689
266.21448	135.56764	241.66150
263.54373	134.57234	241.68192
258.02075	132.75587	240.27817
259.35013	137.09116	242.62610
257.12210	134.87888	241.85634
260.22034	134.75060	241.68738
261.75006	132.91919	235.47791
262.16678	133.08453	228.09827
268.56372	133.73849	233.33386
255.04091	133.41188	233.51271

'Cuon_alpinus_7106_T06
-8.90482	70.05856	-1.74188
-11.17872	25.21563	8.04380
-13.90939	21.34879	10.93740
-13.17339	24.74346	5.88241
-17.53092	19.53237	8.84927
-16.75988	22.38873	5.57661
-15.57755	21.54132	9.98853
-8.89539	25.44593	10.24173
-8.00652	23.77904	14.00396
-11.93491	20.37537	15.28687
-13.50457	21.75628	12.10845
-10.89577	12.34548	9.73860
-5.69752	2.23520	5.43003
-13.33166	9.56265	1.76797
-3.16954	9.43148	13.40747
-15.28289	14.73292	1.25626
-3.48781	15.13072	15.29834
-3.94610	73.38731	-6.78124
0.66486	36.91020	-4.31675
0.24446	34.53374	-3.65995
0.17213	29.49956	3.57330
2.98609	33.75534	-1.89757
2.25098	31.90529	0.54469
-0.53965	32.32205	-1.42761
-6.37770	28.68605	-2.33972
-1.34537	34.06413	-6.02834
-4.28427	31.58555	-5.11626
-1.79557	32.16032	-2.60480
0.29163	21.31060	-2.07257
4.42105	9.73926	-4.84214
7.92843	18.16187	2.78027
-4.76827	17.04585	-9.04045

'Phoca_vitulina_M180.02_T03
269.18918	131.99031	281.96899
269.17743	107.84187	268.03137
269.05591	105.93607	265.38696
258.00208	96.62565	260.77249
256.01367	86.06476	260.22958
253.17709	93.67636	259.42142
259.89661	91.58833	261.91003
279.89270	98.10822	260.64932
282.24860	87.50456	260.43524
285.56033	94.67238	259.09680
278.29269	93.35321	261.81998
269.25653	91.74426	251.48911
270.43311	91.00916	230.77454
258.30844	92.51402	243.35725
280.60696	93.24598	241.22939
251.12138	95.95456	248.69901
286.90045	96.36729	248.01721
268.89615	137.46661	278.84824
268.31387	124.35639	265.55719
268.22372	122.48874	264.23190
281.35538	112.45113	259.51297
277.69189	122.61063	260.49179
283.18417	118.73134	259.51923
273.48776	117.99657	262.10349
257.11212	113.34787	259.27228
261.21796	122.43219	260.85205
255.83885	120.56873	259.66394
264.30237	118.08034	261.77670
269.28622	114.08917	249.90915
269.79617	110.65456	231.88530
281.17767	113.18607	241.03711
257.17816	113.09729	240.96913

'Proteles_cristatus_PH37.98_T11
-8.58575	31.44834	-6.86309
-5.58224	20.70975	3.17478
-5.04229	19.21148	6.27819
-8.90944	18.94309	4.84494
-8.99564	18.26378	9.38771
-10.31468	18.47115	6.15442
-7.11875	18.80521	6.88898
-1.63729	20.28062	4.51528
-0.60111	19.78329	9.22936
-0.02492	20.31805	5.66459
-2.66842	19.67302	6.81313
-3.94385	13.17709	9.08295
-2.59701	4.35104	10.17545
-8.58477	8.35648	9.44309
1.24724	11.36153	9.01383
-9.54307	11.11023	5.74723
1.36703	14.08440	5.04991
-8.96674	30.55030	-11.99523
-6.56872	20.74540	-6.73236
-6.35566	20.37213	-6.27412
-2.04910	19.22532	-2.68313
-2.45675	20.69366	-7.10926
-1.41199	21.20588	-4.84428
-4.21273	19.43627	-5.22890
-9.62984	17.33385	-2.67964
-9.77469	18.99212	-6.71673
-10.83843	18.81607	-4.30924
-7.60452	18.70919	-4.68097
-4.55013	12.15792	-1.53826
-2.53578	3.40223	-1.94176
1.15058	8.96747	-2.71344
-9.16225	7.44386	-2.12377

'Lynx_canadiensis_Z.2001.117.9_T02
250.60880	98.60147	93.74891
280.64581	101.09830	97.49070
282.41544	100.70529	97.77203
287.60358	99.56575	91.98917
290.37073	95.41576	91.09247
288.38629	97.93010	89.01989
288.82324	97.76339	92.75341
285.21317	100.95368	104.25613
287.45233	96.26289	106.64807
285.29968	98.70302	107.64787
286.62897	98.53536	103.46118
291.93753	100.46831	98.83183
299.48831	102.87600	100.23435
294.61353	100.94817	94.33704
293.19226	101.41745	103.97279
294.83136	103.67732	90.92892
292.46161	104.58839	106.92950
248.70386	104.22465	91.84298
277.05408	114.18762	96.00404
278.79599	114.12726	95.93477
283.50574	110.42210	102.96890
279.84903	114.43221	99.51649
280.90097	113.49181	102.39105
280.93369	111.93093	97.80371
285.31351	109.96647	91.39553
280.48715	114.50482	93.80906
282.78403	112.62997	91.41576
281.53790	111.89597	95.37511
289.15503	112.97255	98.01851
297.41211	115.21167	99.03989
292.40109	114.82732	103.85824
293.38388	114.59348	93.68816

'Cuon_alpinus_7106_T07
43.30221	11.41476	344.25745
57.55203	1.87772	302.30463
59.79386	-0.19517	299.72787
53.27842	0.45308	302.08490
57.57277	-3.70193	298.56915
53.61758	-2.86163	299.68716
59.11800	-1.08197	299.56534
59.79824	5.99667	302.97672
63.98379	1.13261	298.71869
63.47043	4.92252	301.25122
60.81238	0.18594	299.54962
59.35271	2.21161	289.91299
56.65815	6.56855	279.28961
51.71239	0.32316	285.19629
63.98906	8.03708	287.02231
49.25924	-0.91323	291.51779
65.73409	8.33293	292.78391
39.09801	18.18729	345.29535
45.18329	17.85503	314.80542
47.16513	16.06393	311.21957
53.48772	15.93721	307.37772
48.94794	19.09125	311.10327
51.68824	18.19309	310.10266
49.04164	14.89715	309.52960
46.16497	10.12805	306.54092
43.79996	14.69681	310.65601
43.69093	12.90975	308.80627
47.60091	14.03234	309.53912
48.62081	15.28543	297.74466
48.01770	19.17610	286.53247
54.82288	21.45909	294.46350
41.21758	11.53243	294.01401

'Cuon_alpinus_7106_T08
78.70659	10.42790	368.15320
81.82589	1.54951	331.04489
82.59797	-0.85862	328.06046
77.97263	1.80844	331.94556
78.64182	-4.62071	326.62903
75.38371	-1.51785	329.42142
81.46441	-1.86303	327.87634
84.52524	4.22614	331.59863
87.23247	-1.66197	326.56003
87.86033	3.16319	329.69797
83.65362	-0.81479	328.03961
80.63268	0.77852	318.31625
77.78890	5.05324	307.65237
72.45940	0.95363	315.10196
86.43758	5.49755	313.46689
71.28751	0.31829	321.67749
89.06699	6.99236	319.24469
77.17831	18.82584	371.53943
76.49124	19.46076	345.81833
76.84758	17.64219	340.34949
81.84595	16.08978	335.95160
79.30194	19.37541	340.23743
81.51503	18.64964	338.62079
79.07140	17.18698	338.43054
74.19348	12.89945	336.65237
73.78616	17.75951	340.46762
73.27900	15.40577	338.71649
76.64885	15.66147	338.38672
76.58807	16.55526	326.65054
73.96792	20.73013	315.88324
83.29426	20.80809	322.44571
67.78710	14.88371	324.34360

'Cuon_alpinus_7106_T09
45.37909	11.89540	413.41660
42.44971	1.61421	382.66425
41.57365	-0.14971	380.26465
39.34581	3.88189	383.05457
36.14800	-1.18721	378.68216
35.14222	2.59618	380.68732
39.70474	-0.47197	380.10992
44.83307	1.05961	382.80933
44.49329	-4.34920	377.48608
47.21655	-2.16105	380.12497
43.01521	-1.58699	379.81552
40.39732	-0.70937	368.64731
41.22887	5.00320	358.25671
34.06957	5.95255	367.19131
47.88961	-1.04405	365.34131
32.01067	5.23226	374.79337
50.56734	-0.58637	371.31482
49.25475	18.56831	415.07242
48.60547	18.10627	395.29196
48.70550	17.73099	391.18408
51.48705	12.78980	386.12585
51.15606	18.02959	391.09714
53.07381	16.47588	389.69727
49.33060	16.15475	388.78897
42.89425	15.91498	386.37808
45.43816	20.09410	390.57861
43.96862	19.09813	388.80869
47.51170	16.51764	388.98672
46.96552	16.02553	376.01816
48.23896	19.65284	366.07788
56.14270	13.59046	372.56818
39.62877	20.80659	373.06708

'Felis_concolor_0409_T01
-4.58243	72.20531	-16.18318
-4.27317	28.88236	-9.07961
-3.91692	26.92573	-8.35548
9.90313	24.94586	-6.81275
14.99198	18.40772	-15.23707
16.08751	26.53486	-11.47153
6.40259	21.18731	-8.99899
-15.79853	24.30586	-5.38746
-22.31619	18.15426	-15.98074
-23.27394	25.04526	-10.98002
-13.00209	20.14183	-9.09119
-3.47234	14.73516	-4.78148
-2.78110	4.35960	4.10836
3.56040	10.07407	-1.29352
-9.02821	9.36131	-1.31628
9.07927	11.17417	0.26220
-16.76918	10.53069	-1.49885
-4.76940	75.60191	-7.05813
-4.61396	39.80905	5.41140
-4.30350	36.84983	8.03676
-16.78276	25.87478	6.36492
-15.83253	34.12076	12.54320
-20.38937	33.31081	8.02049
-11.97674	29.76867	9.25524
8.61886	28.62262	7.05861
5.96753	35.23641	11.81370
12.49487	35.06550	7.51550
4.54947	31.35657	9.53754
-2.63469	22.43412	14.73154
-4.54324	10.26103	20.73717
-13.34075	15.83399	19.25607
7.29527	16.47484	19.14545

'Felis_concolor_0409_T02
-4.75888	11.23351	-9.61115
-5.16580	61.13540	-3.61319
-5.26121	64.25743	-4.10880
-13.88996	66.35725	-2.64627
-20.74682	70.63137	-9.78642
-21.24509	65.58395	-6.05907
-13.12600	70.39470	-6.54502
3.32941	66.87512	-3.66078
10.41912	71.09677	-9.65579
11.13845	66.37485	-5.96097
2.66291	69.86258	-6.03817
-5.42187	76.88929	-0.22137
-4.98910	87.39684	7.79397
-12.97878	82.25494	4.86351
3.11293	82.18478	3.98363
-18.44104	77.56303	4.05994
8.11451	78.41431	2.84015
-4.85330	6.84283	-1.54419
-4.02959	50.86259	12.04691
-4.28760	53.61456	15.15314
2.41029	63.58003	11.17568
0.00781	53.86475	16.29745
4.93256	57.54477	13.81872
-2.10401	58.84071	11.25550
-13.27632	63.54917	10.65240
-8.75686	53.57544	16.39075
-13.73857	58.86296	13.60528
-6.61478	58.49930	11.46590
-4.18266	67.70663	16.89913
-4.30485	79.84500	24.56664
6.24060	74.20761	20.95927
-15.04688	73.43478	21.57240

'Felis_concolor_0409_T03
4.92204	5.11490	-12.60788
10.11899	57.89028	-6.11008
10.55602	61.14538	-8.04658
4.01075	58.71545	-4.96655
3.74008	68.67686	-12.49136
0.04723	62.93957	-7.65723
7.82057	62.23201	-9.50919
16.18831	57.23332	-3.76882
19.29004	68.11418	-12.00608
19.77687	61.34991	-7.63503
13.47721	62.09631	-9.30191
10.82886	71.39161	-3.06301
10.63939	81.95837	5.61856
2.59228	76.28733	0.96220
19.17753	74.63823	2.00074
-1.16979	71.66958	0.16370
21.48513	70.31179	-1.25514
4.24398	2.09690	-5.87413
6.76719	38.78040	8.56721
7.68496	45.11452	11.40755
15.55172	53.35839	7.40669
11.71477	45.30929	11.93514
15.50355	48.25299	9.83368
9.34299	49.49621	8.76226
1.59125	53.12766	7.15356
3.11060	44.82687	12.23626
0.32629	47.81086	10.89405
6.92849	49.38022	8.69381
8.51991	60.37995	14.04688
7.78217	71.67515	22.34756
18.73208	65.86091	18.88979
-1.10861	67.28902	17.37469

'Felis_concolor_0409_T04
-10.19699	3.64713	-11.70088
-4.98122	55.51630	-6.21317
-4.35632	60.56422	-9.08459
-10.74090	57.57815	-5.88869
-10.14725	64.79718	-12.18130
-13.79683	60.93573	-7.93309
-5.85305	61.20766	-10.60780
-0.04971	55.94214	-5.67344
2.82235	64.99232	-11.96273
3.62831	59.82557	-8.45031
-2.84691	60.97216	-9.52953
-4.08899	70.69449	-2.85540
-3.48621	81.59192	6.48902
-12.31573	74.71008	1.13725
5.54568	72.81156	1.90932
-14.63653	70.51279	0.04394
7.38011	68.83210	1.55030
-9.96718	3.08460	-7.16817
-7.52150	41.24798	8.44364
-7.03421	43.14921	9.24244
0.49553	51.47992	6.29353
-3.94685	43.32303	10.26603
0.75316	46.34177	7.75507
-4.77100	48.58105	6.61092
-12.41883	53.37136	4.70100
-9.84245	42.88542	9.41438
-13.28468	46.81295	8.28854
-7.46234	48.19514	6.75699
-5.71536	59.25956	12.46128
-3.93258	70.32206	22.39504
4.77248	63.90266	17.21389
-15.13214	64.88476	16.15766

'Felis_concolor_0409_T05
-6.13969	7.61638	-17.88136
-0.31582	60.93200	-7.32814
0.24690	64.56969	-7.94360
-4.98669	60.35406	-6.73849
-3.83718	69.21790	-11.23194
-7.50464	64.52900	-8.30807
-0.85254	65.04650	-9.11118
5.10537	59.18612	-5.38759
6.33928	68.58305	-10.14323
8.29867	62.57886	-6.75954
1.53860	64.24242	-8.67519
0.08755	73.58116	-0.07048
-0.39046	82.64476	11.81678
-8.75630	76.56312	4.72144
8.90811	74.48024	6.19180
-10.64212	71.62827	0.39671
10.43918	70.08605	4.35496
-7.07901	5.10812	-13.74792
-3.99758	37.31115	3.01422
-3.90779	41.06528	5.78244
3.66169	51.85034	4.57043
-0.39828	42.12627	6.49072
3.70321	46.55825	4.57249
-2.19802	47.13034	4.58186
-8.54323	52.51888	3.61214
-8.12824	42.29703	6.77074
-10.34787	46.13346	4.04784
-4.77843	47.30301	4.45206
-2.46438	58.74845	12.44695
-0.80879	68.38094	24.17086
7.13072	62.10623	18.65949
-12.40196	63.94730	15.60225

'Felis_concolor_0409_T06
-7.20994	7.27579	-22.73488
-3.80875	49.81613	-13.06490
-3.47890	56.39336	-14.64508
-8.00650	51.09904	-13.18761
-8.38556	60.73645	-16.86830
-10.89590	56.35841	-14.41498
-4.66368	57.39308	-15.85207
0.47707	50.10939	-11.82377
3.17695	59.87446	-15.37435
3.98748	53.69430	-12.36395
-1.87087	57.16000	-15.04671
-3.35150	65.34864	-5.95848
-5.80541	73.31492	7.80053
-13.41093	67.64721	-1.52602
4.28654	67.07018	1.50146
-14.68710	63.59278	-4.78807
5.84506	62.67000	-1.67364
-9.18626	2.27694	-16.50923
-8.16724	27.68853	-2.34544
-7.87516	30.04936	-0.35202
-0.02106	40.21811	-1.29073
-4.90542	28.34462	-0.01579
-0.51960	33.17918	-0.79615
-6.74166	34.55406	-1.45185
-12.48674	41.59512	-2.67274
-11.99759	30.72784	-0.22137
-14.35016	35.20556	-2.57474
-8.19018	35.29544	-1.90293
-6.81907	48.40683	5.24771
-6.64650	56.87264	17.99413
3.89703	51.45291	11.25412
-17.51833	53.22322	9.09814

'Felis_concolor_0409_T07
2.42264	3.53285	-19.62244
4.28091	56.45434	-14.96053
5.05458	62.36123	-16.50793
0.92554	57.52271	-14.93824
-0.15703	66.76192	-18.82292
-2.76318	62.05877	-16.15188
3.59179	62.69325	-18.18547
10.06820	56.54635	-14.83439
9.75954	66.04750	-18.76726
13.26347	61.38625	-16.46906
6.41505	62.67350	-17.25163
5.82126	71.97266	-8.88628
5.58002	81.67464	3.59192
-3.03691	75.29447	-2.65783
14.12434	75.32983	-3.50790
-4.11462	70.52895	-7.00903
14.95943	71.33601	-7.80179
1.78054	0.76407	-14.34123
4.27451	35.99465	-2.63905
4.58281	38.95932	-1.20625
10.42974	47.61597	-4.02277
8.90851	39.34266	-0.90131
10.90154	42.12241	-2.82953
5.81793	42.99946	-2.85100
-1.34533	48.55512	-3.79318
0.98256	39.12546	-0.90490
-1.58447	43.42418	-2.31284
3.47189	43.05027	-2.82838
5.23226	57.12625	2.97396
6.39012	65.30251	15.58197
16.19830	60.47658	7.45342
-4.72134	60.85942	8.57985

'Felis_concolor_0409_T08
-4.13864	7.96935	-14.85581
-2.37939	54.80389	-9.96286
-2.00183	61.09165	-12.17532
-6.97461	56.55118	-10.02266
-6.48712	65.58167	-14.59303
-9.72579	60.42232	-11.43542
-2.89884	61.72371	-13.20542
1.41188	55.08625	-10.07622
3.12655	64.13352	-14.72713
4.59609	58.32794	-11.40929
-0.94173	61.52448	-12.54510
-1.01676	70.34985	-4.46255
-1.79198	78.94645	9.13191
-10.31561	73.11703	0.92499
6.94691	72.69662	0.64148
-11.73956	68.41570	-1.96877
8.20259	68.99266	-2.11573
-4.39487	2.04508	-8.96961
-3.19449	32.20440	1.71550
-2.96666	36.32066	4.12552
4.05215	46.43690	0.60339
0.93005	36.95870	4.77597
3.66811	38.81927	3.39545
-1.94276	40.49007	2.33463
-8.35861	46.32977	1.16840
-7.05744	36.83578	4.38719
-9.11430	40.15106	2.74768
-3.41244	40.54303	2.26898
-2.55577	54.99960	7.48287
-1.97098	64.53133	19.97910
7.70671	58.10762	13.12926
-11.83701	58.70353	13.27830

'Felis_concolor_0409_T09
-1.47522	6.46669	-8.83971
2.67235	44.24046	-5.28452
3.70712	50.46457	-7.32514
-1.85487	45.76794	-4.58061
-2.27835	55.69055	-8.85794
-4.67391	49.78101	-5.57867
2.26608	51.62265	-8.35299
6.88444	44.79552	-5.04182
10.11623	54.16703	-8.69218
11.12374	48.74272	-5.67009
5.11146	50.94259	-7.89009
4.50947	60.09658	-0.08817
4.26525	69.81674	13.11538
-4.23153	64.88968	5.15326
13.80198	63.04075	6.72791
-6.59221	60.02475	3.44537
14.38559	59.09949	4.17285
-0.91092	1.01136	-4.11903
0.72993	24.18604	7.18919
0.39856	26.38898	10.14069
7.87849	35.12249	8.35596
5.58372	25.79296	11.01756
8.29628	29.78127	9.42175
1.83025	29.80929	9.20633
-5.93168	35.49045	7.26891
-4.05332	25.86746	10.51530
-6.37500	29.45025	9.16605
0.20301	29.77244	9.13477
1.45574	44.86348	12.85794
2.36986	54.45567	25.07729
11.69906	46.93894	19.01130
-8.52476	49.33163	17.71613

'Speothos_venaticus_Z.2015.96.4_T02
263.33127	116.77162	273.49417
262.67581	100.02616	242.75603
262.46512	100.13084	241.61034
256.83563	102.16386	240.79883
254.19916	95.87197	240.95743
253.86903	98.41318	241.97977
256.82660	98.52644	240.22183
267.89249	102.99023	240.59149
270.72772	96.28468	240.17177
271.07654	100.78783	241.33586
266.75662	99.17764	240.25101
262.24100	99.44590	235.10471
262.41406	100.36726	227.96231
256.80002	100.74382	231.68092
268.30536	100.83914	231.57756
254.03441	102.65823	234.40005
270.19757	103.84901	233.32686
263.42834	122.70557	271.96667
262.23755	114.63216	245.85085
261.79358	113.77269	243.98538
267.10385	110.48334	239.41327
264.88629	115.21486	243.23724
268.15289	112.97116	241.84908
263.29492	111.96149	241.86807
258.17886	110.43987	240.45163
259.80817	115.12361	243.34502
257.22324	113.16970	242.25630
260.81744	112.20257	242.01541
262.16885	111.65831	235.77390
262.72327	111.50768	228.05182
268.32281	112.61392	233.10994
256.10559	112.31275	232.94931

'Speothos_venaticus_Z.2015.96.4_T04
260.97906	162.72731	269.59006
262.48862	145.05124	243.59059
262.50873	143.66658	242.50984
260.37708	144.66963	243.10530
258.32617	141.46411	241.56097
257.88159	143.95280	242.50743
260.41260	142.06143	242.56918
264.95319	145.05444	242.89807
265.66803	141.38037	241.84763
266.42325	144.17297	242.28716
264.19940	142.74701	242.64987
262.27225	143.17474	236.88519
262.94257	143.24986	229.62991
256.79199	143.11649	233.32590
267.66974	143.50816	233.15343
254.87605	144.93665	236.19972
269.44397	144.82904	237.15509
260.96655	168.51439	269.64719
261.45996	159.32898	245.74745
261.43860	158.33400	244.74142
265.23734	154.58032	241.17578
263.57245	159.81760	244.00349
265.41815	157.52705	243.10898
262.18051	156.96338	243.29637
258.47794	154.53064	241.12035
259.59976	159.76202	244.54131
257.75519	156.92450	243.02133
260.79074	156.97974	243.08966
261.71603	155.36984	236.28252
261.30914	154.78551	228.75638
268.58475	155.61145	234.59010
254.65666	154.93050	235.10802

'Speothos_venaticus_Z.2015.96.4_T05
261.20087	195.78009	262.78278
261.44086	167.77019	242.64969
261.43301	165.24692	242.23499
259.46765	168.07658	242.50504
258.26083	163.11697	241.49835
257.37616	166.62883	242.10512
260.10132	164.87108	242.29742
264.01587	168.13339	242.24480
264.51706	162.49794	241.09621
265.64032	166.50659	241.88016
262.36237	164.66821	242.29227
261.39514	165.01981	236.22018
262.24734	165.29126	228.96506
255.63197	165.02409	234.82169
267.11252	165.47493	234.58023
253.40881	167.06657	237.15959
269.14926	167.13504	237.67896
260.53226	200.77516	261.18185
260.96301	182.83290	244.10278
260.95520	181.83220	243.64925
264.83383	178.58368	241.03374
262.92294	182.90993	242.44141
265.08820	180.89554	241.96381
262.39322	180.66612	242.52069
257.97803	177.87785	241.34961
258.99643	181.97128	242.66199
257.43359	180.96359	242.45071
260.55020	180.24364	242.51530
261.14899	177.72141	235.54868
260.97110	177.70776	228.56128
267.26199	178.03313	233.50037
254.85541	178.25658	234.12831

'Speothos_venaticus_Z.2015.96.4_T06
258.51968	220.76015	263.24048
259.99231	192.72166	244.47865
260.61581	188.59070	243.12451
258.61374	190.98749	243.95436
257.01123	185.76089	242.54269
256.13864	189.15526	243.32306
259.24902	187.81366	243.12579
261.87216	191.10928	243.94099
264.10278	186.76379	242.47351
264.12476	189.90280	243.34628
261.72186	188.38164	243.28867
259.97052	188.40108	237.26151
259.48175	189.55258	230.34264
253.92772	189.22096	236.29013
265.85950	188.97411	235.93051
252.27769	189.89900	239.67081
267.61572	189.99982	238.37570
259.94595	223.81078	261.11176
259.77780	207.55429	246.56943
260.01645	205.99861	245.62207
263.41986	201.04730	242.74866
261.82126	205.60344	244.90607
263.43860	204.30838	244.15620
260.75009	202.85121	244.44031
256.43521	200.73972	242.82567
257.81448	204.85776	244.74179
255.91122	202.98334	243.88547
259.38071	202.80573	244.26762
259.76782	200.88440	237.58757
259.69894	200.88684	230.79919
266.34607	201.39833	235.36224
254.92169	201.40248	235.05309

'Speothos_venaticus_Z.2015.96.4_T07
260.61810	242.35042	261.82233
261.17523	216.20689	244.27872
261.65039	212.72154	243.18567
259.41928	213.87416	244.03442
257.82114	209.65996	243.05754
257.32007	212.77342	243.68085
259.94882	211.54317	243.57509
264.07217	214.04173	243.23581
264.71783	209.97606	242.09573
265.62543	213.09091	242.49730
263.15311	211.90240	243.35922
261.16992	211.68956	237.26164
260.83121	212.21230	230.71043
254.97739	212.11864	236.65808
266.02512	212.20715	234.91269
253.49484	213.19777	239.13235
267.86389	214.00374	237.66536
260.77695	244.86166	260.21606
260.27344	229.63597	245.25403
260.68289	228.26653	244.35446
263.73242	225.03792	242.02628
262.38431	228.48065	243.82283
264.30176	227.13275	242.91119
261.16385	226.39514	243.75220
257.27609	224.97404	242.53470
258.16055	228.12616	243.85254
256.80246	226.43828	243.39880
259.57721	226.44695	243.63754
260.48807	224.19318	237.13016
259.94598	224.33670	230.24101
266.91513	224.50673	235.21797
254.26970	224.56670	235.95578

'Speothos_venaticus_Z.2015.96.4_T08
260.30621	262.04218	259.07037
261.74121	238.35634	243.40921
261.72568	236.01231	242.75558
259.02606	236.80836	242.85944
258.00708	233.06793	241.55032
257.56516	235.79799	242.06474
259.26682	235.04138	242.56131
263.88419	237.08313	243.31461
264.65018	233.55832	242.46231
265.37363	236.04619	242.82742
263.15085	235.00642	243.09514
262.42233	234.47697	236.82762
263.34293	234.78345	230.07632
256.21661	235.09732	235.22646
267.92773	234.93869	236.75223
254.34680	236.59354	237.13844
269.33197	236.68613	239.23265
260.57480	265.58853	257.04428
260.95917	252.95901	246.17139
261.34644	252.21049	245.63052
264.79977	247.04378	242.20789
263.74423	251.16385	244.14182
265.18362	249.45958	243.41205
262.00040	249.48878	243.83984
258.27420	247.38919	241.70052
259.68231	252.02075	244.91859
257.97922	250.98679	243.53174
260.72128	249.76773	243.88017
262.07404	246.20177	237.12752
262.58377	247.12807	230.13074
268.74680	246.99730	236.12555
256.00162	247.17574	234.73508

'Speothos_venaticus_Z.2015.96.4_T09
258.23392	283.80826	254.96402
260.28363	261.25070	242.88666
260.31702	258.67004	241.69197
258.14703	260.01685	242.62405
257.05811	256.41214	241.03502
256.23318	258.98300	241.78383
258.82587	257.79578	241.96155
263.01102	259.78308	242.42128
263.91406	256.51437	241.14230
264.08109	258.48563	241.90184
262.25201	257.33249	242.07210
260.70233	257.37766	236.29646
261.14020	257.62009	229.26721
255.38274	257.32861	233.64056
266.65036	258.08041	234.74249
253.26390	259.34052	236.94807
267.93561	259.79004	237.72601
258.93039	285.61047	252.84062
259.29941	277.01837	245.70273
259.54761	275.85913	244.99358
263.35773	270.88046	241.74451
261.90710	275.76419	243.91179
264.03421	274.09833	242.99225
261.10101	273.31332	243.36011
256.51099	270.86475	241.77594
257.48660	275.44641	244.22879
255.81073	273.37048	243.12291
258.39093	273.61697	243.22559
260.07605	269.24432	236.40714
259.65616	270.31760	229.70555
266.67130	271.04483	234.65041
254.39679	270.44763	233.94379

'Caracal_caracal_T02
-26.66825	10.52679	183.30414
-27.55781	3.93139	149.54416
-27.34227	1.46653	148.05057
-30.55830	3.24010	148.98584
-34.50253	-1.04746	145.62897
-33.41900	2.60413	147.28314
-30.60847	0.40891	147.97882
-21.62903	-1.14140	144.70789
-24.66191	3.22743	148.69119
-22.53756	1.96152	147.35876
-24.79871	0.43697	147.41611
-28.38285	2.27681	140.42789
-29.31294	4.61904	132.47025
-32.53120	2.86912	137.52310
-24.19732	2.97913	137.14679
-35.89678	3.98673	139.66615
-20.92113	4.81115	138.35654
-26.59800	12.34728	183.17117
-27.78777	16.72970	155.95236
-27.85540	16.73982	154.27808
-23.85682	11.28794	148.55446
-25.54376	17.07147	152.50266
-23.18947	15.66632	151.14130
-26.50558	14.24854	151.53429
-32.83904	12.39491	149.59538
-30.52512	17.06013	152.89960
-32.69040	15.32455	151.72546
-28.32594	14.32957	151.91399
-28.30737	13.94291	144.07127
-28.51550	17.80846	136.06664
-22.87622	16.31821	139.53346
-33.77227	16.05484	139.94678

'Cryptoprocta_ferox_EA36.08_T09
-0.86842	19.42835	-93.50665
-3.46580	36.90164	-100.80251
-4.08967	42.14866	-102.13385
0.62937	40.77968	-102.72485
1.23962	47.13763	-104.38582
4.08834	44.25094	-103.70482
-1.17362	44.34739	-102.79359
-7.84180	40.36874	-101.30479
-10.14641	46.79642	-103.23553
-10.14439	42.45976	-100.95827
-5.85257	43.78749	-101.77819
-4.89626	49.21539	-108.11029
-6.36493	49.25730	-118.30625
0.12055	48.64852	-112.73588
-11.29368	48.89149	-111.45654
1.60275	45.44184	-110.26455
-11.34049	45.60975	-108.06136
-0.85568	15.47814	-96.26088
-2.15806	24.43808	-100.58033
-2.81155	25.54456	-103.50377
-7.77311	29.99253	-105.39143
-5.77295	24.13160	-104.13136
-8.44065	26.05440	-104.40727
-5.07533	26.63096	-104.85467
0.98207	30.03004	-106.88974
-0.28842	24.36938	-104.77674
2.21087	26.30514	-106.11069
-2.09599	26.83438	-104.94100
-4.83236	32.52893	-110.44469
-5.68959	34.67226	-120.63440
-11.36186	32.64172	-113.92345
1.27216	32.86863	-115.99536

'Cynictis_penicillata_6730_T05
0.06392	19.98707	-9.06451
-1.98660	9.02068	0.23798
-2.28011	8.76764	1.29686
-3.45089	8.84983	-0.12393
-5.11402	8.09103	2.18302
-5.11799	8.46299	0.86993
-3.15443	9.02883	1.48086
-0.12116	8.44546	0.05715
0.88662	7.43100	2.63379
0.90666	8.01366	1.20905
-0.99177	8.74900	1.73428
-2.40599	5.42034	1.58062
-2.36055	2.23228	1.19837
-4.76792	3.94506	1.03652
0.18869	3.73423	1.15430
-5.45419	4.93876	0.37124
1.10226	4.85527	0.73669
0.03171	19.46644	-10.72481
-1.70106	9.98404	-4.94810
-1.65225	9.33532	-4.14421
-0.25339	8.75301	-3.57639
-0.80727	9.24509	-4.84313
-0.16204	8.93534	-4.30844
-1.07483	9.11616	-4.09491
-3.18505	9.07475	-3.49537
-2.64485	9.61098	-5.02173
-3.53918	9.43439	-4.56267
-2.14565	9.38312	-4.21906
-2.32857	5.16244	-2.67463
-2.65320	2.17833	-3.09959
-0.26117	3.75515	-3.31588
-4.74209	4.94881	-3.40784

'Cryptoprocta_ferox_EA36.08_T06
-2.27696	34.83699	-16.92390
-0.87854	19.23525	4.20809
-1.02588	18.37963	6.41871
-2.89952	19.27422	4.68712
-7.69976	15.84765	9.91874
-6.41314	18.79114	5.61590
-3.17843	18.44976	7.48019
1.37003	18.72589	4.79532
4.25979	16.09999	10.01944
3.98270	18.07851	6.03911
0.77469	18.27818	7.47290
-1.82768	11.38977	10.08037
-1.48323	1.33999	8.77443
-7.52576	6.47540	8.96353
3.66895	6.93040	9.81638
-8.39823	10.14216	7.29897
5.09262	10.98382	7.95117
-2.28337	33.37097	-21.70683
-1.53817	22.32751	-13.29207
-1.66797	20.40480	-11.31361
2.86140	16.69667	-7.06588
1.16912	19.53029	-12.95679
3.58518	18.96667	-10.55036
-0.95032	19.01157	-10.20127
-6.26167	17.01757	-5.06621
-3.79437	19.86916	-13.06793
-6.34428	19.47024	-10.57494
-2.14962	19.02748	-10.19189
-2.07289	11.66965	-5.37929
-2.29015	2.17251	-5.14574
3.49457	8.21814	-5.32960
-8.51935	9.88642	-4.79990

'Genetta_genetta_1488_T09
0.46828	18.29827	-9.19306
-0.67389	10.97050	1.78531
-0.95064	10.20109	3.48111
-1.61990	11.15727	1.86746
-3.79881	9.75745	5.53667
-3.94174	10.61771	3.16467
-1.85681	10.81008	3.74391
0.97465	10.69799	2.04153
1.43552	9.46203	5.73783
2.19843	9.86866	3.15389
-0.09617	10.42053	3.88295
-1.43833	5.49820	5.80225
-1.71517	0.68790	5.23734
-4.96474	3.88846	4.82655
1.69675	2.63874	5.23754
-5.53082	6.07796	3.97253
2.58793	4.24875	4.38419
1.08339	17.22403	-14.01408
-0.15377	11.71782	-7.96598
0.01848	11.16088	-7.21112
2.07519	9.46078	-3.89269
1.55862	10.67937	-7.30573
2.46092	10.36188	-6.01627
0.43702	10.66139	-5.88617
-3.12207	9.78347	-4.43620
-1.60266	11.13968	-7.91434
-3.17446	10.78844	-6.35188
-0.69833	10.75492	-6.06054
-0.70444	5.59650	-3.59973
-1.15748	0.52266	-3.71387
3.27948	3.25204	-3.25456
-5.06266	4.24131	-4.07667

'Herpestes_ichneumon_7344_T07
-4.48918	11.66672	-10.03096
-0.83889	3.79002	-1.04892
-0.36940	2.21989	-0.32581
0.02058	3.74632	-1.16837
1.83705	1.82708	-0.50461
2.00549	3.37013	-0.73192
0.54604	1.81701	-0.70992
-1.83225	3.53812	-0.41922
-2.14784	0.72800	0.46545
-2.97122	2.60947	0.26406
-1.09019	1.89008	-0.28683
0.32039	2.61836	3.03275
0.94656	3.34380	6.50690
2.93974	3.99485	3.75920
-2.49092	2.97304	5.16016
3.06740	4.37047	2.45599
-3.37679	3.17761	3.85201
-4.29500	14.65243	-9.46981
-2.68102	10.49893	-4.36071
-2.31797	9.34989	-2.80833
-3.17321	6.97827	-1.02039
-3.51163	9.20037	-1.59719
-3.75576	8.22086	-1.53195
-2.65519	8.28544	-1.74039
0.29621	7.45476	-1.73172
-0.75333	9.65831	-2.25215
0.43319	8.68669	-2.21382
-0.97090	8.32056	-2.13037
-0.61306	7.53183	2.08937
-0.01974	7.44467	5.23449
-3.39338	6.75372	4.08624
2.51411	7.23215	3.08605

'Herpestes_ichneumon_7344_T09
-1.66605	12.84283	-8.69560
-0.79510	2.79364	-1.23407
-0.69474	1.99652	-0.83504
0.34538	3.27320	-1.28539
1.86693	0.83055	-0.50835
1.80526	2.63515	-0.93092
0.00502	2.00292	-1.23257
-1.99115	3.18323	-0.85276
-2.79153	0.38098	-0.01824
-3.09334	2.51904	-0.29779
-1.69699	1.75812	-0.81939
-0.34994	1.63460	2.85445
0.02578	2.38056	6.56370
2.59972	2.52045	3.67714
-2.94609	2.13637	4.47540
3.03801	3.21091	2.66365
-3.66283	2.84092	2.87011
-1.51225	15.30376	-6.84927
-1.00851	10.50408	-2.31610
-1.08867	9.69899	-1.70008
-2.44224	9.54451	-0.65458
-2.67739	6.69425	-0.01607
-3.13150	8.55999	-0.63500
-1.70464	8.36747	-0.96235
1.36286	7.00936	-0.59531
0.21102	10.01501	-1.53636
1.65633	9.01711	-1.35069
0.06170	8.28157	-1.30386
-0.58011	7.24667	2.61699
-0.18947	7.06977	6.34148
-3.21228	6.98077	4.66861
2.68907	6.87318	3.85989

'Caracal_caracal_T03
-67.09033	4.31448	115.14057
-70.59738	2.95808	84.12067
-70.34538	1.84957	82.46431
-76.54866	0.29689	80.59094
-78.52673	-2.99398	79.57009
-78.86066	-1.70428	81.10783
-76.75084	-1.42437	79.34637
-63.72179	-0.13392	79.58043
-62.21996	-2.76215	79.16202
-61.43051	-1.26467	80.47195
-64.88930	-1.66210	77.52867
-72.13361	1.93865	74.06224
-72.05339	4.24086	65.47086
-76.48844	3.27690	70.54240
-66.65413	2.89542	69.73644
-78.88067	4.78438	72.08305
-63.93714	4.32937	70.81625
-66.59565	7.83474	115.39838
-69.16637	15.52699	88.85620
-69.32182	15.88730	86.59880
-64.61904	11.26829	79.95846
-67.51743	16.21774	85.36465
-64.27457	14.37284	83.42041
-67.07593	12.95705	83.24821
-76.31461	11.65750	81.07018
-73.36584	16.32654	85.53085
-75.66675	14.31332	83.65546
-71.88353	13.90357	84.28336
-70.84474	14.00355	76.53551
-71.39544	16.81693	68.25250
-65.18777	15.60352	72.36322
-76.10722	16.22368	73.58407

'Caracal_caracal_T04
-67.46321	12.03205	174.94237
-63.48741	3.54161	143.02609
-62.56187	2.14059	141.86917
-65.56264	1.83704	142.82910
-66.82487	-2.00729	140.48637
-67.13605	0.60808	142.01059
-65.13041	0.10996	141.96272
-60.80585	4.78029	142.46011
-57.24539	1.71390	140.43123
-58.01739	3.92633	141.37920
-59.93750	2.17283	141.53694
-62.96140	2.41219	134.06100
-64.47000	5.11755	125.78424
-67.30599	1.31699	130.38885
-59.47515	4.62311	130.64909
-70.49236	2.24367	132.52820
-58.68209	7.60761	131.63818
-68.11259	13.72421	175.26904
-69.13525	16.17948	150.02512
-69.07663	16.33523	147.94864
-62.72092	13.25610	143.01613
-67.05759	17.00395	146.58768
-64.50720	16.17709	145.25066
-67.23821	14.22301	145.65617
-71.28181	8.75055	141.87996
-71.28438	15.16140	146.53847
-72.69856	13.08543	145.54729
-69.64842	13.72457	145.71983
-68.52470	14.08729	137.24220
-69.64558	16.58197	129.19022
-63.51052	17.44914	133.32104
-74.03101	12.76725	133.82805

'Caracal_caracal_T05
-109.45045	14.39114	-157.02222
-113.13004	1.45701	-121.29227
-113.86343	0.06904	-119.58631
-110.41385	-0.33091	-121.34253
-110.81253	-3.96770	-118.82968
-109.60661	-1.83876	-120.55199
-112.57374	-1.35884	-119.69675
-115.96342	2.97492	-120.39738
-118.47893	0.02537	-116.97442
-117.39127	2.22111	-119.53444
-115.65776	0.22794	-119.27144
-111.96705	1.39675	-111.95010
-109.56218	4.27238	-103.59871
-108.23740	-0.41540	-110.00700
-115.63215	4.74277	-109.57581
-105.12283	0.12184	-111.60068
-115.40174	7.72459	-110.36160
-108.49278	15.92442	-157.04745
-106.57533	13.03065	-130.19037
-106.60208	12.86150	-128.48680
-111.99329	11.66341	-122.94701
-108.46135	14.87809	-127.86298
-110.61874	14.26799	-126.03469
-107.79903	12.16636	-126.64885
-104.29404	6.92811	-123.70705
-103.98203	11.69492	-127.80746
-103.14287	9.83344	-128.00139
-106.01134	10.91834	-126.67838
-106.70387	11.50051	-117.53027
-102.70117	14.83361	-109.74831
-109.42046	16.55227	-113.18955
-100.13098	11.66713	-113.90868

'Caracal_caracal_T06
-80.85621	14.51522	-91.22769
-75.40160	3.12708	-123.70995
-74.33762	0.85414	-125.61412
-76.92712	0.10338	-124.47396
-76.83741	-4.08123	-126.85999
-78.10522	-1.84862	-125.31776
-75.35984	-1.35195	-125.60210
-72.60005	3.21920	-124.61542
-69.36668	1.39947	-126.97799
-69.84937	2.73478	-125.74631
-71.68607	1.09842	-125.85854
-75.12962	1.15865	-133.26927
-76.42662	3.32120	-141.79004
-80.55025	-0.56124	-135.35257
-71.25465	4.58537	-136.91397
-82.90669	1.47516	-133.48148
-71.96582	7.80334	-136.29671
-81.74648	16.06817	-91.94106
-82.06169	13.90748	-117.54366
-82.05940	13.61093	-119.50262
-76.55007	12.44335	-123.26877
-79.31955	15.03484	-120.29205
-77.55350	14.44041	-121.26754
-80.37918	12.03963	-121.06576
-83.75967	8.60427	-122.47932
-83.93389	12.20341	-120.09666
-84.70613	10.53251	-120.72680
-81.80723	11.28360	-121.04596
-81.56796	11.75433	-129.46439
-83.61176	14.77739	-137.51320
-77.13229	16.46206	-133.28027
-87.24791	10.09486	-132.66998

'Caracal_caracal_T07
-118.39571	13.43394	-41.38327
-117.51920	2.00786	-73.22102
-116.34569	-0.58817	-76.08649
-119.73483	-1.07009	-73.94868
-120.63625	-4.22780	-76.38948
-121.73909	-2.68791	-74.91570
-118.80070	-2.93721	-75.86772
-114.65898	2.42532	-74.93192
-112.81245	0.64753	-78.91330
-113.12914	2.84968	-76.52448
-114.39542	-0.29012	-76.88495
-119.57016	0.52662	-83.78638
-123.30856	4.78899	-91.27767
-124.65842	-0.60394	-86.13358
-116.94486	3.77057	-87.57503
-126.99080	0.47349	-82.80022
-116.17017	7.06699	-85.80973
-119.58269	15.44435	-41.84998
-122.97356	13.68872	-61.81543
-122.72841	13.16932	-63.45650
-119.51176	12.47867	-69.35442
-121.11426	14.85716	-65.58023
-119.31074	14.00161	-67.88475
-121.80405	11.53913	-67.33607
-126.19481	6.96552	-69.81091
-124.77334	11.41326	-64.99026
-126.40279	9.16950	-66.56316
-123.33643	10.42540	-66.94382
-124.57182	11.41734	-76.48063
-129.38000	14.83038	-83.80949
-121.76681	16.24091	-81.02668
-131.33591	10.32376	-78.56245

'Caracal_caracal_T08
-77.60538	14.51065	-26.92546
-76.30539	1.50287	-61.95477
-75.83539	-0.14714	-63.99790
-78.37048	-0.03244	-61.94839
-77.88878	-3.31727	-63.97255
-79.47716	-1.74951	-62.53812
-76.76660	-1.30487	-63.28151
-74.01530	2.87641	-62.97948
-71.73000	0.44583	-66.06479
-72.36234	3.06061	-64.37341
-73.63700	0.43822	-64.18256
-78.02650	1.30591	-71.63204
-81.30809	4.19050	-79.90469
-83.14542	-0.99672	-73.26833
-75.17806	3.67220	-75.28757
-85.34634	-0.03027	-70.46142
-74.41313	6.62455	-73.93871
-78.25456	15.88259	-27.02002
-81.83308	12.87704	-51.92241
-81.97581	12.87731	-53.95833
-77.20213	11.22209	-59.33318
-80.47491	13.88013	-55.09063
-77.89996	13.69605	-56.98150
-80.44512	11.35206	-56.41822
-84.19589	7.85002	-57.90762
-83.76472	11.95790	-54.77235
-84.78415	10.16161	-54.95943
-81.71227	10.66897	-56.22953
-83.00681	11.49066	-65.33020
-87.10905	14.92733	-73.17021
-79.58096	16.19041	-69.51733
-90.03362	9.80471	-68.01627

'Caracal_caracal_T09
-123.25717	13.64137	13.31590
-116.99455	0.25079	-16.82323
-116.60287	-1.03654	-18.28243
-121.58580	-0.75761	-17.15846
-119.92902	-4.89327	-20.56717
-122.05138	-2.99899	-18.34394
-118.48217	-2.99826	-18.45964
-114.56201	1.74252	-17.35421
-112.07378	0.63913	-20.92741
-112.90955	2.48230	-18.98614
-113.99249	-0.34538	-19.15335
-117.90044	0.91927	-26.61012
-121.11240	4.65440	-34.78144
-124.11211	-1.51186	-28.20332
-114.55231	3.68166	-28.62187
-126.42975	-0.39160	-25.14631
-113.52534	6.79064	-26.24942
-124.08939	14.83866	12.96835
-124.60126	13.20793	-5.34036
-123.76562	12.30472	-7.63757
-118.32992	10.85392	-15.01878
-121.44055	13.56620	-9.81698
-119.06558	13.11707	-12.32767
-121.76961	10.44492	-11.00657
-126.91192	6.22806	-14.08962
-126.65247	10.32660	-8.73914
-127.64248	7.85487	-10.90439
-124.83839	8.46989	-11.06471
-124.56900	10.66969	-19.19090
-127.95149	15.18178	-27.27512
-120.78447	16.16145	-22.32282
-131.68924	9.21920	-21.76080

'Martes_foina_7342_T04
-1.27342	11.45367	-6.41211
-0.86640	7.95895	-2.24343
-0.81679	6.57082	-1.25748
1.19155	6.62825	-1.33577
2.22321	3.44567	-0.13613
3.39767	5.52093	-0.61889
1.14161	5.14599	-0.95470
-2.43896	7.53486	-0.84005
-3.41432	3.60119	0.33543
-4.17677	6.50239	-0.02532
-1.96434	5.80458	-0.87639
-0.28641	5.32957	2.94466
0.24621	5.67639	6.29091
2.94004	6.20470	4.10384
-3.17521	5.81880	4.51102
3.75870	7.29866	2.26433
-4.34209	7.13927	3.21071
-1.53771	14.59211	-6.65488
-1.04238	14.19141	-3.71565
-0.75594	13.76111	-2.66029
-3.02012	11.68899	-0.66104
-2.08305	14.56513	-2.53967
-3.33525	13.74480	-1.66313
-1.53559	13.31358	-1.99414
1.82305	11.42666	-1.12549
0.88705	14.32740	-2.99460
1.99278	13.34013	-2.38917
0.05186	13.30076	-2.16841
-0.25422	12.83227	1.78673
0.23959	13.11419	5.49790
-3.27450	12.76742	3.88860
2.95117	12.72124	2.96155

'Martes_foina_7342_T08
2.14951	13.04904	-6.04036
1.89582	5.51306	-2.02445
1.78314	4.49949	-1.70088
3.69809	4.61833	-1.61249
4.55365	2.21888	-0.14835
5.09263	3.86636	-0.77175
3.82195	3.42130	-1.15556
-0.72247	4.58258	-1.30937
-1.30761	2.59797	0.36454
-1.77328	4.36474	-0.19622
-0.11340	3.37771	-0.98471
1.88283	3.25350	3.09770
1.95329	3.44448	5.95832
5.28598	3.98964	3.86521
-0.76138	4.00077	4.68653
5.54665	5.13934	2.63395
-1.46560	5.13818	3.19760
2.25858	15.20580	-5.33196
2.23167	13.74327	-3.40992
2.24893	13.36804	-2.88256
0.14022	10.63459	-0.96951
0.98826	13.53631	-2.12798
-0.02875	12.18965	-1.78182
1.55604	11.64146	-1.83697
4.63737	10.25958	-1.12117
3.69052	13.41160	-2.38602
4.61505	11.65889	-1.98690
2.48471	11.57343	-2.07160
2.51475	10.89828	2.04450
2.48914	11.15989	5.70388
-0.63955	10.84304	3.99441
5.59571	10.74092	3.57867

'Mustela_vison_0147_T01
12.27997	3.45427	1.73613
2.19557	7.71954	0.34560
1.36056	9.43677	0.19089
0.58117	9.65766	-3.45893
0.01368	12.14672	-4.66474
1.21890	11.02723	-4.94714
-0.31684	10.51767	-3.66129
0.25269	9.22284	3.96325
-0.51117	11.79587	5.54606
0.27935	10.24338	5.81631
-0.63999	10.23079	3.96120
-2.25347	9.69770	0.04733
-5.38907	8.23739	-0.24881
-3.17289	9.35941	-2.83654
-3.39865	9.34937	2.58381
-3.91718	7.38994	-3.35398
-4.62862	7.39829	2.77680
12.02982	1.65991	1.53187
3.73454	1.52777	0.33636
2.83957	1.57956	0.26221
0.38666	2.95957	3.67599
2.33255	0.67483	3.73461
2.16272	2.57873	4.60137
1.20338	1.48832	2.61969
0.72049	3.10667	-3.33583
2.57949	0.71562	-2.87065
3.24578	2.62287	-3.96904
1.70070	1.68871	-1.94275
-1.51525	1.49816	-0.41042
-5.00025	1.17685	-0.67068
-3.84765	1.10348	2.15633
-3.41179	1.35844	-2.95906

'Nasua_narica_5542_T03
3.69026	21.00990	-6.01466
1.29367	14.81229	-1.41283
0.66399	12.97982	-0.20139
-3.87429	12.51997	1.47436
-5.05292	11.27033	5.49663
-6.13865	11.85946	3.28996
-3.91445	12.33952	3.41321
4.20412	9.61174	1.53710
4.37324	8.03371	5.21925
5.49393	7.83440	2.50686
3.91830	9.39767	2.96209
-1.29083	7.22238	2.31606
-3.28107	1.83604	1.45595
-5.78212	6.46246	1.79086
1.82517	3.63069	1.60118
-6.37537	8.78208	0.83567
3.93373	5.63815	0.75820
4.04262	21.45324	-10.11086
0.97506	14.71908	-7.06117
0.73426	13.32825	-5.58784
3.79756	9.29509	-3.89126
4.13033	10.55765	-7.74210
4.77769	9.70701	-6.16097
3.02491	10.70428	-5.31552
-3.91118	12.28596	-3.80328
-3.75643	13.20650	-7.30578
-4.55403	13.01928	-5.89079
-2.08232	12.85230	-5.50095
-1.47787	7.33226	-5.61113
-3.10435	1.87425	-5.11453
1.80645	3.69398	-5.78907
-6.07943	7.43650	-5.02699

'Neofelis_nebulosa_Z.2001.008_T05
1.08721	44.88993	-19.15704
-1.77382	21.19989	2.19085
-1.79323	20.02528	5.12645
-4.89376	19.57517	4.04737
-7.16257	18.55484	10.12764
-7.60820	18.73926	6.22955
-4.56736	19.60888	6.85642
0.97209	19.89674	5.26395
3.15211	18.42098	11.02209
3.33436	19.23461	6.87329
0.50653	19.63509	7.24577
-2.35513	11.87813	9.93471
-1.67225	2.50748	9.86237
-8.16056	6.93233	8.53392
3.59860	6.68716	9.86723
-8.45924	10.39886	8.18650
4.68869	11.77849	8.63126
2.06861	44.79745	-23.44251
-1.07468	23.72905	-12.44975
-1.24546	21.44018	-9.88150
3.22626	18.11255	-4.47621
0.38911	20.34803	-11.64397
3.53558	19.60402	-8.91484
0.39537	19.82674	-7.95111
-6.63537	17.95420	-5.30350
-4.16688	20.35155	-12.20446
-6.17562	19.99747	-8.37359
-2.38749	20.02204	-7.98709
-1.38135	10.96033	-4.08257
-1.67895	2.16870	-3.26675
4.26970	7.90876	-3.56886
-7.93390	6.56595	-3.99757

'Panthera_tigris_21574_T07
-40.93412	63.46719	10.53545
-2.16613	3.53934	38.42868
0.17955	-1.03198	42.19070
-5.03310	-0.46635	41.00743
-4.16807	-9.55607	49.62736
-9.39771	-6.96542	42.94206
-2.14517	-3.62971	45.92883
2.00824	3.86621	40.40310
10.81458	-0.82570	48.17924
9.17119	4.34720	41.62768
3.75270	-0.49296	45.90624
10.73817	-19.11840	37.95941
19.52431	-38.40301	22.66995
2.03115	-33.27596	30.63913
25.30098	-19.02701	27.87543
-4.12421	-25.97982	31.09271
22.30059	-10.44662	27.54943
-40.64674	62.11622	-2.35007
-19.72396	29.13643	11.72011
-12.65334	17.06225	18.26999
1.56454	14.16282	18.45937
-9.50228	18.90753	11.20513
-1.86640	19.40823	12.56627
-5.64626	13.82743	18.70200
-16.66210	3.80901	21.09848
-17.68264	15.26966	10.79309
-20.91044	11.28550	12.91755
-12.95819	11.63076	18.40078
-0.12800	-7.24938	12.69373
8.77638	-25.94200	-2.37386
16.27623	-7.80531	4.44394
-8.57369	-23.07161	7.39848

'Panthera_tigris_21574_T08
73.72363	-15.92697	17.17253
11.60283	19.72437	23.61588
8.05491	23.17422	25.92414
11.36541	23.57215	22.73464
4.19965	34.91356	23.00453
9.66621	30.72431	17.61452
6.94640	28.70332	25.12459
9.26993	19.23748	28.27562
0.48781	23.41993	35.67655
4.47258	16.53118	33.79485
5.04542	22.79212	30.75639
-12.63085	22.63359	19.85330
-32.84660	14.59536	5.09642
-17.84214	26.99394	3.10733
-23.23766	9.36180	23.01987
-8.78664	26.54738	4.04003
-14.74771	6.03945	25.75342
68.76106	-22.59257	8.25508
36.96440	-3.63158	11.86832
29.33782	-1.77122	11.59611
15.73075	-3.20386	20.98461
25.93852	-6.15612	12.26993
23.60567	-9.24256	16.46681
21.42997	-1.82276	15.97366
21.74189	9.42245	3.66930
27.61429	-0.93225	6.76379
27.28662	3.15309	2.19104
23.30744	4.20270	9.29485
2.60144	0.91606	6.27382
-19.05294	-6.36935	-6.27087
-8.57255	-11.65695	12.92953
-1.77426	7.31068	-10.86203

'Panthera_tigris_21574_T09
-37.95184	79.11951	13.06296
2.90058	11.84197	38.94572
6.80720	4.84235	45.62022
1.82540	6.78609	41.80257
1.52827	-5.05684	50.91617
-2.70497	-0.38240	43.13332
4.86597	1.79795	48.43943
6.93487	10.52424	42.29513
15.87835	4.36974	52.67207
14.81998	11.76458	44.40451
9.24074	5.56553	48.65835
17.40093	-11.35548	39.52000
28.45742	-28.03459	24.26678
9.87851	-24.83469	30.29742
32.04818	-11.05337	32.70766
3.50788	-17.60350	30.71458
27.76125	-2.51639	35.63461
-35.73404	76.08475	0.28044
-8.40420	30.06500	18.69046
-5.78653	25.40929	20.40025
7.66922	23.00264	21.24615
-3.51293	28.11236	13.02543
3.74021	29.37990	14.05834
1.03219	21.75736	20.85326
-10.21829	12.74873	19.88819
-8.58583	24.05060	12.87402
-13.32106	19.08226	12.94807
-5.22184	17.97945	21.31572
10.12476	2.81245	14.18963
21.46271	-15.26348	-0.08891
25.21348	3.06812	9.93285
1.00559	-11.66083	10.57930

'Panthera_tigris_21574_T10
1.75644	-60.34056	12.69124
3.18993	-8.88535	39.00848
3.33202	-4.99454	41.46164
8.32943	-3.97758	40.32170
13.99372	5.03242	44.86808
13.94680	0.08809	38.65395
8.08979	-1.07039	44.04332
-1.10965	-7.21235	43.34392
-5.46645	-1.17411	52.05007
-7.42626	-6.05930	46.87843
0.02873	-3.43981	47.04475
-2.33400	14.16366	40.64434
-12.84663	33.71996	25.45265
5.78948	25.42046	27.40959
-19.47789	19.13163	38.91801
8.52531	16.75950	26.21238
-19.10278	8.98229	38.02666
-1.22286	-58.29126	0.68460
-0.49446	-29.05215	14.17329
0.55337	-19.11869	22.91390
-13.49630	-19.61263	23.95443
-8.00941	-26.20874	15.44012
-13.60703	-25.72771	18.07799
-8.61298	-20.51112	21.89369
8.85211	-14.38228	14.56680
2.09367	-24.78596	11.35213
7.37546	-22.00288	7.99155
2.99107	-20.69307	15.60146
-6.79964	-3.26754	15.69145
-19.68118	16.33526	3.41874
-28.05413	-2.18611	15.89735
4.66145	7.74049	1.64592

'Paradoxurus_hermaphroditus_4610_T09
4.06777	16.56157	-9.14493
3.77296	10.43278	0.88499
4.04777	9.73592	2.06824
3.79702	11.24946	2.72907
5.56741	11.42294	7.20181
3.45876	12.35245	5.06104
4.98234	10.78673	4.10870
3.90770	9.10270	0.28437
6.97503	6.74138	3.33292
5.21881	6.83406	0.83853
5.71493	8.35170	2.55510
2.30704	6.47538	6.07428
-2.44989	3.10080	8.39455
-1.09037	8.58059	8.78135
1.76615	2.01561	4.72794
-0.01574	11.48117	7.87276
3.58952	2.37143	2.00727
-0.50425	17.81711	-13.54080
-2.35218	12.34336	-6.47767
-2.32382	12.14388	-5.89789
0.26102	7.70311	-3.56428
-2.85256	10.93378	-6.84956
-1.56774	9.08463	-6.94315
-1.30548	10.74058	-4.88531
-1.75916	13.00885	-0.63344
-3.75891	13.07189	-5.44302
-3.77327	14.41525	-3.66027
-2.06782	12.42100	-4.08237
-3.88993	8.25769	-0.96609
-8.31298	5.16686	1.87672
-4.29106	3.24090	-1.75579
-7.21361	10.82309	2.88058

'Paradoxurus_hermaphroditus_4610_T07
8.47006	7.62463	-2.06166
3.33129	-3.89150	7.08573
2.91067	-4.47954	8.81710
1.35001	-3.61706	7.08568
-0.41359	-3.59696	11.65245
-0.99552	-3.34081	8.88763
1.32220	-3.62096	10.27646
4.56328	-5.22837	7.64483
5.09160	-6.02756	12.02964
6.13073	-6.80656	9.03574
3.88461	-4.86930	9.96707
0.24186	-9.29116	10.33455
-1.62696	-14.85726	9.31225
-3.86465	-9.73206	9.37618
3.26380	-12.38912	10.27370
-3.79162	-6.17859	8.67503
5.89511	-9.96051	10.32388
8.63333	7.62031	-6.14035
4.85172	-1.79189	-1.97698
3.67017	-4.39256	-0.65561
5.62178	-6.07521	1.27424
5.41995	-5.91435	-2.58123
6.13045	-6.45313	-1.06704
4.33857	-5.01009	-0.59007
1.24682	-3.93622	1.18182
2.01747	-4.52031	-2.62162
0.80362	-3.98154	-1.61684
3.04601	-4.47272	-0.59064
1.39910	-9.73954	0.64792
-1.18791	-14.70251	0.79686
4.44211	-12.66729	1.73573
-2.88092	-9.67602	0.99581

'Phoca_vitulina_M180.02_T01
-15.57267	41.63275	23.84442
-8.54496	25.82018	14.69547
-7.25543	23.88808	12.10578
-21.27422	20.42068	-1.20993
-27.30892	9.36316	3.68126
-30.87984	19.13369	2.82120
-20.70791	9.87908	1.10054
11.02575	22.45175	13.62096
12.90999	14.63225	22.93386
13.74277	21.94937	23.10368
11.02657	12.66640	15.71805
-2.23256	15.76981	1.65341
8.84329	11.26901	-18.31433
-10.50072	12.32510	-16.02739
15.57684	16.41111	-4.51678
-13.18421	23.79118	-19.15404
19.41843	27.35166	-1.45391
-14.33492	49.12135	20.00188
-9.24448	38.47577	10.72237
-8.18788	35.41346	8.52196
8.64778	36.78916	11.82036
9.40384	46.51203	13.91618
10.32132	42.35728	16.76839
7.48514	44.12595	8.96060
-20.37280	33.48156	-1.70522
-24.21086	43.15306	-0.70196
-26.56311	38.60012	1.55674
-19.89365	41.69885	-2.99979
-2.34279	34.69515	-3.49572
6.63654	31.58901	-19.43474
13.25807	35.78002	-9.30583
-8.30542	33.30218	-19.18478

'Phoca_vitulina_M180.02_T07
270.39233	287.04123	280.34927
269.46460	263.17850	269.48001
270.27698	258.54028	266.30316
258.67120	248.32306	261.00336
258.17368	240.74335	259.87686
256.36572	245.61554	260.19406
260.46265	244.95062	260.87097
280.77805	250.62189	259.76221
281.80103	241.13992	258.55957
283.70950	247.40601	258.54385
279.24622	246.10762	259.91061
268.58951	245.54570	248.41760
267.96033	247.35573	229.38239
257.55884	247.79536	244.04962
279.38049	247.36993	242.50293
251.16190	252.78845	246.78345
286.78662	253.48969	245.00159
269.92874	292.57394	278.83029
270.22311	288.22400	270.48074
269.55499	281.39511	265.66309
279.98718	267.08554	260.21915
280.73294	277.62286	261.65274
283.82178	272.81686	261.32935
276.80356	272.39310	262.40463
256.45947	268.45169	261.22400
260.67569	278.66537	263.41501
255.87280	274.81201	262.58813
263.40216	273.31937	263.87994
268.47818	269.75076	248.76581
269.66852	269.10559	228.10748
279.67191	269.53897	236.05775
255.65979	269.65231	239.19955

'Proteles_cristatus_PH37.98_T01
254.07106	56.78941	238.13945
255.05170	47.85417	222.78030
254.43721	46.72421	220.90689
246.63324	45.67115	219.37912
244.55113	37.80770	218.57462
242.57516	43.32398	221.50635
247.67082	42.67464	219.02910
261.32980	46.09719	217.01270
262.79749	37.90661	215.79338
265.28076	42.57394	218.12204
259.84598	42.51657	217.19452
252.95833	43.66632	212.32385
250.82062	45.52170	203.14435
248.28915	44.40857	207.08383
255.67163	44.28050	206.38841
244.20221	45.95578	209.35703
260.40732	45.94654	208.04955
256.33789	59.29719	238.61238
254.91843	55.98079	222.86626
254.45772	56.60891	219.53667
260.28586	55.07147	214.90912
260.90564	61.36787	217.34317
262.65826	56.26476	217.49745
258.52530	57.13417	216.96402
247.01898	55.46179	217.68994
247.30780	61.29501	219.93753
245.20261	56.40331	220.97479
248.97630	57.53744	218.86153
252.44139	57.39222	211.47012
251.53763	59.03563	202.70117
257.34592	58.96058	203.88678
245.09605	58.84120	206.66675

'Proteles_cristatus_PH37.98_T02
259.36386	84.51325	234.34395
258.25421	76.41438	209.47559
257.78732	75.48302	205.54692
251.34296	75.96545	204.25500
248.22954	71.59331	203.03139
247.92406	73.66386	205.15765
251.11066	73.29877	203.00153
263.55075	74.33015	203.61157
264.18530	68.46739	201.30151
266.26239	70.54767	203.81299
262.10272	71.23423	202.24147
256.79428	74.57771	196.85126
256.74863	78.23108	187.60649
251.35970	76.81813	195.27831
263.28238	74.58730	194.88475
249.34177	80.99150	194.00104
265.69553	77.35873	192.51744
261.17120	89.61819	234.64482
259.85437	85.89995	214.09273
259.61700	84.31511	211.12207
264.58600	83.04218	204.30811
264.14191	87.20073	208.33841
266.29565	85.56780	206.17279
263.04800	84.96758	206.78584
254.02971	84.97269	204.89357
256.56769	89.27977	209.09836
253.19888	87.41624	206.52878
256.48798	84.85714	206.84175
259.40985	86.31804	200.20709
259.18503	88.98450	191.13359
265.65503	86.98801	195.33336
252.56319	88.82041	196.02634

'Proteles_cristatus_PH37.98_T03
263.20935	124.48574	230.80414
260.10074	105.27777	211.21419
259.70380	102.77860	210.08791
255.86389	103.61634	208.79312
252.61249	99.38054	207.13568
252.95834	102.65102	207.73665
255.75183	100.93025	208.04512
263.56790	102.72124	207.76833
265.69977	98.26083	205.03207
266.24490	101.42867	206.00069
263.05994	100.53176	206.64386
258.63495	101.01019	201.81274
257.12939	101.45694	192.14900
252.98849	101.76394	202.19701
263.53259	100.53924	200.37549
251.17947	105.14210	199.36490
266.38898	103.54469	197.77565
262.98798	129.34491	228.58980
261.84323	118.62346	213.55940
260.99661	113.36481	209.82112
264.78220	111.82393	206.22403
264.65137	116.12814	207.22685
265.72324	114.20315	206.76230
263.67368	113.65225	207.13745
256.24954	112.47803	207.33133
258.57291	116.59940	208.29274
256.30560	116.05360	207.98909
258.57956	113.90031	208.16191
259.49417	112.89017	200.94153
259.37912	111.95804	191.80145
264.89130	111.99586	195.41249
254.11078	113.52981	196.98567

'Proteles_cristatus_PH37.98_T04
-2.51619	44.58651	-8.45185
0.90396	20.42930	-1.18049
1.16763	18.19468	0.16699
-2.10317	17.89280	-1.14601
-3.13840	15.40804	2.26220
-4.10795	16.29413	-0.46244
-1.60010	16.75736	0.82294
4.05223	18.39488	0.35709
5.42919	16.01255	3.17207
6.12328	17.57973	1.02105
3.86249	17.03559	2.24347
1.78910	10.83733	-0.69807
3.70701	2.30172	-4.04422
-2.84985	7.00944	-3.45832
7.83324	7.95493	-2.06190
-5.96555	10.15156	-4.90318
10.70587	12.64273	-2.47562
-0.10905	45.38660	-12.27303
1.12436	26.88403	-11.50809
1.55409	22.72482	-8.63816
5.75369	20.61419	-8.61712
4.99289	22.86188	-11.70633
6.41143	22.02757	-10.63421
4.13822	21.70880	-10.05324
-1.86272	18.92929	-8.63851
-1.00120	22.04194	-11.97442
-2.76287	20.84509	-11.40882
-0.21655	21.09009	-9.83530
2.74367	14.40012	-11.46776
4.70477	5.40160	-13.30330
9.48875	12.08167	-11.96550
-2.80074	10.35261	-12.96878

'Proteles_cristatus_PH37.98_T05
-4.06858	42.17756	1.24115
-0.96722	18.74664	5.19738
-0.62905	15.99087	5.61697
-3.87429	16.16310	5.84669
-4.95606	14.17600	8.29801
-5.83343	15.13713	6.14853
-3.06546	15.47095	7.14822
2.02092	17.02052	5.76193
3.61807	15.12588	8.40348
3.80300	16.30216	6.48819
1.70361	16.04357	7.23699
0.18250	9.53096	5.05342
0.46065	1.02408	1.64290
-5.08883	5.21839	2.97514
5.62772	6.43473	3.18668
-7.76785	9.28147	1.55957
7.70515	11.11381	1.99201
-3.55233	41.51972	-4.79874
-1.40811	26.48330	-5.57907
-1.30101	22.43693	-3.55077
3.21584	18.46875	-2.47851
1.99657	21.11828	-5.27369
4.14717	20.02869	-4.12207
1.51670	19.96758	-4.09567
-4.79405	17.84574	-2.91286
-4.24394	20.11843	-5.09762
-5.69025	18.96463	-4.16514
-3.51327	18.92666	-3.40885
-0.90864	12.86437	-4.89755
0.56402	3.23699	-8.06446
5.93004	9.81155	-6.94065
-5.75131	9.22774	-7.05993

'Proteles_cristatus_PH37.98_T06
259.56335	171.58969	231.33206
262.75061	166.66147	211.40448
262.93506	164.58156	209.25114
259.38113	165.94762	209.50742
258.93295	163.13469	207.80603
257.77039	165.28758	208.46840
259.94415	164.63579	208.53210
265.74136	165.90129	210.20563
267.67041	163.21541	208.58165
267.49771	165.14017	209.40430
265.76147	164.30656	209.12907
263.34814	166.57471	202.96046
263.83984	168.38382	192.88609
258.66605	167.01251	198.02876
269.43536	168.12582	199.36859
255.85019	168.19522	201.64978
271.40405	169.11609	203.32381
258.63980	178.77872	233.29213
261.91629	178.00858	216.63042
261.95947	175.40582	213.51122
266.53369	173.91069	210.23201
265.81509	177.63379	212.97411
267.45471	176.39917	212.01402
264.81354	176.11154	212.05852
258.99377	175.10980	210.05971
259.69189	177.65512	212.47351
258.28821	176.97057	211.07080
260.11722	176.08743	211.57112
263.63403	176.14883	204.79916
264.76154	177.25618	195.40056
269.98474	176.75888	201.99123
258.48499	177.40541	200.52202

'Proteles_cristatus_PH37.98_T07
261.02567	194.88304	231.83153
263.19366	185.88681	211.31107
263.25687	185.41498	209.87184
260.03030	185.87384	210.04013
259.35574	183.09186	208.61777
258.71637	185.14075	208.98117
260.34937	184.28860	209.29543
266.36392	184.90572	210.45320
267.64847	182.40234	209.64130
267.90912	184.23450	210.25385
265.74103	183.25729	209.68938
263.93179	185.61772	203.84395
264.84460	186.62311	194.20496
259.40213	186.30206	198.92358
269.48764	185.70526	200.15331
256.69626	188.58163	202.97450
271.41568	187.51837	204.37091
261.49713	201.06769	232.53502
263.14792	196.99754	215.30156
263.57608	195.62671	213.52631
267.70340	193.89130	211.19080
267.30310	196.94069	213.01311
268.10532	195.61769	212.22049
266.03381	195.50726	212.22551
260.42963	195.24387	210.79230
260.84509	197.31757	213.06718
259.88950	197.06236	212.10356
261.61267	196.11942	212.27586
264.96698	195.67386	204.56549
265.92023	196.78008	195.26036
271.10428	194.94550	203.36609
259.36694	196.37912	201.55861

'Proteles_cristatus_PH37.98_T08
262.39804	213.99052	232.67633
263.14499	210.78896	213.05688
263.13541	209.73869	210.52122
259.55859	210.02316	211.68637
259.00098	207.44940	209.36125
257.86444	209.52220	210.34125
260.39719	208.28949	210.25658
266.00116	209.91234	212.07822
266.76297	206.81715	209.75049
267.53122	208.59938	210.93407
265.62851	207.90782	210.56502
263.84631	209.52260	203.68723
264.10519	213.51695	195.15601
258.82684	212.19849	200.35278
268.64294	210.88815	200.69156
256.62082	213.16885	204.38148
270.43384	211.73352	205.28244
262.52316	221.29466	233.85474
262.96805	220.29207	218.27467
263.15714	220.75201	215.18584
267.23438	217.85934	213.12320
266.66129	221.05614	214.86420
267.85080	219.36964	214.28568
265.50714	218.80644	214.16162
260.04047	218.85513	213.28532
260.49533	222.16960	215.48242
259.30106	221.77678	214.71434
261.83868	218.86320	214.52950
263.98666	220.35762	206.96213
264.99606	222.33391	197.45996
269.84872	220.62454	205.82576
258.51190	221.86469	204.57091

'Proteles_cristatus_PH37.98_T09
262.36389	233.54057	233.68524
264.86014	228.59906	215.43591
265.03592	227.71777	213.63200
261.18732	227.58438	214.32599
260.84470	224.40092	211.73248
260.21674	226.56984	213.31668
261.99332	225.96265	213.58418
267.91617	227.75356	214.97542
269.00644	225.12125	212.74396
269.63882	226.80429	214.10945
267.66254	226.21306	213.76045
265.38425	227.58687	206.52863
265.57693	230.96788	198.33975
260.55942	229.14334	202.83653
271.08948	229.89400	204.00153
258.73010	230.30469	207.46581
272.04056	230.54657	209.17937
261.75006	240.97356	234.68782
263.43912	238.40355	221.58408
263.77979	236.73463	219.27043
267.33560	236.37709	217.07495
267.13281	239.80550	219.31354
268.12546	238.56546	218.37891
266.35910	238.11961	218.29517
260.19843	236.39047	216.40334
260.53824	239.12018	218.60913
259.28030	238.35081	217.74521
261.19080	237.64481	217.91977
264.53674	237.96803	209.73050
265.59909	240.26003	200.86685
270.52026	239.58186	207.61089
259.27350	238.56566	207.47884

'Proteles_cristatus_PH37.98_T10
263.87799	256.63611	230.84886
265.65247	249.50185	215.90866
265.69086	247.91628	214.10226
264.29370	247.55847	215.44655
262.98676	245.91905	213.65323
262.62259	247.35439	214.29239
264.84540	246.38091	214.69693
268.26498	248.36511	215.06598
269.12418	244.77666	213.62221
270.01666	247.02869	214.63322
267.97119	247.03630	214.40866
266.09769	246.72925	206.98592
266.43835	248.86101	197.95645
261.25546	247.88846	203.44412
271.74768	248.19025	204.12656
259.91580	249.78468	207.77812
272.22186	249.51468	208.84767
264.57925	265.27124	231.36366
265.22488	260.93463	220.25194
265.57254	258.40472	217.59608
269.35251	257.26263	215.81422
269.58383	260.46976	217.31831
270.60129	259.41391	216.74686
268.72766	259.50653	216.66422
261.97159	257.48083	214.79620
263.03662	259.77573	217.75323
261.68311	259.88596	216.81464
263.36804	258.85922	216.49362
266.44284	257.27402	208.71686
267.67780	259.00534	200.05219
272.63922	257.61319	207.07712
260.94467	258.12393	205.71051

'Suricatta_suricatta_3098_T08
1.37846	7.46185	-7.90692
0.09608	0.93311	0.46833
0.00278	0.41661	1.74533
1.70357	0.62477	0.94596
2.17470	-1.00988	1.89838
2.48205	-0.24765	1.39317
1.13843	-0.62224	1.49938
-1.11912	0.60936	0.83194
-1.93043	-0.67847	1.61523
-2.04220	0.36281	1.16856
-1.00742	-0.14797	1.18159
-0.37546	-0.34787	5.21886
-0.19651	-0.12809	7.89964
2.69304	-0.17741	6.15515
-2.79912	0.38094	5.76495
3.25511	0.37910	5.19126
-3.13515	0.84037	4.55571
1.93972	11.04189	-7.84945
1.09693	7.62744	-0.82969
1.04191	7.06176	-0.27989
-0.91340	5.39313	1.15282
0.03743	7.35326	0.49153
-1.18505	7.03021	0.71847
0.22000	6.06409	0.86974
2.72741	4.67529	1.37135
1.93867	7.00396	0.68921
3.20961	6.32338	0.97853
1.55459	5.85440	0.66533
0.62927	4.27362	4.66911
0.59909	3.93363	7.88237
-2.32200	4.38332	5.50075
3.24108	3.53748	5.67108

'Mustela_vison_0147_T09
-2.44247	-19.00400	91.58172
-6.12977	-9.65325	91.11708
-6.25875	-8.97669	91.12379
-6.25220	-9.73539	89.90493
-6.41383	-8.02415	89.37003
-6.49879	-9.36067	88.96275
-6.13167	-8.77517	90.23782
-6.15772	-9.37490	92.61327
-6.35391	-7.70110	92.74775
-6.37382	-8.81858	93.21652
-6.13363	-8.64734	92.03407
-9.83433	-8.32369	91.07156
-12.63689	-8.26810	91.16689
-10.63065	-8.71635	88.89190
-10.67132	-8.69762	93.51440
-9.85327	-9.88525	88.20425
-9.80347	-9.63197	94.24232
-2.85439	-20.50908	91.58954
-6.47727	-19.28293	91.63039
-6.67053	-18.71979	91.67225
-7.89392	-16.16419	93.76092
-6.87995	-18.80055	92.47758
-7.20382	-17.75529	93.76334
-7.05684	-17.41281	91.98518
-7.85551	-16.77430	89.50228
-6.97627	-18.87542	90.85432
-7.33526	-18.12521	89.77761
-7.09953	-17.57985	91.21306
-10.33348	-16.36845	91.60397
-13.40417	-16.19797	91.67796
-11.87770	-16.18715	94.18799
-12.12627	-16.58757	89.14314

'Mustela_vison_0147_T10
-3.73722	-12.83652	80.42430
-6.90561	-17.27106	80.58521
-7.27165	-17.96537	80.68970
-7.16814	-17.19923	82.15086
-7.91228	-19.49512	82.91415
-7.42518	-17.80319	82.85586
-7.09781	-18.28479	81.36501
-6.98564	-17.40895	78.98236
-7.65286	-19.68830	78.42736
-7.22411	-17.92744	78.21810
-7.12611	-18.39259	79.96915
-10.42329	-18.93690	80.41859
-13.53389	-18.33554	80.75006
-11.20893	-18.36657	82.93203
-11.29371	-18.58210	78.04060
-10.93847	-16.76457	83.43694
-11.07197	-17.00460	77.42941
-3.50599	-8.50924	80.30238
-5.95807	-8.18980	80.30054
-6.27472	-8.58887	80.29856
-7.56720	-11.17204	78.23728
-6.64977	-9.02477	78.94939
-7.27873	-10.27651	77.81973
-6.85028	-10.34400	79.34124
-7.64796	-10.83286	82.67271
-6.60427	-8.73610	81.87498
-7.36346	-9.99428	82.97623
-6.88588	-10.36841	81.16733
-10.06684	-10.67579	80.39671
-13.18143	-10.48994	80.43395
-11.50249	-10.49436	77.36102
-11.59247	-10.27349	82.87877

'Mustela_putorius_7343_T06
19.84282	-26.43870	44.29365
21.22138	-33.62732	35.94537
21.32225	-33.85308	34.70017
22.56033	-33.82370	35.72577
23.48762	-34.57689	33.83795
23.99667	-34.84388	35.07693
22.37481	-33.95444	34.58196
19.29525	-34.01602	35.36047
19.44864	-34.64326	32.91864
18.36782	-34.71486	34.56765
20.69995	-33.96321	34.22207
21.27065	-38.21944	33.73852
20.92374	-41.64064	33.43512
18.20677	-39.67684	33.80305
23.82547	-39.85131	34.19471
24.26148	-39.15003	35.33836
17.83001	-38.80358	34.57797
19.48609	-26.67859	46.85602
19.98292	-33.11508	44.08434
20.01606	-33.59900	43.71737
18.72642	-34.58107	40.72318
18.76395	-33.79551	43.90488
17.65743	-33.80057	42.66705
19.75429	-33.81466	42.64147
22.15135	-34.81012	41.09042
21.27399	-33.79433	44.20685
22.51321	-33.94491	43.04795
20.48884	-33.83726	42.69783
20.19813	-37.49640	40.54670
20.01100	-41.28883	40.45119
17.91474	-39.22479	40.47274
22.64366	-39.28808	41.11812

'Mustela_putorius_7343_T09
-0.25532	12.37084	-9.20652
-0.61920	3.38568	-2.92746
-0.70128	2.72001	-2.63848
0.95876	3.36619	-2.77414
1.43099	0.86171	-1.57463
1.87104	2.77092	-2.40987
0.15589	1.89283	-2.57336
-1.89873	3.36356	-2.91000
-3.26533	1.25275	-1.84464
-3.16903	2.90784	-2.54646
-1.84438	2.03525	-2.66270
-0.80762	1.73212	1.07895
-0.79925	2.40206	4.63732
1.30656	1.92176	2.45990
-3.21937	2.32668	2.46556
2.18017	3.18544	1.51792
-3.77002	3.39606	0.92887
-0.07780	14.25540	-8.66962
0.17452	12.79411	-3.79827
0.13591	12.14745	-3.43784
-2.03044	9.60824	-2.11781
-1.28963	12.19561	-3.16982
-2.30726	11.25948	-2.77919
-0.65294	10.95407	-3.16055
1.71493	9.81691	-2.40703
1.53216	12.21838	-3.33088
2.44279	11.33994	-3.23794
0.30136	10.88330	-3.21087
-0.12876	9.35930	0.46375
-0.11228	9.34226	4.19723
-2.43527	10.22842	2.17337
1.92735	9.84459	2.30161

'Mustela_putorius_7203_T03
228.20511	190.00482	136.49353
229.46295	177.64064	131.19200
229.35049	176.95905	129.96579
231.20058	177.59807	130.83090
232.67183	176.41867	128.18881
233.03487	177.21819	129.97636
230.73106	177.19092	129.23367
227.59079	177.30894	130.79059
226.49023	175.68584	128.35458
226.43808	176.57095	130.04631
228.32042	177.07274	129.41579
230.00606	173.05231	129.88847
230.51566	168.86516	130.48979
232.98172	171.00157	130.17752
227.41801	170.50554	130.65662
234.27481	172.49110	131.65154
226.40860	171.27692	132.04639
228.37213	190.13602	138.72362
229.78448	180.01520	139.26715
229.85463	179.47081	138.86044
227.29025	176.65988	136.72864
228.03824	178.62932	140.35278
227.12717	178.38898	139.33905
229.26434	178.86064	138.39481
232.68483	177.40813	136.65620
232.04016	179.15962	140.17050
232.96683	179.02571	138.20451
230.40175	179.01166	138.26031
230.54391	174.69406	138.42712
231.17874	170.43492	138.71053
227.59842	172.48181	138.63547
233.43005	173.25262	138.58554

'Mustela_putorius_7203_T04
226.31683	189.10551	153.72867
228.88519	178.57759	146.14229
228.81647	178.29639	145.00204
230.72392	178.61397	146.51797
231.35742	178.26414	143.35919
231.93539	178.58980	145.40799
229.83783	178.66818	144.72707
226.98947	178.06654	146.29051
226.41060	177.40816	143.13495
225.78319	177.56648	145.42889
228.07706	178.35146	144.68604
229.38271	174.17068	144.46870
229.60768	169.85989	145.07143
232.67857	171.95433	145.15755
226.39886	171.44049	145.23969
233.29178	173.75877	146.87726
225.67383	172.59111	146.38397
226.86615	188.89955	155.78322
228.30598	179.58887	155.34592
228.14745	179.19270	154.70583
226.25346	176.71660	151.90952
226.50633	178.28960	155.77910
225.77899	177.96089	153.74474
227.83128	178.41830	153.63864
231.25301	177.50989	152.14862
230.26463	178.85725	156.04587
231.31688	178.84938	154.16228
228.89491	178.57120	153.99194
228.99504	174.46472	153.46924
229.75856	170.05432	153.49173
226.67244	171.93066	153.61766
232.36978	172.90033	153.49545

'Mustela_putorius_7203_T07
228.96008	185.08318	196.47107
229.77380	177.67274	187.03317
229.91589	177.09892	185.62816
231.65237	177.44441	186.98868
232.26186	176.79071	184.38174
232.70311	177.03706	186.45735
230.81956	177.34097	185.23526
227.77586	177.52289	186.60501
227.41583	176.61014	183.86993
227.03574	177.20219	185.75941
229.02802	177.35773	185.10994
229.65714	173.10466	184.85822
229.54715	169.13823	185.03491
232.54822	171.78571	185.43275
227.44635	171.31308	184.67014
233.02686	173.13934	186.27957
226.39732	172.35335	185.76494
228.86502	184.01389	199.98656
229.04179	178.58543	195.96161
228.98746	178.17445	195.60291
226.69508	176.85201	192.80350
227.49760	178.05942	196.12494
226.38478	177.77829	194.52618
228.33095	177.82402	194.56396
231.39349	176.61580	192.63757
230.52705	177.94373	196.14293
231.61404	177.56967	194.78658
229.82774	177.88007	194.67673
229.18636	173.80479	193.38364
229.03761	169.98579	193.27090
226.32462	171.88902	193.20236
231.97995	171.78831	193.67674

'Mustela_putorius_7203_T08
228.05389	184.09229	211.90428
228.17957	178.10999	201.71802
228.26935	177.60301	200.52582
230.44524	178.02187	201.53058
230.66896	177.30789	198.73904
231.28636	177.74155	200.61093
229.15240	177.98340	200.08530
226.46970	177.86684	201.28638
225.69618	176.80536	198.96239
225.74660	177.46634	200.52261
227.34555	177.79213	200.04401
228.60872	173.81473	199.92392
229.00925	169.90933	200.41008
231.41740	172.11867	200.21880
226.20647	171.73320	200.25005
232.08762	173.66385	201.38004
225.21979	172.93663	201.53435
228.08615	183.31601	214.61926
228.44769	178.77200	211.64763
228.31529	178.42519	210.98557
226.31259	176.79880	208.31912
227.51866	178.09102	211.42908
225.89496	177.61462	210.61198
227.85329	177.94691	210.02872
230.43048	177.18497	207.98917
229.73444	178.35406	211.73509
231.07213	178.23465	210.43372
229.11922	177.99234	210.19728
228.77638	174.12274	208.67052
228.72021	170.13403	208.73830
225.92949	172.02652	208.74026
231.59938	172.56927	208.87357

'Ailuropoda_melanoleuca_Z.1986.19_T01
291.79123	-96.88404	340.42108
291.46124	-133.75595	278.47113
291.25998	-133.53349	275.06927
271.40228	-137.34395	273.34784
268.82471	-150.50470	269.61786
265.04041	-145.81024	278.47073
277.86130	-140.90820	268.37985
310.24503	-134.95009	271.25314
315.70151	-149.37701	268.86774
318.16312	-142.42378	275.88663
305.13721	-140.34793	267.08221
291.41550	-136.34927	256.98773
289.86780	-133.39694	238.35095
275.74219	-136.56065	251.88831
305.77585	-136.49422	250.00835
267.57239	-127.93491	249.90131
315.02274	-128.71797	249.74391
290.57712	-86.10677	336.06036
292.33328	-110.23340	285.88159
292.05966	-114.32751	280.11237
306.92303	-124.32607	265.25885
300.49008	-114.40247	272.68851
311.65915	-116.28247	267.06555
300.60156	-122.85905	269.69998
273.56720	-124.18700	267.43781
283.94479	-115.02380	274.46548
269.73651	-116.56259	270.65118
284.29321	-123.20099	272.01349
290.41849	-115.59235	257.73297
289.59845	-114.38780	238.30972
304.19775	-115.19107	253.61470
279.24316	-114.91116	255.23820

'Ailuropoda_melanoleuca_Z.1986.19_T02
283.48804	-54.30810	337.05554
290.64825	-87.38551	286.07697
290.75461	-88.30646	276.71472
278.43872	-92.51062	277.94843
277.53937	-109.53042	271.45630
270.96994	-101.94923	270.84781
283.51199	-101.71666	275.19257
305.62070	-95.98678	275.21674
302.86996	-109.55252	270.62427
309.15707	-102.16194	269.51208
298.80817	-101.03042	275.04242
290.90826	-96.09316	260.58093
291.83463	-96.40232	241.77739
279.16794	-96.56026	252.94838
302.47205	-96.22788	253.49330
271.81677	-88.77160	258.87622
309.34485	-88.38498	257.59311
290.65271	-35.30120	334.22678
290.12778	-66.81113	284.31421
290.42343	-75.32272	279.04858
302.84860	-81.68039	272.56738
302.59375	-68.02996	276.16885
308.98547	-74.45113	271.50293
297.25967	-75.20719	276.37646
279.41763	-82.76879	273.25101
275.53601	-70.30280	275.70752
271.37704	-76.97981	271.67615
283.28284	-75.53116	276.74030
290.50076	-75.46718	259.47665
290.93835	-75.38091	239.55719
304.75793	-73.72100	251.64905
276.28711	-73.75538	249.18365

'Ailuropoda_melanoleuca_Z.1986.19_T03
292.39709	-10.05810	331.97580
289.36377	-41.98376	286.41568
287.89001	-47.30416	274.20502
274.72009	-50.37647	275.78574
274.27542	-66.52754	269.78604
269.55341	-58.20947	270.90402
279.98123	-59.19132	274.21664
299.58011	-50.33859	272.61884
300.01324	-66.86244	266.40173
304.15207	-58.50563	266.91238
295.18484	-58.21537	271.89319
286.93890	-50.93658	256.80014
284.28259	-49.07351	237.24072
272.59702	-50.45371	250.06610
298.01376	-50.82197	246.49646
267.64362	-43.49457	257.76483
303.30621	-45.37515	254.98709
295.32190	7.14031	329.55243
289.12350	-22.56357	285.33878
288.40530	-29.77285	280.40546
301.64816	-36.88016	269.79660
296.21722	-25.96029	276.16092
303.10324	-27.73627	272.32547
295.35660	-34.66646	274.46472
272.07883	-37.11646	273.86694
280.34360	-25.26638	278.84918
272.21655	-26.18097	276.69305
281.06366	-34.65023	276.13379
285.98236	-27.94975	257.85028
284.87247	-27.37818	237.45186
299.47906	-26.40816	248.38538
269.44714	-26.97456	250.11572

'Ailuropoda_melanoleuca_Z.1986.19_T04
292.53711	44.91907	330.12549
288.67911	6.78017	287.04401
288.05145	-1.22931	274.11966
277.29962	-1.58593	275.73648
275.95206	-18.01495	271.33069
271.06915	-9.39936	271.59094
282.00439	-9.97572	274.54898
299.31644	-3.06821	275.09070
299.31055	-20.19372	269.89178
304.20694	-11.06839	269.87909
294.20822	-12.38272	273.88312
287.87585	-4.80924	256.13010
288.26874	-2.93234	236.46913
275.31152	-4.12211	249.25194
301.20557	-3.67975	246.98689
271.09894	2.31634	257.05289
305.47113	1.89894	255.31360
291.96814	57.50013	324.32385
289.47525	27.93402	284.34549
289.16119	18.50999	278.80627
299.47382	11.81533	272.25732
300.94577	23.60982	274.73038
304.58057	16.04711	271.53455
295.12918	17.99472	275.85931
278.80469	11.62645	274.16052
274.67950	24.32546	275.24982
272.35794	16.06869	273.07059
282.93356	20.54982	277.22162
288.02023	19.80669	257.10910
288.01752	19.82732	237.28429
302.04822	20.31446	248.79318
272.26047	21.18076	248.40503

'Ailuropoda_melanoleuca_Z.1986.19_T05
288.10501	86.38509	326.23489
287.20941	61.15999	287.16302
286.68478	52.39973	275.44336
277.22705	52.50935	277.85355
276.02338	34.34271	273.90451
271.31689	44.03204	273.71188
280.88824	42.61303	276.87537
297.45798	51.05120	276.20654
299.80002	34.24629	272.64023
302.96536	42.75426	273.17352
293.29758	40.61819	275.99817
286.17056	47.48849	257.91745
285.51297	46.26561	236.74651
272.07281	47.67354	250.78836
299.69461	47.16881	248.34824
269.22699	54.59551	262.40787
302.38672	51.63065	256.34509
287.53555	103.30296	321.88275
287.80542	82.61628	282.64859
287.00897	75.00722	279.91669
300.33298	65.82767	272.41678
295.17670	78.70743	275.38083
302.25928	75.16851	273.39160
293.64246	69.22594	275.15289
273.05905	67.11478	273.12360
279.64578	78.18919	276.31955
271.56805	75.78526	274.50516
280.03238	70.14161	275.91434
285.86459	72.36875	255.22205
284.72720	70.77161	234.58669
299.93271	72.45934	246.10503
269.96249	72.32925	247.29105

'Ailuropoda_melanoleuca_Z.1986.19_T06
285.30988	144.43826	324.97873
284.86902	112.94817	284.41022
285.39032	105.52596	274.51822
275.32156	103.02696	275.85376
275.56940	85.18697	272.26324
270.24213	94.13045	272.41626
280.40225	94.67818	275.78314
296.88635	103.93429	275.05865
297.73816	87.48610	271.39566
301.14713	96.11820	271.28952
292.52841	94.64207	274.90118
285.57620	100.40814	256.83871
285.23956	100.00510	235.04916
272.72543	98.47828	247.76289
298.90564	101.00237	247.64682
269.20337	103.14136	257.78110
301.62234	105.73045	257.56186
284.24130	159.86584	318.45374
283.32495	133.58798	280.33719
284.02631	125.47815	277.62183
294.02713	118.57460	272.55347
297.27509	129.48672	273.37704
301.02246	121.41056	271.43695
290.56192	125.53060	274.55963
274.76514	117.69873	272.27078
272.51053	129.16537	273.28833
268.26740	122.17973	271.55737
277.82794	124.10499	274.54660
283.19473	124.67567	255.12605
283.64194	122.90453	234.43723
298.09622	125.10193	247.70941
271.03329	124.60088	246.66011

'Ailuropoda_melanoleuca_Z.1986.19_T07
284.79037	191.39287	321.64029
280.65149	166.22885	282.35950
279.09808	156.77382	271.36267
270.01584	158.83147	274.05951
266.10773	141.80313	270.16122
263.64288	151.19698	271.06708
272.52112	148.40788	272.54022
290.30023	156.89262	270.93939
290.35156	139.83800	267.71130
294.36441	147.83128	267.52484
284.63046	147.34863	270.76740
277.66422	153.70638	251.98209
274.86829	153.99960	231.17729
262.26675	155.66273	247.00085
289.49844	152.86331	241.86783
261.89026	158.63618	258.08847
294.02380	158.07344	252.26128
286.08194	202.87704	318.50922
283.61649	188.49678	279.73697
281.95282	180.87617	277.00620
292.82880	170.61191	268.33627
293.53992	184.17097	271.82184
298.96390	178.15741	268.23172
288.01245	177.36765	272.38782
269.65601	172.77948	272.13190
272.18097	185.87700	274.71259
264.89944	181.63333	273.31952
275.54248	178.15947	274.53775
278.84616	178.79494	251.79710
276.93390	179.92790	230.91763
292.35959	179.41176	243.01700
263.37177	181.27649	244.83151

'Ailuropoda_melanoleuca_Z.1986.19_T08
286.56064	235.38893	312.72809
284.90726	215.48366	280.01514
284.20547	206.06293	270.19870
275.11850	208.81567	271.99686
272.55078	190.84340	268.47324
268.87778	199.54245	269.57913
278.37317	198.30942	270.89603
296.46350	207.25459	270.61942
296.45850	189.82887	266.56232
300.99487	198.85188	266.82861
291.32394	198.28653	269.65131
284.37302	202.69000	250.78433
282.75391	205.11366	228.08904
269.80325	203.32388	242.69670
298.09048	203.94144	241.67599
267.26678	208.09657	253.74260
299.74078	206.89946	251.47908
286.99969	250.07185	312.64532
286.09338	235.66019	277.49524
285.68481	231.65669	275.65576
296.09802	222.30757	268.89960
297.01709	236.16370	272.27505
302.46188	228.57970	269.02988
291.98352	228.84747	272.14059
270.05902	223.81726	269.86282
278.61279	235.60910	273.93036
269.69302	233.39743	272.45612
278.52921	225.23729	272.25171
285.51965	229.36305	250.68628
284.11722	230.98312	229.03636
299.05914	231.17740	242.98628
266.96146	230.90576	243.22762

'Ailuropoda_melanoleuca_Z.1986.19_T09
283.16309	288.70782	308.43573
283.62741	268.76001	280.69266
283.68625	259.53229	268.56287
274.03195	260.77924	271.20325
271.37833	240.86151	266.92676
267.16635	251.29135	267.68265
276.68277	249.11566	269.88541
294.23499	260.17343	270.26971
296.62839	241.49959	266.61865
300.22485	251.14722	267.68549
290.15012	249.60474	269.19424
283.78452	253.88989	250.16495
284.77188	257.16962	226.86389
269.29550	254.83507	242.87581
299.08240	255.19861	241.93863
266.81989	260.22946	251.78224
300.56830	259.72702	250.51009
288.34772	306.05817	306.11694
285.13507	288.97226	276.64569
284.34122	284.92667	274.93787
295.14221	275.33600	268.12708
296.10947	290.31067	271.87366
301.92352	282.31104	268.96472
290.67630	282.59167	271.25363
271.60861	274.47482	268.13098
273.86215	290.23502	272.31116
267.31268	283.18021	269.76422
278.59720	280.63657	271.90308
284.18286	280.24237	251.61462
283.94482	280.94113	227.80580
299.62198	283.23691	244.40511
267.25922	283.34106	244.06998

'Ailuropoda_melanoleuca_Z.1986.19_T10
286.52765	339.56055	301.62650
285.60492	323.10947	279.78082
285.31848	313.22644	269.39435
274.86765	312.78018	269.78241
273.24170	295.66980	265.70715
268.58667	304.83731	266.04636
278.17239	303.72379	269.17184
296.20978	312.63828	270.65707
296.51685	294.48587	266.02048
301.81049	304.18088	267.28226
291.86060	303.98526	269.47797
285.66519	307.77194	250.89098
287.21634	312.33893	226.83090
269.78534	310.53012	243.00345
302.26358	310.08881	239.94325
267.99274	315.58337	250.84007
303.97495	315.59888	250.73428
288.45337	359.96014	300.75769
286.52255	343.81805	278.48135
286.40219	339.41635	275.41992
297.55325	332.68713	269.09518
297.38934	347.12527	273.16193
303.70175	338.97107	271.74557
292.78638	339.36169	272.39783
272.65353	330.50162	267.77136
274.79968	346.25259	272.56931
269.15854	340.22162	269.81628
279.28699	336.03662	271.77505
286.62665	335.60532	252.32190
286.50092	335.16531	227.74779
305.60654	337.23380	245.03333
267.74600	338.98822	244.73022

'Ailurus_fulgens_1802_T01
6.63718	13.24289	77.97840
-0.19581	-0.95294	77.61950
-0.04506	-1.39452	77.59037
-0.07162	-4.13504	70.15331
-5.32409	-6.25512	69.22774
-2.61944	-3.95345	67.34141
-3.09760	-5.47992	71.62832
0.37927	-5.64420	84.31310
-5.14577	-7.42137	85.77665
-2.08246	-5.61102	87.27315
-2.98515	-6.53263	83.42468
-0.67099	-9.47920	77.20196
1.15072	-14.72146	76.77759
0.79336	-11.02881	72.57977
0.91332	-12.03405	81.81672
2.86608	-10.39251	70.76728
3.29099	-11.89249	83.38181
8.70327	12.76473	78.09360
9.12587	0.40106	77.18409
8.30228	-0.49090	77.21017
5.73346	-5.48338	84.00336
10.34397	-3.45020	84.27679
7.06750	-3.48554	85.39268
7.89067	-4.51792	82.87203
6.13199	-4.32931	70.50995
10.26406	-3.03018	70.96674
7.91503	-2.44143	69.21319
8.05556	-3.73455	72.29287
9.26229	-8.01657	76.92719
9.84488	-13.81077	76.53033
10.42210	-10.31170	81.38422
10.01454	-9.25750	71.84426

'Ailurus_fulgens_1802_T02
4.34538	11.55792	50.09108
-0.45634	-2.32306	47.23498
-0.24651	-2.92976	46.92571
-0.68916	-3.44660	39.56052
-5.04247	-5.40553	38.87210
-2.79129	-2.27053	37.79913
-2.69373	-4.50847	41.46228
-1.54502	-6.06440	52.36769
-6.12187	-8.37499	52.02482
-3.83942	-5.86020	54.29628
-3.64477	-7.02609	50.64104
-1.20131	-9.71984	45.33165
0.26339	-15.29487	43.89984
0.00503	-10.57443	40.89160
-0.44927	-12.92460	48.92174
1.73087	-9.19619	39.70152
1.09212	-12.37288	50.47645
10.24197	11.48094	52.37521
9.49014	-0.69844	48.47269
8.65082	-1.52345	48.25485
5.47041	-5.93819	51.32088
9.32909	-3.52902	51.28435
7.54256	-5.10050	53.06284
6.82181	-4.16488	50.27121
6.19653	-3.99731	42.13044
9.91498	-1.78256	44.19237
9.02815	-2.30495	41.34643
7.49775	-3.04574	44.22789
8.75670	-7.97643	45.90591
9.81888	-14.19729	44.49981
9.34634	-11.29941	49.70379
9.93956	-9.34787	40.82652

'Ailurus_fulgens_1802_T03
6.51257	11.42955	20.29550
-0.20453	-2.05506	19.71062
-0.10014	-2.60634	19.67842
-2.50274	-4.00084	15.00842
-6.04587	-5.44976	14.69187
-4.14518	-4.65157	13.72645
-4.28273	-4.10576	15.75368
-1.81966	-4.64839	24.01301
-5.17927	-6.27572	25.08715
-3.21928	-5.96416	25.79776
-4.16456	-5.23654	23.94902
-1.81193	-9.19774	19.09622
-0.59004	-15.34915	18.49943
-1.09703	-11.00566	14.39177
-0.44756	-11.81488	22.98763
1.08196	-8.45790	12.96305
1.17771	-9.97139	24.22662
12.31890	11.89889	20.39520
11.29233	-0.13495	19.19158
10.55011	-0.96657	18.99990
7.23098	-4.45619	22.75621
11.32292	-2.57393	21.74747
10.32925	-3.81122	23.91674
8.80106	-2.76988	20.78574
6.92080	-3.53005	14.89892
10.92778	-2.19808	15.84144
9.40746	-2.91780	13.64121
8.60972	-2.50173	16.64410
8.66338	-7.48522	18.52105
9.46197	-13.98591	18.00191
9.45050	-10.43678	22.74039
9.16851	-9.36057	13.64942

'Ailurus_fulgens_1802_T04
-0.66624	12.64958	-79.08875
-0.70767	1.72223	-91.22958
-0.74299	0.63259	-91.54258
3.06445	-0.20196	-92.34541
3.65744	-0.57952	-97.03490
4.38866	-0.49398	-94.37097
2.34412	0.03248	-94.66665
-4.38885	-0.48085	-92.20219
-5.04756	-1.05435	-96.56059
-5.64596	-1.04764	-93.94843
-3.68721	-0.25376	-94.37511
-0.41002	-4.61084	-94.45009
-0.24163	-11.24562	-94.35278
4.05437	-7.45584	-93.95181
-4.70216	-7.37263	-93.96915
5.02342	-5.07985	-92.49844
-5.53748	-5.54824	-92.56129
-0.45709	11.76956	-74.89899
-0.64387	1.58412	-79.53767
-0.65364	1.14003	-80.20557
-3.78403	-1.24210	-84.56670
-3.72822	-0.62759	-80.58636
-5.47041	-1.28126	-82.49637
-2.57524	-0.49300	-82.75211
2.65753	-1.13849	-84.77731
2.05968	-0.41406	-80.56404
3.82927	-0.74903	-82.42954
1.14068	-0.29521	-82.82425
-0.54125	-4.61845	-83.68459
0.01794	-11.34733	-83.88717
-5.30379	-7.50725	-83.78815
4.06712	-6.98261	-83.72255

'Ailurus_fulgens_1802_T05
-1.51063	12.38111	-60.57500
0.38724	1.97149	-74.02655
0.74887	0.19342	-74.68299
3.71668	0.12287	-75.10290
5.20780	-0.57117	-79.44688
5.43288	-0.28544	-76.80463
3.43896	0.34233	-77.56510
-2.63787	-0.69508	-75.96786
-2.73462	-1.43696	-80.25378
-3.76455	-1.36576	-77.75855
-1.98203	-0.52483	-78.04722
1.03667	-4.63334	-77.40787
1.91516	-11.21891	-77.22671
5.60142	-6.89892	-76.64239
-2.73609	-8.07065	-77.43473
6.15065	-5.18981	-75.15206
-3.88310	-5.93016	-76.16708
-1.93002	11.66368	-57.95906
-0.47954	1.39230	-62.37897
-0.47348	0.45303	-63.53112
-2.98882	-1.41576	-67.76137
-2.79788	-0.76049	-63.86567
-4.24747	-1.59861	-65.59596
-1.83941	-0.69353	-65.84588
3.39487	-0.57457	-67.07619
2.48472	-0.25275	-63.42821
4.35645	-0.42202	-64.94704
1.68943	-0.32283	-65.41528
0.64889	-4.85135	-66.76187
1.40352	-11.40441	-66.92621
-4.10161	-7.97936	-66.96458
5.38586	-6.83383	-66.28304

'Ailurus_fulgens_1802_T06
-6.33128	12.12442	-44.24866
-2.09351	1.48052	-55.04646
-1.61035	-0.46577	-56.46239
1.59342	0.08941	-57.29423
2.59590	-0.27788	-61.01013
2.92872	-0.01207	-58.68558
1.24582	0.02803	-59.47575
-4.64854	-1.91781	-57.95947
-4.91238	-2.73358	-61.78237
-5.54165	-2.77552	-59.69395
-4.03820	-1.67527	-59.83413
-0.06435	-5.14419	-59.13591
1.75725	-11.43224	-59.04018
4.74876	-6.34215	-58.54357
-3.43798	-9.23704	-59.20318
4.98311	-4.29793	-56.99617
-5.14068	-7.14142	-57.67378
-6.72130	11.84885	-41.04138
-3.26962	2.02205	-43.35293
-2.63176	0.91116	-45.01247
-4.86513	-1.78547	-49.18732
-4.45564	-0.26226	-44.66536
-5.93067	-1.58003	-46.41241
-3.70381	-0.50770	-47.03027
1.30343	0.28790	-49.35180
0.99087	1.00344	-45.24554
2.38879	0.92664	-47.11817
-0.07632	0.61637	-47.42982
-0.58372	-4.19632	-48.93420
1.40940	-10.74944	-48.42168
-4.22087	-8.01620	-48.71506
4.68720	-5.52725	-48.07013

'Ailurus_fulgens_1802_T07
-0.07551	11.90677	-27.44988
2.06345	1.95131	-37.34149
2.28704	0.57574	-38.36283
5.11138	0.78880	-38.89287
6.19239	0.04136	-43.22477
6.72941	0.05715	-40.60720
4.78005	0.65309	-41.09423
-0.61610	0.27655	-40.05898
-1.06975	-0.33393	-43.77750
-1.73236	-0.33517	-41.71034
-0.02067	0.26070	-41.85629
2.70271	-4.16704	-41.46283
3.13907	-10.93561	-41.48456
6.96903	-7.04743	-40.92120
-1.51867	-7.59614	-41.47845
7.59430	-4.33509	-39.24630
-2.96852	-4.94809	-39.75272
-0.68094	11.86297	-22.89806
-0.02400	1.94161	-25.38770
0.27014	0.99043	-27.01868
-2.25670	-0.55427	-30.75512
-1.83034	0.04220	-26.94968
-3.82134	0.01866	-28.53551
-0.83368	0.07390	-28.76612
4.00543	-0.35865	-29.63292
2.35973	0.08907	-26.13656
4.13530	-0.45435	-27.14598
2.05919	0.22925	-28.16504
0.80463	-4.43010	-30.93066
0.85719	-11.36764	-30.62460
-3.79030	-6.69160	-31.21202
5.68585	-6.95292	-29.77340

'Ailurus_fulgens_1802_T08
-0.00464	11.37508	-7.97545
1.23742	1.41016	-18.52185
1.29563	0.58709	-18.86170
4.61767	0.34470	-19.28551
5.55298	-0.81604	-23.33393
6.07828	-0.68749	-20.79709
3.80413	0.03560	-21.34090
-1.32514	0.17699	-20.04629
-2.56152	-1.25599	-24.01540
-2.94213	-0.81332	-21.62968
-1.13156	-0.17178	-22.22955
1.60988	-4.50178	-22.24026
1.63885	-11.71248	-21.59336
5.81990	-7.96491	-21.38477
-2.84496	-7.90624	-21.78073
6.42480	-4.82024	-19.74330
-3.62156	-5.27404	-20.64176
-0.12479	11.63681	-3.59665
0.22475	2.09013	-6.29260
0.31015	1.55785	-6.98798
-2.64657	-0.31613	-10.79682
-2.37796	0.81590	-6.80172
-4.15037	0.42693	-8.55143
-1.16021	0.25773	-8.77080
3.78367	-0.21361	-10.49777
3.03473	0.95230	-6.23065
4.82739	0.40793	-7.73322
1.88865	0.43033	-8.28890
0.64996	-4.19699	-11.09834
0.87180	-11.20745	-10.43556
-3.76537	-7.36944	-10.79780
5.12215	-7.08444	-10.30763

'Aonyx_cinerea_2908_T01
-2.54748	16.06419	4.79298
-0.83636	-1.45801	-1.68613
-0.75779	-2.73058	-2.78623
5.13926	-5.28364	-3.22665
6.63457	-5.57588	-6.30567
7.34340	-4.76082	-4.07815
5.18075	-6.07464	-5.00099
-6.07824	-5.94025	-3.30547
-8.31370	-5.97813	-6.11231
-8.16443	-5.58317	-3.75814
-6.19947	-6.83470	-5.45233
-0.52239	-8.96064	-3.87695
-0.23375	-14.08752	-2.94364
3.05699	-11.09624	-2.92849
-3.81921	-11.79995	-2.82362
4.69348	-10.38842	-1.72635
-5.36813	-11.25355	-1.03264
-2.37838	16.05424	7.70408
-1.02093	-0.51844	4.98382
-1.01261	-0.78686	4.75146
-6.03187	-5.40784	1.01863
-5.35315	-3.47270	5.24192
-6.43447	-2.92759	2.87267
-4.42192	-4.67803	3.32595
4.20931	-4.47282	1.89879
4.14633	-2.66706	5.20830
4.83541	-2.32721	2.75988
2.85739	-4.13831	3.35942
-0.17893	-7.91001	3.67922
0.01736	-12.98637	4.24979
-3.26499	-10.57032	4.35832
3.18329	-10.56307	4.21999

'Aonyx_cinerea_2908_T02
-1.16201	11.64351	24.54065
0.00491	-2.69068	13.08055
-0.15784	-3.34535	10.29583
2.38982	-3.34258	12.50212
2.78581	-3.91341	8.48292
4.46917	-4.39328	10.67798
1.24101	-2.91510	10.40467
-3.45635	-3.21740	12.03646
-3.47089	-3.75873	8.55361
-1.91221	-2.84719	10.29971
-4.94601	-3.77500	10.47631
-0.43107	-8.51266	10.69074
-0.65624	-13.57590	11.14835
2.49047	-11.14663	11.05089
-3.65387	-10.70385	10.84830
3.92088	-9.10724	11.96283
-5.00482	-9.03899	12.04372
-0.33314	11.12004	27.74766
-0.74616	-1.28331	22.37560
-0.70836	-1.54153	22.13162
-3.32831	-3.55042	18.05806
-2.91332	-2.71244	21.75238
-4.52802	-2.97834	19.99770
-1.79080	-2.72589	19.68366
2.06245	-3.86800	18.70180
1.24332	-3.03739	22.14435
2.89197	-3.46055	20.71129
0.50975	-3.04461	19.99423
-0.81591	-8.35842	19.36042
-1.09507	-13.25360	19.51685
-4.61986	-10.45854	19.02111
2.26452	-11.00094	19.79451

'Aonyx_cinerea_2908_T03
0.31492	12.24332	38.07263
-0.20576	-2.86580	26.81435
-0.12943	-3.65031	24.49613
1.74739	-3.65633	26.12700
3.71314	-4.89511	22.84650
4.36120	-4.94595	25.30845
2.06354	-3.65355	23.71024
-2.91146	-3.10081	25.38368
-3.70013	-3.74194	21.82097
-4.67639	-3.60432	23.83203
-1.87875	-3.06216	23.19139
-1.11722	-8.61241	24.40690
-1.38477	-13.69908	24.50733
1.76944	-11.54152	25.17581
-4.13245	-10.86498	24.25506
2.91750	-11.27915	28.03756
-6.07595	-9.77649	26.66797
0.33096	11.51080	40.61062
-1.22281	-1.06545	35.95135
-1.20764	-1.85792	35.21324
-3.82696	-3.82845	31.60973
-3.13501	-2.78708	35.04749
-4.86844	-3.00222	33.63496
-2.43994	-3.18668	33.30027
1.47233	-4.73163	32.34755
0.28704	-3.34922	35.64024
1.98845	-4.21438	34.56366
0.21855	-3.64615	33.41127
-2.06692	-8.78839	33.32434
-2.57651	-13.67213	33.40994
-5.53913	-10.80645	32.92227
0.72155	-11.71208	33.70672

'Aonyx_cinerea_2908_T04
-1.21660	14.08071	50.35064
-0.67149	-2.32048	42.35577
-0.51558	-4.15085	40.17185
2.57684	-3.90232	40.11579
3.72224	-5.70149	37.10009
4.70912	-4.84208	39.35831
1.89979	-4.18689	37.89105
-3.66336	-4.05247	40.23612
-4.65714	-5.49959	37.24875
-5.68745	-5.07911	39.32859
-2.61440	-4.22185	38.19895
-0.23316	-9.07776	39.69468
-0.15484	-14.24648	40.52384
2.94331	-11.47227	40.16876
-3.30796	-11.48429	40.16955
4.49260	-10.45441	42.28253
-5.07877	-10.83565	42.61422
-1.03176	13.88351	52.58443
-0.71380	-1.42826	50.39319
-0.74894	-1.83591	50.01337
-3.59647	-4.67457	46.72722
-2.69789	-3.25419	50.08302
-4.41503	-3.91165	48.89400
-1.93174	-3.51973	48.09557
2.45017	-4.42376	46.90044
1.54254	-3.37554	50.09805
3.38254	-3.80499	48.73242
1.05537	-3.49612	48.06908
-0.39384	-8.76620	48.45016
-0.12884	-13.91552	48.57895
-3.80253	-11.19305	48.30515
3.06801	-11.09473	48.52991

'Aonyx_cinerea_2908_T05
-3.04021	15.85352	60.77045
-1.01257	-1.72572	55.14398
-0.74226	-3.81570	52.90293
4.23341	-4.77091	53.17667
4.64191	-6.04364	49.93301
5.13219	-3.51106	51.28594
2.94350	-5.72280	51.63582
-5.16037	-5.59719	53.42470
-5.68646	-7.14956	50.23401
-6.71185	-4.87098	51.23506
-4.24605	-6.72095	51.66294
-0.09377	-9.36189	52.67479
0.77823	-14.27210	53.69014
3.49061	-11.39885	53.28625
-2.67752	-12.34476	53.56753
4.95647	-9.52627	54.12133
-4.81327	-10.71988	54.67470
-2.26390	16.19521	63.13512
-1.07208	-0.21629	62.09867
-0.97189	-0.94899	61.37726
-3.78147	-4.90840	58.59687
-3.01933	-2.96971	61.87590
-4.80447	-4.05947	60.45252
-2.44989	-3.48414	59.96661
2.88990	-4.19913	58.57281
1.93833	-2.76715	61.62377
3.71646	-3.32991	60.25013
1.17792	-3.16097	59.58485
0.02800	-8.18383	60.87030
0.76488	-13.21405	61.34998
-2.81276	-11.02287	61.34146
3.44994	-10.43849	61.23714

'Aonyx_cinerea_2908_T06
0.37729	9.85092	80.80389
0.48683	-2.89088	70.35860
0.38520	-4.07122	66.89313
2.63690	-3.84061	68.94514
3.69744	-4.72804	65.61313
4.87022	-4.67232	67.96987
1.74739	-3.65531	66.97686
-2.50231	-3.78342	68.91437
-2.98357	-4.56408	65.41736
-3.72807	-4.34330	67.32366
-1.34654	-3.49517	66.69249
0.14193	-9.06488	67.17564
0.01116	-13.71558	67.48483
3.16208	-11.44181	67.49071
-2.95635	-11.28861	67.50095
5.15227	-9.54059	70.06869
-4.60517	-9.58359	69.70389
0.41216	8.85768	83.34985
0.19282	-1.69108	79.08057
0.15390	-2.40046	78.46947
-2.23688	-3.81342	75.14849
-1.70299	-3.25767	78.30202
-3.21341	-3.34863	77.08384
-0.81194	-3.25725	76.53571
2.33103	-3.87432	75.43546
1.70501	-3.23572	78.38452
3.31678	-3.58645	77.11829
1.20815	-3.31356	76.58374
0.07568	-8.71965	75.94174
-0.32346	-13.34210	76.51972
-3.10954	-11.03623	76.31544
3.42428	-11.26336	76.35701

'Aonyx_cinerea_2908_T07
0.38849	9.60140	96.69939
0.13499	-2.81675	85.64331
0.41508	-4.26505	81.44939
2.58699	-4.18222	83.41441
3.89024	-5.20169	79.84951
4.64458	-5.31389	81.93501
2.24852	-4.18319	80.94612
-2.48969	-3.78834	83.04125
-2.70259	-4.32412	79.27076
-4.26345	-4.33785	81.65465
-1.42145	-3.50866	81.02862
-0.19996	-9.34516	81.54062
-0.67155	-13.97972	81.70358
2.37448	-11.99100	81.79626
-3.29233	-11.50373	81.64984
4.14427	-11.08240	84.61777
-4.83508	-10.21666	83.83778
0.62320	8.40574	99.50174
-0.42154	-2.69003	94.02763
-0.46305	-3.15783	93.54724
-2.62148	-4.10635	90.13106
-2.17250	-3.73483	92.88097
-3.57166	-3.87968	91.68288
-1.52516	-3.71187	91.33569
1.66992	-4.92902	89.64494
1.76208	-4.45845	93.22766
3.17090	-4.78086	91.51213
0.92306	-4.17543	91.28635
-0.79377	-9.45828	90.39047
-1.32491	-14.04410	90.55705
-4.13632	-11.48706	90.29701
2.44229	-12.11845	90.71894

'Aonyx_cinerea_2908_T08
1.39177	8.67472	-78.24257
2.03670	-1.28057	-88.56180
2.39939	-2.64725	-92.62389
4.09997	-2.18704	-90.27529
5.87309	-3.17862	-93.74908
5.97608	-2.61086	-91.49125
3.45055	-2.21497	-92.89011
0.19440	-2.28136	-90.18414
-1.12949	-3.03972	-93.66628
-1.57870	-2.96822	-91.32091
0.64085	-2.22027	-92.76668
2.53912	-7.55691	-92.60623
2.70515	-12.07373	-92.19550
5.78302	-9.48751	-92.34370
-0.34510	-10.04883	-92.23477
7.24231	-7.93249	-89.98195
-1.66699	-9.30015	-89.82021
1.49497	7.94575	-75.05305
1.83315	-0.25505	-79.12749
1.95471	-0.69303	-79.93022
-0.28172	-2.23793	-83.55013
0.40001	-1.42523	-80.36719
-1.02507	-1.82696	-81.92082
0.82196	-1.50271	-82.46215
4.72074	-2.13839	-83.64173
3.51574	-1.30653	-80.70387
5.04305	-1.35435	-81.63820
3.00295	-1.45988	-82.71915
2.28865	-7.00223	-83.42791
2.51535	-11.83693	-82.95837
-0.79177	-9.61933	-82.98694
6.30742	-8.97584	-83.03459

'Aonyx_cinerea_2908_T09
5.04469	10.23282	-64.65016
4.49181	-1.37016	-75.60750
4.38868	-2.26875	-78.80450
6.71685	-2.08955	-76.85545
7.07440	-2.97536	-80.14274
8.33678	-2.98331	-78.35536
5.83970	-1.82892	-78.74839
1.49459	-2.14470	-76.41869
0.90932	-2.47347	-79.89835
-0.08208	-2.61300	-77.95084
2.64095	-1.81019	-78.61423
3.81345	-7.28304	-78.42810
3.77853	-11.83101	-78.25484
6.76871	-9.61781	-78.37864
1.04274	-9.48366	-77.99458
8.40683	-9.03762	-75.84138
-0.25552	-8.62543	-75.44758
5.32755	9.45731	-62.15385
4.99983	0.10577	-65.20161
4.80052	-0.66614	-66.03029
2.09206	-2.29053	-70.03679
3.01699	-1.50438	-66.77295
1.29616	-1.66821	-68.26591
3.56764	-1.52784	-68.74324
6.91957	-2.39867	-69.98290
6.45802	-1.69731	-66.83223
7.80915	-1.98151	-68.25101
5.63358	-1.70693	-68.68346
4.62087	-7.17862	-69.43423
4.44594	-11.76290	-69.01562
1.12041	-9.48358	-68.78459
7.98206	-9.51760	-69.36133

'Aonyx_cinerea_2908_T11
0.90795	6.09709	-39.23267
1.74693	-0.61531	-45.08928
1.98465	-2.05471	-48.31904
3.94195	-1.32440	-47.17402
4.71596	-1.96121	-50.34726
5.68852	-1.96573	-48.25100
3.40229	-1.46458	-48.84256
0.09963	-1.53194	-47.06570
-0.93222	-2.42526	-50.21688
-1.75466	-2.57201	-48.29184
0.42111	-1.80538	-49.14026
2.40049	-6.77906	-49.58910
2.81328	-11.07154	-49.16746
5.87394	-8.78795	-49.19768
-0.53026	-9.35612	-49.15975
7.47088	-7.31558	-46.48466
-2.49912	-8.24492	-46.24664
1.04266	5.66672	-36.18389
1.85267	0.69863	-36.01039
1.70250	-0.49594	-36.93623
-1.02922	-2.54146	-39.63409
-0.50293	-2.16239	-37.45552
-1.55003	-2.14169	-38.44263
0.09261	-2.31718	-38.83947
5.73351	-1.30676	-40.15570
4.78564	-1.14100	-37.88815
5.88991	-0.15773	-38.73777
4.29739	-1.80285	-39.33736
2.35159	-6.82312	-39.92890
2.46610	-11.47150	-39.85383
-1.27622	-9.77657	-39.77779
6.28114	-9.04354	-39.30577

'Arctictis_binturong_5474_T01
-6.28075	42.97767	-2.67464
0.42937	18.98300	-2.42537
0.82881	16.71097	-2.32101
0.04507	16.07615	4.67498
8.54704	14.19223	5.92621
4.90630	17.90696	7.82516
4.53650	14.15971	3.09947
-1.06108	15.81879	-8.94076
6.53305	13.00713	-11.08829
2.55811	16.73248	-12.63643
2.87685	14.05472	-7.38175
1.56141	9.22405	-1.16145
-0.61321	0.31762	-0.18334
1.11556	5.51407	2.76274
0.15615	4.58438	-5.56032
-3.78870	7.17979	7.11488
-4.82999	6.59032	-9.24524
-14.41714	42.87091	-1.07128
-11.07711	23.58491	-1.48282
-11.68160	18.95434	-1.34111
-8.73062	15.12180	-8.16250
-14.28804	18.54864	-5.02239
-12.97733	17.39790	-8.70321
-9.97905	17.04189	-5.30371
-8.95902	16.09599	5.52332
-14.14339	18.82033	2.89754
-12.83871	18.25666	6.07179
-9.92564	17.75058	2.08140
-11.49883	10.86757	-0.90890
-12.55047	2.06304	-0.73334
-13.13016	8.12759	-5.83275
-12.74067	7.88463	3.94282

'Arctictis_binturong_5474_T02
-28.01347	22.71964	2.91163
-5.74466	9.99804	2.48279
-4.10977	8.04110	2.69779
-5.13878	9.50103	-2.67723
-2.53026	2.49034	-2.20434
-2.82161	5.21819	-5.38764
-4.57157	6.55578	0.45966
-3.56774	8.75951	9.66372
-1.35534	2.19949	9.41291
-1.06103	5.56348	12.21688
-4.04548	5.77307	7.14741
2.76286	8.01601	2.39088
12.05106	8.96316	2.15680
5.49232	8.26784	-3.28674
6.64127	8.85527	7.77629
2.64850	10.47938	-5.05528
3.68022	12.77736	10.30923
-27.72317	29.99130	1.25069
-9.27090	23.89094	1.78226
-6.76601	22.41004	1.70656
-3.62923	19.83455	7.06394
-6.22863	25.42021	5.08487
-4.31872	23.05320	8.53483
-5.63569	22.73475	3.30569
-3.97021	19.23813	-4.02623
-6.37701	25.16403	-2.89242
-5.41408	22.82000	-5.63204
-5.27638	21.74358	-1.42624
2.22043	22.05937	1.63677
11.31334	21.71580	1.06637
5.10679	22.74446	7.27383
4.97858	21.75761	-4.30179

'Arctictis_binturong_5474_T03
-22.00208	28.94971	2.74442
-2.83749	10.68962	0.22046
-0.80603	9.71238	0.31456
-1.27874	10.56319	-2.91481
0.49968	2.95892	-6.56175
-0.52532	8.35575	-7.45946
-0.86979	5.65701	-2.61058
-1.17868	9.33807	4.40751
0.84225	2.18224	5.42645
0.47715	6.02168	7.75510
-1.08200	5.51428	2.90709
6.53814	7.23194	0.10054
15.71087	6.46902	0.29754
9.56120	6.92033	-5.77962
9.70942	6.33839	5.42075
7.01420	9.43482	-7.15694
7.25422	9.14991	7.15708
-19.70051	34.43003	1.79051
-2.30355	24.56582	0.55312
-0.49873	24.01791	0.59246
1.12775	19.81690	6.23876
-0.10735	24.68265	2.74724
0.29239	23.53947	6.07591
0.00710	21.63238	3.11209
1.19841	20.58171	-5.94363
-0.15058	25.05179	-1.37157
0.00622	24.55128	-5.41051
0.08875	20.92522	-2.44778
7.67639	20.80549	1.03336
16.65844	19.68242	1.09768
10.54757	20.35707	6.52754
11.00486	20.95376	-4.75094

'Arctictis_binturong_5474_T04
-11.19591	35.24882	-1.58106
5.83907	18.57747	-1.40255
8.00045	16.92744	-1.36824
6.45822	17.92684	0.41978
12.46409	16.03419	4.44917
8.10796	17.14924	4.33117
10.71042	17.02850	1.21081
6.97417	16.65258	-5.27243
13.04300	15.11146	-6.23139
9.60086	15.01027	-8.09628
10.10818	16.42961	-4.30574
8.67252	9.81666	-0.33696
7.89722	0.62985	0.95802
8.36527	7.27384	6.32669
8.62609	5.50827	-5.60367
5.50247	11.59293	7.20771
5.77344	8.51553	-7.61067
-17.94033	34.49972	-0.83847
-10.65809	21.81236	-0.94542
-9.30884	20.51836	-1.26460
-3.76957	17.23697	-5.95356
-9.65729	19.66100	-4.74695
-7.80296	18.26134	-7.62897
-6.45815	18.59891	-3.94335
-3.45677	17.73147	4.32682
-9.25581	20.53304	2.00872
-7.54338	19.61641	4.78218
-6.05839	19.00548	1.04411
-4.65453	11.38766	-0.85394
-6.82716	1.82112	0.41883
-6.14877	7.54981	-6.07097
-5.83952	8.30598	5.68899

'Arctictis_binturong_5474_T06
25.54498	35.55599	2.01485
0.07410	20.11383	-0.52791
-3.41399	18.52188	-0.80659
-1.35551	20.22050	-4.68933
-7.57138	18.30554	-5.78476
-3.69471	18.41797	-8.13824
-5.03683	19.39792	-3.48619
-1.88748	18.91656	3.39342
-7.56262	17.69399	4.05360
-4.32811	17.15590	6.39627
-4.65167	18.95809	1.24543
-3.39239	11.50038	-1.28800
-3.26603	2.67889	-1.67192
-3.34746	9.15608	-6.98225
-3.31758	8.01725	4.02312
0.77089	12.94372	-8.18059
-0.64084	10.32377	5.87837
31.28887	31.83876	1.29733
17.14673	20.17424	0.69296
15.65524	19.34055	0.23286
10.22302	16.69772	4.77208
15.63051	17.98146	2.59473
14.11297	17.23428	5.83749
12.14303	17.71130	2.33812
15.39598	18.81577	-2.67690
9.96560	18.01500	-5.06478
13.92191	18.45572	-6.48233
12.45127	18.58614	-2.76571
11.28123	10.75892	-0.69389
10.04239	1.80538	-2.01399
10.74067	6.93050	4.11798
11.44610	8.01533	-7.30853

'Arctictis_binturong_5474_T07
17.59811	35.49523	0.94080
-3.36100	20.81488	3.49341
-7.06149	18.65848	3.85572
-7.04146	19.45394	0.28973
-13.34209	17.68634	-0.52569
-9.03957	17.74756	-2.64293
-10.19478	18.64688	1.06729
-6.88847	18.55639	7.39749
-12.26609	17.52966	8.78966
-8.59698	17.19019	10.94605
-9.48620	18.38463	6.57881
-8.84621	11.01097	4.01977
-8.33687	1.92794	3.46168
-9.13013	8.70831	-1.79687
-8.21165	7.65651	9.54121
-5.54922	11.98306	-3.24185
-5.69364	10.70105	11.01988
22.97382	32.57737	1.31716
10.63349	20.76282	3.49263
8.70700	19.57506	3.67500
5.53123	17.05705	9.36135
10.36442	18.14631	6.40569
8.83563	17.82318	9.45453
7.22782	18.05236	6.49759
6.33871	17.20350	-1.54064
10.31597	18.26437	1.66252
9.72539	18.16450	-1.56170
7.23392	17.88604	1.31394
5.89061	10.62274	3.77299
5.53130	1.35261	3.28947
5.78594	8.14191	9.15168
6.14494	7.47201	-2.39897

'Arctictis_binturong_5474_T09
1.25747	-1.56613	-8.67846
4.60738	4.16408	9.84541
4.68769	4.99169	11.97519
9.15716	5.32331	11.71364
9.14909	3.65922	16.91227
11.50237	5.68911	14.83696
6.64576	4.29398	13.98800
-0.78730	4.26121	13.66821
0.36584	2.78089	18.63653
-2.16390	4.04794	17.02243
2.05161	3.67559	15.42319
4.06837	10.31231	17.83883
3.69403	19.98608	20.70589
9.56432	14.25185	17.98564
-1.95035	13.57621	19.76854
10.79557	12.77933	14.46289
-3.25531	12.02711	15.95125
0.46581	2.11390	-13.91354
1.20086	10.79935	-6.66422
1.72627	10.59956	-4.17170
-2.72393	10.68237	1.91517
-1.27095	11.91070	-3.83122
-4.00756	10.84615	-2.01834
-0.10237	11.08775	-0.79403
7.87026	11.44771	-0.38128
3.76485	11.97937	-5.11207
7.04782	12.06893	-3.90480
4.35344	10.81860	-1.73753
2.26547	16.05532	3.94821
1.67025	25.87000	7.67931
-4.37872	18.56367	5.17368
8.67209	20.72933	3.94002

'Atilax_paludinosus_3253_T01
289.81366	98.86912	291.35284
287.82370	86.20293	268.62070
287.82672	85.83939	267.51074
281.44470	84.35593	265.02478
279.36978	79.25018	265.22250
278.58197	82.28652	266.76752
282.05365	81.34400	264.24710
294.10867	83.74920	264.33252
296.21631	79.09643	264.46906
297.30151	82.01183	265.84772
293.81815	80.60843	263.41623
287.67911	83.57427	261.15384
287.22653	85.19071	254.71457
283.40958	84.04458	258.40808
292.28809	84.09926	258.02866
281.99966	86.87566	257.25748
292.60553	86.60842	256.94922
289.41113	102.20574	291.33313
287.72122	94.58750	268.21298
287.67484	93.87484	267.46045
293.30771	90.39634	263.60730
292.85251	95.21937	265.31961
295.67447	92.35832	264.45291
291.24661	92.74773	265.39368
282.28204	90.55170	264.18060
283.06592	95.21062	265.75677
280.60150	92.79755	265.05643
284.38306	92.10152	265.58926
287.83585	93.32054	260.74335
287.70087	94.32480	254.79572
291.91818	93.65723	258.09744
283.61621	93.83881	257.72235

'Atilax_paludinosus_3253_T02
288.41678	119.25120	292.48660
287.44183	105.91602	269.54062
287.61670	104.86129	267.64661
282.54703	105.37878	266.42273
281.46136	100.23598	264.94489
280.13666	103.14324	265.48642
283.51654	101.81428	266.37006
292.23792	105.25497	266.88324
293.39374	100.65114	265.80762
295.49408	103.03051	265.92932
291.35989	101.87171	266.83603
287.86694	103.34848	261.89346
287.96793	105.09609	256.14172
283.51834	103.92713	259.99255
292.22586	104.33968	260.02530
282.21613	106.11659	259.68253
294.47705	106.60914	260.78000
288.21719	122.12448	292.67993
287.68015	114.38935	269.85529
287.78311	114.20697	268.99936
292.30179	109.91090	265.27475
290.44052	115.39713	269.31335
292.85773	112.63088	267.82611
289.82242	112.19273	267.91443
283.25327	110.81724	266.11954
285.29355	115.92978	269.24057
282.57956	113.75344	268.33585
285.80731	112.56891	268.05814
287.66293	113.26405	262.22839
287.93106	113.97832	256.26556
292.20560	113.65832	259.95020
283.89972	113.53770	259.53738

'Atilax_paludinosus_3253_T03
294.61438	137.52269	290.52954
291.65027	123.53948	266.71225
291.11578	122.20445	265.24594
289.37598	123.22523	266.66214
286.00696	119.18241	264.79547
286.57043	122.29897	266.11072
288.71414	120.03061	265.91553
293.44424	123.33063	266.12726
297.12027	120.21626	263.30579
296.24301	123.78154	264.37680
294.35980	120.29850	265.07617
291.08167	122.12408	259.97986
289.99960	123.75330	254.24889
286.55664	122.41011	258.65747
294.66391	123.53624	257.16672
284.78598	124.47227	260.03149
296.94394	125.41894	259.28876
294.48285	139.20529	290.08978
291.24286	133.88231	268.73062
291.19424	132.58080	267.58734
294.28357	129.25671	265.28271
293.71738	134.12941	266.90982
295.70563	131.69493	265.72537
292.42996	131.57108	266.94824
286.96378	129.77744	266.22534
288.32883	133.79431	267.52206
286.25775	132.22714	267.31064
289.02121	131.18782	267.01730
290.27713	131.89038	261.14105
289.48953	132.41725	254.93372
294.33826	132.34276	258.37424
285.84634	131.95166	259.01498

'Atilax_paludinosus_3253_T04
291.67899	156.21172	290.08722
291.48755	141.88686	267.90356
291.36200	140.87163	266.37958
289.33627	141.56480	267.02136
287.00479	137.28320	265.66971
286.81870	140.32903	266.06793
288.91028	138.62827	266.84979
293.71841	141.04619	267.47775
295.03345	136.79480	266.46249
296.18561	139.61028	266.72980
293.50757	138.53984	267.33981
291.97751	139.62630	261.27081
292.51352	140.63284	255.22192
287.68103	140.45963	258.57275
296.25650	140.39592	259.30585
286.12103	142.06677	260.40698
297.53714	141.98103	261.48837
291.08374	158.23578	289.74863
291.29611	150.91907	268.81183
291.28452	150.48790	268.06686
295.11789	147.25441	266.54416
293.59396	150.43880	267.82370
295.54340	149.36639	267.36899
293.20328	148.21945	267.41461
288.04834	147.26120	265.94669
288.86234	150.56688	267.50296
287.40738	149.30011	266.82660
289.85550	148.63359	267.28165
291.89984	149.39339	261.90735
292.33322	149.90173	255.60146
296.10760	149.66251	259.45010
287.81033	149.65727	258.64001

'Atilax_paludinosus_3253_T05
289.31592	178.56024	285.58188
291.24890	158.86324	267.54004
291.41595	157.73495	266.41226
289.24313	158.14549	266.93475
287.92242	153.72806	265.95737
287.46661	156.85509	266.35901
289.53262	155.63063	266.99118
293.10156	158.74017	267.25824
295.62946	154.05737	266.55505
295.72253	157.42149	266.81329
293.48093	155.99709	267.29730
291.77005	156.32593	261.31528
292.10257	156.94466	255.34589
287.99149	156.56111	258.73297
295.85870	157.12486	259.42908
286.38275	157.25026	260.65805
297.11749	158.65234	261.94629
289.32327	180.39085	285.07889
290.32071	169.38068	268.24823
290.43839	167.87538	267.50671
294.39359	164.45552	265.79181
292.49350	168.97583	267.11093
294.82230	167.11440	266.79877
292.00122	166.05261	266.95346
287.55807	164.40717	265.74591
288.00818	169.24936	266.97449
286.59631	167.32463	266.59393
289.21851	166.49171	266.88281
290.99808	166.34273	261.35159
291.61270	166.48740	255.25084
295.44659	166.63742	259.31644
286.97205	165.99127	258.34314

'Atilax_paludinosus_3253_T06
290.70102	198.97119	284.02774
290.31540	178.20480	267.55566
290.20538	177.40150	266.40579
288.26773	178.41391	267.02612
287.32462	173.43427	266.15112
286.58435	176.50386	266.47571
288.78137	175.77142	267.15079
292.67288	178.07056	267.25851
294.10336	173.75008	266.39655
294.55399	176.85796	266.75385
292.19019	175.69276	267.22333
290.58432	175.94131	261.22763
290.84500	176.71579	255.33055
286.48865	176.53558	258.71567
294.94504	176.67929	258.88919
284.77307	177.84053	261.92719
296.50571	178.12486	262.49667
290.47546	200.67996	283.00165
290.35529	189.15225	268.40839
290.31967	187.76807	267.88190
293.41650	184.98701	266.56122
291.75928	189.03171	267.58994
293.73920	187.69301	267.16263
291.27014	186.37946	267.36859
287.38699	185.37494	266.76096
288.26950	189.07008	267.40723
286.66946	187.89410	267.01001
289.32761	186.82820	267.42938
290.36246	186.19371	261.83893
290.73288	186.18201	255.53445
294.75067	186.25108	259.61957
286.32736	186.01294	259.30344

'Atilax_paludinosus_3253_T07
290.43958	216.54431	279.61786
291.35352	197.59421	266.52704
291.54276	196.78247	265.63867
289.76538	197.96098	266.00500
288.25928	193.55814	264.92587
287.77301	196.37656	265.10822
289.95343	195.21771	265.96960
293.14310	197.60385	266.66125
294.76273	193.34352	265.85919
295.26434	196.06961	266.31894
292.98264	194.96732	266.46179
292.23398	194.98311	260.83978
293.45453	195.87994	254.92279
288.36716	195.85539	258.37140
296.61087	195.55194	259.15533
282.48380	197.69701	266.18033
296.89252	195.92430	262.06900
290.66577	220.65349	278.14502
291.85327	209.84425	267.48376
291.71881	208.31590	266.76117
294.81442	205.40938	265.99487
293.92212	209.38722	266.73499
295.29877	207.41670	266.68842
293.00146	207.51479	266.42743
289.53796	206.36407	265.45203
289.90015	209.46062	265.94397
288.80609	207.89604	265.55090
291.06506	207.73567	266.18936
292.84747	206.03519	260.96301
293.73944	205.87463	254.86377
297.44025	205.63905	259.35742
289.00867	206.23343	257.88541

'Atilax_paludinosus_3253_T08
293.27100	235.83012	278.81351
292.83588	216.77312	266.03201
292.66537	216.02187	265.16013
290.96423	217.85577	266.09094
290.03397	213.57220	265.30670
289.38132	215.95445	265.41855
291.64804	215.60590	265.96179
295.28949	217.61067	265.83386
295.52701	213.41269	265.29312
296.46201	215.85925	265.40195
294.15280	215.34737	265.95831
293.08038	215.03487	260.53604
293.27127	215.77460	254.34882
289.03546	215.48328	258.38217
296.71030	215.20941	258.22577
287.66809	216.87164	260.63843
298.33664	216.61945	261.39856
293.22104	238.87105	277.80295
293.40134	229.79910	266.88901
293.44724	228.34071	266.15067
296.32233	225.81496	264.82458
295.21207	229.56532	266.02866
296.61200	227.64397	265.76407
294.66611	227.52106	265.58746
290.14792	226.03763	264.93964
291.11670	229.66779	265.92151
289.97461	228.27011	265.52618
291.99646	227.70508	265.69952
293.10693	225.97041	260.44138
293.50705	225.68060	254.20988
297.77359	225.62071	258.20261
288.66147	225.90240	257.98123

'Atilax_paludinosus_3253_T09
293.10974	258.25659	276.92380
291.90186	239.36551	265.43927
291.81516	238.67004	264.34595
290.20050	239.99962	265.61200
289.13474	236.20506	264.69897
288.31113	238.55942	264.72263
290.72998	238.10352	265.31323
294.14285	239.51636	265.13156
294.59341	236.00691	264.36469
295.60620	238.42183	264.41357
293.44293	237.60004	264.92029
291.69788	237.02567	259.72940
291.32751	238.13161	253.57416
287.24872	237.86145	257.51474
295.30548	237.33055	257.13074
286.24921	239.83980	259.53537
297.40317	240.18134	259.22968
293.07330	259.50879	275.85281
292.69562	252.47621	266.63037
292.45508	251.63498	265.92697
295.51944	247.00403	263.83151
294.30600	252.20062	265.87924
295.78088	249.56476	265.10934
293.45276	249.39566	265.39923
288.71713	248.07892	264.43323
290.42545	252.22592	265.88333
288.91888	250.42688	265.55902
291.13083	249.41087	265.48560
292.11520	247.88173	259.97623
291.83762	248.13664	253.73425
296.86133	247.92697	257.42029
287.07675	248.37743	257.62772

'Canis_lupus_T01
-48.50869	-12.51671	13.28683
1.98180	4.56944	15.90078
2.94561	4.50794	15.42768
6.95858	-1.77009	21.90179
10.61034	4.75981	35.38820
6.38684	-2.30321	32.07560
10.34858	4.02497	26.17919
3.57367	13.29579	8.91607
5.05770	25.67078	16.83084
-0.66211	22.75301	10.76437
6.72126	18.83879	14.00987
14.86431	9.45950	17.07353
30.23145	9.66549	11.65108
24.16575	2.38472	19.94969
20.42184	15.34024	8.20025
23.49229	-4.19517	23.08633
17.68437	17.69377	0.54121
-49.89355	-19.57102	6.50296
-0.97116	-7.48920	3.11748
1.03774	-7.89623	1.77821
4.47278	2.40636	-1.86459
1.45094	-2.03494	-7.18744
-0.93291	2.20980	-5.36515
4.34137	-1.75676	-2.62960
8.93944	-10.46532	11.40730
3.68076	-14.17677	12.72144
6.88998	-11.09755	7.06571
5.11539	-16.06633	6.38316
14.65487	-5.62223	0.61863
29.35936	-4.98905	-2.85966
21.35390	0.35456	-8.91335
24.47337	-13.30778	3.00726

'Canis_lupus_T02
-8.64176	47.86252	-22.58885
-3.54244	8.71140	12.89772
-3.47143	7.69500	13.84181
-9.61912	6.35894	17.22449
-15.37194	11.62539	21.54504
-14.67322	8.38464	17.14631
-10.78346	7.48973	23.19658
2.96856	5.19931	14.84026
10.26731	10.22651	16.65664
7.94880	6.39138	14.06622
5.71701	6.39226	20.12433
-2.58131	-1.07426	22.88612
-2.42525	-14.38913	29.01054
-10.47657	-7.48757	25.13785
5.49240	-8.43954	22.37393
-18.93743	-5.72251	20.35734
12.24999	-5.84010	15.85200
-9.74512	39.76379	-34.28064
-7.08463	2.10063	-5.67728
-6.41532	-3.27611	-4.17916
3.52270	-5.97685	2.78260
-2.93286	-4.35070	-4.50433
1.60645	-5.38693	-2.03750
-1.73043	-3.77296	1.52851
-12.31579	-4.74389	5.24476
-9.57041	-4.36402	-4.83295
-13.48821	-4.63698	-0.04143
-9.07810	-3.25201	1.16097
-5.25283	-11.22620	6.82316
-4.72882	-22.75045	14.48686
3.81029	-17.17968	9.18963
-14.41553	-16.23512	11.42636

'Canis_lupus_T03
49.92245	24.42028	18.94711
12.33254	-12.16039	22.64655
10.51915	-13.75306	23.92154
8.93100	-9.88400	22.51068
1.34995	-10.78540	29.88064
3.86492	-8.44660	24.83773
6.96030	-11.26940	27.89993
14.04403	-15.37769	23.48425
12.05375	-21.82232	31.18114
14.44991	-19.95033	26.75214
11.66377	-16.12985	28.34045
2.46317	-20.67640	25.77686
-7.72096	-30.35548	22.76276
-6.88780	-18.22113	22.17890
5.03154	-30.20834	23.51664
-4.68549	-7.58198	21.91917
14.81358	-28.33628	24.62563
52.44335	26.01231	7.51738
19.38065	-6.35608	4.50018
16.07277	-9.91048	4.16689
16.09315	-18.46275	10.44766
18.22599	-11.73120	2.70961
18.77976	-16.03298	5.71955
16.00032	-13.59367	7.25407
7.11838	-9.22962	9.42293
14.19176	-8.36812	2.70198
9.15786	-7.32589	5.16491
11.98605	-9.71180	7.24501
5.74786	-20.36171	6.11329
-4.35554	-29.74475	3.42974
7.44008	-31.07635	4.94698
-4.93106	-17.51244	3.15746

'Canis_lupus_T04
13.56254	52.41246	16.19229
-1.15282	3.43976	21.44825
-2.16631	0.17476	23.73080
-5.16744	3.60459	21.95796
-8.69620	-0.77110	30.06130
-8.86709	1.66003	25.72838
-4.73853	1.26759	26.68105
2.06789	1.59815	21.62363
3.65191	-4.49447	29.22309
4.86449	-2.74102	25.39370
1.06846	-0.45451	26.56697
-5.34162	-9.44763	24.69672
-9.67203	-22.84309	21.24872
-14.96844	-11.34260	22.26613
1.60918	-17.04192	22.08508
-17.55106	-1.34127	22.03207
9.36132	-10.54494	22.75008
14.48412	55.32857	6.96842
2.15088	13.48792	4.21683
0.47855	8.16243	4.80793
5.19287	0.65040	9.91411
2.98301	7.32520	2.93714
6.43534	3.60363	5.37897
2.35708	4.62296	7.74178
-7.34387	4.75752	9.47046
-1.55983	8.75761	3.28846
-6.00308	7.89803	5.02643
-2.73184	6.38577	7.70873
-3.40064	-6.17593	5.97498
-7.82931	-19.60218	2.66734
3.76130	-14.11477	3.72207
-14.57493	-8.42844	3.57047

'Canis_lupus_T05
49.66694	11.96001	15.82459
-1.02096	7.04057	21.40914
-3.67143	6.10066	23.45088
-1.72379	10.20702	22.49210
-7.50374	10.17416	30.87218
-4.89777	11.87201	26.97169
-4.37038	7.82062	27.10072
-1.54503	3.62034	20.42513
-6.80776	-2.48879	25.91291
-4.39142	-0.96095	22.06369
-4.13231	2.20466	25.26543
-15.80629	5.59248	23.39896
-28.69429	6.71731	19.00549
-20.00194	14.15388	23.67825
-19.53953	-1.79375	17.72919
-10.96846	19.36875	25.90284
-9.81903	-6.16715	16.06242
51.85170	15.73510	7.56175
9.94230	13.54391	5.18597
5.07303	13.18896	5.79772
-0.94211	4.60742	7.81841
5.18459	11.48916	3.08395
2.88152	6.62494	4.10544
2.29506	9.58300	7.29337
-1.52009	16.71079	12.46552
5.40113	16.17154	4.68260
1.78958	18.90626	9.05050
1.90575	14.37806	9.43349
-10.56562	11.50631	7.16429
-23.70464	12.10301	3.62836
-14.07694	3.38723	3.23662
-13.95787	20.59263	9.81367

'Canis_lupus_T06
37.78510	13.33040	14.61037
46.60684	-33.61564	23.86179
47.29493	-36.32114	26.02511
42.11479	-34.55851	23.35809
42.07195	-41.34392	31.66991
40.50278	-38.51387	26.66419
44.36743	-37.00160	28.23591
49.97512	-33.17658	23.59955
54.42333	-38.68026	31.38760
53.95390	-35.61179	26.77247
49.91083	-35.94708	28.18200
49.13272	-47.77836	24.94836
51.01760	-60.17646	19.41261
41.92530	-53.61959	21.97742
58.67766	-49.95402	21.85048
36.87183	-45.83825	22.92635
60.92820	-40.32320	23.71864
36.84584	17.62220	5.96134
44.38498	-20.36435	6.40143
45.37787	-25.00291	7.43261
52.36292	-30.63253	12.76382
47.87307	-23.98164	5.17950
52.30364	-26.25209	8.51419
48.30692	-27.62351	10.48278
40.43906	-31.97764	11.41430
42.31503	-24.82418	4.28999
39.28317	-28.55254	7.46944
43.54155	-27.87049	9.33835
47.91011	-41.03139	8.46388
50.66669	-52.65258	3.66959
57.94056	-42.75990	7.74268
40.11838	-46.61450	7.78262

'Canis_lupus_T07
63.00041	53.92936	8.87910
23.08956	24.36912	22.47204
21.40647	23.07817	24.47180
20.85010	28.79836	20.99030
13.74561	26.12971	29.23725
16.52628	28.34073	24.74562
19.73645	25.08140	25.95383
25.84657	21.89374	21.87626
21.36421	14.50858	30.10132
24.65677	16.81668	25.11173
22.67550	20.16654	26.82097
11.17821	16.66012	22.40941
2.13657	9.57793	15.58494
3.55508	20.83093	19.26641
13.17686	7.36565	19.43739
8.37298	29.45387	20.48540
23.36374	9.01077	21.28949
63.16563	53.81616	2.39970
35.22606	33.25154	5.64124
30.89020	30.54281	6.49665
29.31987	22.05637	10.19636
34.94671	28.69505	2.63701
33.42596	23.90001	6.30536
30.96720	27.09607	7.75268
22.71095	31.34220	9.77698
30.62381	33.86460	3.00007
26.07024	34.11079	5.76850
28.19347	31.14143	7.49315
18.50246	20.91031	5.36919
9.47186	14.02499	0.41450
21.34115	11.38109	5.56354
9.68941	26.45004	4.83533

'Canis_lupus_T08
57.29575	24.08729	7.88323
16.98615	15.29941	23.68240
13.55228	14.89965	27.10732
14.91022	19.73758	23.40921
7.16065	20.35209	31.50379
10.49327	21.24395	26.67980
12.33170	17.62887	28.57651
18.07128	10.43525	24.15739
10.56070	7.45102	33.39508
14.51270	7.62741	28.71041
13.88967	12.27930	29.16754
2.02405	11.88366	26.24934
-10.12262	8.68316	20.40047
-3.97583	18.64433	22.44112
0.19547	1.99802	24.10740
3.32228	24.55684	23.78685
10.30669	0.47338	26.26837
58.11742	24.73895	0.39918
30.15368	17.06325	5.88047
25.38009	15.75493	7.36625
20.64869	9.64961	12.39380
27.70429	12.65686	4.31491
24.78657	9.21508	8.69642
23.86712	13.03792	9.37928
18.44468	19.37118	10.39641
26.01689	18.85393	3.54275
21.71897	21.04354	6.72472
22.77569	17.57358	8.34289
10.46578	11.77510	7.73585
-1.91578	7.59277	1.85852
8.40091	1.39773	5.57491
2.99384	19.46208	3.12590

'Chrysocyon_brachyurus_Z.2015.177_T01
275.23212	2.54052	306.29865
279.58932	-15.55882	247.78479
279.83466	-14.82142	246.19377
266.42624	-15.56962	246.09479
269.23743	-23.29794	242.90918
264.19138	-23.12279	246.74001
271.33817	-16.24981	244.77045
293.54538	-14.49835	247.82431
291.12289	-22.26131	243.67404
296.66183	-21.93768	248.46249
288.12720	-14.69945	245.32687
280.28738	-17.72676	235.68835
280.68298	-16.07830	221.78116
270.76813	-17.09290	229.68306
289.81808	-16.03557	230.25699
266.93329	-11.02743	227.53064
293.26291	-10.45805	228.06717
274.89136	8.07697	304.12335
278.87601	2.18952	251.26410
279.21228	0.89407	247.46024
289.32275	-6.41573	249.47951
288.19083	6.70120	247.70395
289.74521	0.95185	251.46640
287.34378	1.45456	243.98019
269.89438	-7.13921	246.94324
269.82382	5.17266	246.54123
268.58881	-2.71470	250.89136
273.15048	0.87334	243.00992
279.55093	2.10828	233.84311
280.22467	3.76702	220.37592
288.00644	5.52678	228.18230
270.92105	4.75639	227.36163

'Chrysocyon_brachyurus_Z.2015.177_T02
275.10583	42.40899	307.19916
280.18912	20.56397	245.22037
280.67139	20.38031	242.48041
269.52075	20.19295	243.23517
269.75961	13.95267	241.48296
267.37946	14.58740	247.65439
273.09357	18.82195	241.70032
288.23227	22.45044	243.31696
288.94333	16.37769	240.81474
291.68631	15.16970	248.30592
284.19308	21.03607	243.13431
280.27295	19.97820	230.72202
281.13635	22.70237	217.14838
271.88907	21.96606	225.32668
288.07089	22.11795	226.23535
268.01471	26.99483	227.16353
291.27487	28.20512	228.54817
275.21143	46.51453	306.79578
278.95480	42.74257	252.56590
279.41595	37.39801	243.10335
286.08371	35.30881	238.31979
281.56595	43.17049	245.03940
285.95865	40.19675	242.03976
281.71933	37.36725	241.31754
273.05884	36.55376	238.40501
276.28375	43.62688	244.23569
272.48724	40.56805	241.84964
276.84073	37.97712	241.28857
279.31210	38.98185	232.14194
280.17731	41.00694	218.52991
288.17072	41.00814	227.86066
272.24701	41.28114	226.70552

'Chrysocyon_brachyurus_Z.2015.177_T03
280.93097	84.49886	304.88644
280.09253	58.22902	244.43484
279.75879	55.08405	241.20186
275.46002	56.94908	243.54674
273.84485	51.19533	240.56567
272.15543	55.36095	242.51083
276.24915	53.51031	242.10043
282.74512	57.01187	243.30257
286.10876	52.64653	239.76685
286.05786	55.90397	241.50864
282.09500	53.32847	241.96585
278.83542	54.75448	231.86783
277.67551	55.24946	218.74486
270.47876	54.86438	227.92929
285.62839	56.93687	226.22997
266.08463	59.36785	232.08852
290.01254	61.60213	229.74918
279.81442	91.78592	303.68314
277.24835	80.16068	252.29987
276.98300	72.81582	243.92776
282.05380	72.33344	240.92850
279.43427	79.20953	245.62054
282.44257	76.63428	243.62413
278.75800	75.28108	243.64143
272.56665	71.22261	242.10973
273.52124	79.38698	245.13925
271.57700	75.05155	244.66216
274.87421	74.56533	243.96228
276.51691	73.13098	231.74298
275.30646	74.94540	218.87643
284.62137	74.85493	226.55818
269.39517	73.04285	227.12332

'Chrysocyon_brachyurus_Z.2015.177_T04
280.36884	123.46531	305.10330
279.58304	97.90579	245.26990
279.41449	92.81235	241.92621
276.28159	97.01860	243.88596
274.61026	89.88495	241.55830
272.68338	94.13168	242.76666
277.38763	93.35924	243.43109
282.42188	97.82925	244.71616
284.41714	91.54300	242.04776
285.75357	95.93515	243.27930
281.38803	94.34062	243.67522
280.22037	92.39330	231.55142
279.90335	93.59491	217.99541
272.78226	92.96880	227.33286
286.56415	93.15145	226.21027
267.98315	97.85708	231.73061
291.12103	98.09058	230.75069
279.66556	129.91676	303.40829
278.83511	117.87586	252.18564
278.87247	112.93655	245.27982
283.59537	111.14952	241.95596
281.74261	117.53444	244.86295
284.60901	114.80949	243.62155
280.58771	113.92853	244.32123
274.72458	111.57878	243.14444
275.90164	118.09806	245.98315
273.66479	114.58990	244.82202
277.65311	114.12794	244.60818
279.13049	110.04842	231.82431
279.57004	111.78010	218.30220
287.77377	111.36872	227.59895
271.39380	111.40952	226.57094

'Chrysocyon_brachyurus_Z.2015.177_T05
282.57269	159.58673	296.21271
280.33548	133.82576	244.26582
280.51450	128.88336	241.83559
278.12485	132.86777	244.59685
276.22308	126.78632	242.77213
274.57355	131.11375	244.05008
279.11758	128.97858	243.53198
283.73804	133.08673	242.93350
285.70346	127.66956	241.84068
287.26303	131.36571	242.15775
282.60764	129.22850	243.16000
280.50320	127.13703	231.79001
279.97757	127.32847	217.88246
272.02948	127.11161	228.21368
287.64032	128.47299	226.55408
268.48752	130.62262	231.55736
290.91037	132.69568	229.56279
282.84915	168.77390	297.35941
278.82404	155.16496	251.25810
278.73303	147.65924	244.37006
283.56842	145.14363	240.89124
281.28156	152.30536	244.05807
284.67224	149.06195	242.94356
280.64487	147.73212	243.01421
273.82056	144.45229	241.36714
275.94287	151.29272	244.38283
273.46860	148.06805	243.23196
276.58990	146.52974	242.99068
278.47427	144.40619	231.80669
277.84589	145.55190	217.78142
286.06827	146.48495	225.71393
270.35168	145.20740	226.56259

'Chrysocyon_brachyurus_Z.2015.177_T06
284.39349	199.31535	289.70343
281.13620	167.67145	244.68039
280.50284	161.93657	241.98662
277.40613	166.86145	243.33258
276.16278	158.71428	241.99887
274.43756	163.57690	242.94252
278.69199	161.79143	243.16763
283.99246	166.18506	244.21147
286.01489	160.19449	241.90210
287.00745	164.14670	243.03021
282.67764	162.64394	243.53516
280.69931	160.57991	231.92909
280.27689	161.44930	218.37827
272.16937	161.83916	227.52103
288.07330	161.55524	226.95404
268.90817	166.36172	232.96326
291.79565	165.45543	231.15649
285.35025	210.58546	286.73682
281.98648	188.61839	249.48854
282.26086	181.42490	244.17400
287.21899	176.59729	239.51517
285.79678	184.50539	243.47742
288.25281	180.36406	241.41257
284.22861	179.94217	242.31253
276.28110	179.41002	241.88184
279.65021	186.62621	244.99612
276.55838	182.96448	243.66199
279.35867	181.45232	243.41769
280.41446	179.23491	232.49443
279.35712	179.30042	219.03624
287.66345	179.69083	227.13582
273.25485	179.68758	228.46069

'Chrysocyon_brachyurus_Z.2015.177_T07
288.25500	236.26207	289.34503
283.21472	204.27252	247.67380
283.35031	199.07680	244.52995
280.70056	202.13020	247.08133
278.10477	196.15038	245.52898
277.06256	200.68172	246.54663
281.35312	198.44911	246.32910
287.49875	201.38576	244.90538
288.07034	195.55872	243.34058
289.61597	198.70435	243.45264
286.08279	197.90260	245.13828
281.16174	197.24355	235.10098
279.01358	198.26808	221.84839
272.03040	198.56432	232.51347
288.18655	198.20720	228.90228
270.21680	202.40163	236.99803
291.30469	201.80348	232.47476
288.53671	243.74896	287.10071
283.92886	227.32109	254.10794
283.15298	220.49091	248.71103
287.15820	215.74646	243.58891
286.12421	222.82239	246.82259
288.49066	219.10851	245.36407
284.64862	218.49268	246.17590
277.07990	215.94604	245.00784
279.84769	222.86789	247.75912
276.74066	219.52347	247.08308
280.89874	218.49806	246.76840
280.85223	215.84445	235.35373
278.96268	215.76155	222.03096
287.20560	216.58812	230.05093
272.88519	216.33627	232.00891

'Chrysocyon_brachyurus_Z.2015.177_T08
286.12476	265.17142	278.73727
285.37860	238.37361	245.51978
285.46408	234.76585	243.73306
281.98923	237.78152	245.32043
280.05850	231.29655	243.52756
279.12939	235.28696	244.06824
282.74225	234.41740	245.00797
289.55331	237.79933	245.39050
290.30530	231.52296	243.60806
291.87720	235.21225	243.73970
287.96494	234.65848	244.87277
284.85623	233.40089	234.44041
284.67676	233.52853	220.65271
276.99829	233.52557	229.91443
292.49350	233.52422	228.92365
274.39645	237.87019	234.78136
295.47531	237.13385	231.71881
285.96457	277.63135	282.03226
285.89944	264.57275	254.62045
285.16019	255.58011	246.90086
289.06580	253.87799	244.53256
288.01392	260.93152	246.74689
290.33978	257.16422	245.99278
286.46710	257.23370	246.48050
280.39349	252.17914	243.75430
282.14972	258.78894	246.82480
279.81302	255.55586	245.82501
283.51678	254.30280	245.87131
284.81097	251.76497	234.71872
284.45438	252.26251	221.52760
292.69171	252.38536	230.50452
277.38202	252.40727	229.68814

'Chrysocyon_brachyurus_Z.2015.177_T09
288.05807	294.63068	273.76456
286.14294	271.75803	246.49872
286.60596	266.82303	244.55402
283.38596	269.04752	246.17503
281.50665	262.83853	243.98161
280.93521	266.75436	244.97362
283.75485	265.46170	245.07852
290.21191	270.23230	246.02541
291.62381	264.51089	243.69499
292.48035	268.22623	244.32973
289.13055	267.05255	245.38675
286.40497	263.93750	234.16940
285.01495	266.16119	221.47356
276.95920	265.86526	231.33847
293.73917	266.30420	228.48511
275.19965	269.75845	235.93504
295.97983	270.28784	233.18588
287.65814	302.40036	274.26169
286.37701	294.75479	253.72064
285.82199	288.90421	249.20660
291.29822	284.78854	244.33862
289.18735	292.26184	248.19186
291.89731	288.76450	246.65689
288.92273	287.20670	246.82620
280.19440	284.50037	245.40750
281.69702	290.93265	249.30167
279.30966	287.50854	247.63980
282.90237	287.08536	247.51526
285.27112	283.77979	236.52316
284.60583	285.02182	223.45682
293.04428	285.59976	231.47183
276.27069	284.87646	232.52548

'Crocuta_crocuta_4215_T01
-44.83929	25.13642	-185.40845
-43.82194	8.32963	-112.67010
-43.87452	10.15240	-110.74433
-29.09994	7.23920	-109.11370
-22.29917	-5.92133	-105.50942
-19.78210	1.14207	-110.66972
-28.92843	-0.25654	-106.03860
-57.22255	6.94674	-108.32731
-63.35323	-6.39585	-105.00497
-67.31646	-0.17218	-109.32408
-57.30865	-0.18683	-105.72073
-42.91407	4.38935	-95.72578
-43.62451	14.10936	-79.45262
-31.59932	10.95052	-89.74341
-54.83515	10.43659	-90.59874
-23.88187	14.93910	-89.91989
-60.89784	14.96054	-89.81328
-46.10403	32.59091	-183.75221
-43.78852	24.03714	-119.55760
-43.36825	23.13332	-117.54176
-57.50846	22.18518	-110.07028
-58.78454	29.89059	-115.21095
-61.72208	23.25950	-115.62318
-54.08860	28.35252	-111.63294
-29.85944	23.41746	-110.54873
-28.67441	31.09702	-114.80910
-24.90919	25.34951	-115.86636
-35.10019	28.46365	-111.92310
-43.66488	31.13956	-100.56564
-44.20453	34.60694	-82.28992
-53.77653	33.62741	-90.30035
-33.65710	34.21109	-90.00435

'Crocuta_crocuta_4215_T02
6.55472	21.67863	-86.80920
-0.94988	8.23035	-154.92165
-1.34781	8.42339	-158.84299
-15.34624	7.73893	-156.85260
-15.92485	-0.28352	-160.09973
-19.93189	1.54129	-155.75009
-10.30929	5.63028	-158.28711
12.60547	5.68110	-158.46680
11.59141	-1.69265	-162.38599
17.12396	0.33371	-157.23586
7.33689	4.63816	-159.02219
-2.17433	7.56741	-170.60428
-3.11853	13.52219	-188.64534
-12.64526	13.60524	-179.26733
7.10820	10.96458	-179.90863
-19.53487	15.34768	-172.03676
16.27510	9.82522	-172.95103
5.68093	34.68923	-90.05519
-0.10083	23.37235	-149.83940
-0.11701	22.65034	-151.34326
10.04476	21.80215	-162.31395
9.98916	30.10687	-156.74875
13.98470	25.66523	-160.41902
6.75917	25.07395	-157.33975
-11.58060	23.26968	-160.85361
-11.36001	31.13412	-155.65573
-15.05689	28.02678	-158.46989
-7.99623	24.41239	-157.23822
-0.71669	30.97181	-166.54892
-1.32864	33.26639	-187.05606
10.80976	32.68553	-177.42242
-12.80745	33.56285	-176.66393

'Crocuta_crocuta_4215_T03
-41.28432	32.97691	-287.20337
-38.43283	26.88581	-225.64665
-38.04696	28.07506	-221.53505
-46.00947	28.66065	-222.43140
-51.20459	31.45047	-212.80586
-51.35575	28.40635	-218.36627
-45.97431	32.53574	-217.29489
-28.78272	27.78309	-223.05084
-25.30765	32.56765	-215.87247
-23.79712	27.56327	-220.52579
-29.16595	31.82847	-219.13600
-37.16339	22.37838	-211.97714
-36.92022	9.96328	-194.43350
-47.81559	15.60902	-205.34149
-26.78044	15.69853	-205.28560
-52.67823	17.75813	-212.75891
-22.16700	14.49441	-213.23106
-41.15374	26.61999	-288.21201
-37.97667	16.08817	-237.61467
-38.10820	14.92644	-235.62524
-29.23620	13.69470	-228.07211
-28.10866	8.36992	-233.51820
-25.89406	11.49230	-229.43047
-31.32479	11.69290	-231.74628
-46.79951	13.87205	-226.00177
-47.66074	8.37451	-232.68060
-50.40627	10.59267	-228.59142
-44.01051	12.83396	-230.45206
-37.69778	4.44771	-222.79918
-37.90380	-4.01945	-203.49237
-26.21712	-1.06511	-213.75464
-47.70708	-1.07011	-213.20580

'Crocuta_crocuta_4215_T04
4.11209	33.54590	-200.84312
10.37562	27.03876	-258.48608
11.00686	28.77868	-263.35764
18.81700	29.08813	-261.69910
21.65655	32.77644	-267.22998
23.63134	28.81288	-264.11667
17.25783	32.11894	-264.16086
1.73191	28.13054	-261.82114
1.54911	33.48648	-267.86398
-2.10382	28.88289	-265.72946
4.43778	31.65455	-264.25043
11.04106	22.66631	-272.38431
12.38767	11.86150	-288.53696
22.11429	16.06952	-278.03516
0.95752	16.29054	-279.52667
24.65697	16.56008	-269.86053
-3.19006	16.06174	-271.73193
6.13819	27.07786	-197.57863
9.12565	16.85169	-246.40424
8.91103	15.31483	-248.28743
1.61290	13.68271	-255.12852
0.13651	8.37805	-249.25958
-2.07178	10.92358	-252.83936
3.52437	11.60590	-250.78059
18.20528	15.01799	-255.17513
19.12954	9.40856	-249.37369
22.14654	11.94325	-252.81842
15.69831	13.45049	-251.32397
10.43281	4.75299	-262.35757
11.19280	-5.44974	-278.19806
-0.15650	-0.89047	-270.69852
22.40228	-1.11141	-269.48578

'Crocuta_crocuta_4215_T05
-36.71145	25.49746	-310.40094
-39.08228	9.18558	-366.76904
-39.10196	5.61133	-371.06134
-46.68456	7.61061	-368.10352
-49.82669	1.01864	-373.85968
-52.46172	6.52585	-371.32016
-44.91448	3.20445	-370.31876
-30.95363	7.02039	-367.86371
-28.53601	1.99315	-372.37354
-26.75292	6.23520	-369.85239
-32.99266	3.57702	-369.70255
-38.78630	9.38131	-382.83423
-38.34954	18.12245	-401.06732
-49.14073	14.86572	-390.67697
-27.36874	14.90549	-390.96091
-51.89445	16.79401	-380.40350
-24.87416	15.05231	-381.66931
-36.48729	32.99318	-312.28790
-37.57750	22.81281	-356.48721
-37.20628	23.32814	-359.92502
-29.76294	20.91763	-366.14069
-28.51362	27.26507	-362.92633
-26.80842	23.16883	-364.94031
-31.65429	24.15473	-363.54767
-45.55962	21.51669	-366.01608
-46.27806	27.97568	-362.28525
-49.75383	25.62996	-364.52631
-43.69201	24.11528	-363.41330
-38.15522	26.37416	-377.81009
-37.18115	30.92592	-394.89264
-26.87702	28.40078	-384.05600
-46.32922	31.24502	-385.45380

'Crocuta_crocuta_4215_T06
4.11924	26.38154	-389.54193
5.38769	5.44059	-334.83438
5.82549	2.48469	-330.85211
13.86515	4.88779	-334.11761
13.34320	-2.31843	-329.12677
17.61217	1.41188	-330.87146
11.07497	0.67271	-331.98706
-2.31969	4.52884	-333.23224
-3.47040	-1.91971	-328.55875
-6.06657	2.30316	-330.34668
0.17474	0.53956	-331.16556
5.84733	7.53706	-319.35361
5.84042	16.62399	-301.73419
16.65421	13.21069	-311.67593
-4.85530	12.75293	-310.98602
17.92213	13.15571	-320.04376
-5.94416	12.73751	-319.81281
4.76965	32.99221	-387.12918
5.50048	20.23954	-344.85730
5.10577	20.10715	-342.89771
-2.08110	17.72926	-336.46762
-2.90194	25.07529	-340.94119
-4.20020	21.03731	-338.51379
0.01983	21.51126	-339.81033
12.38790	16.98609	-337.30872
14.09685	24.81012	-341.52411
16.00494	20.63802	-339.08124
11.77888	21.19834	-340.23056
6.21593	26.39414	-326.57672
6.38655	32.77166	-306.86096
-5.36315	29.51979	-318.94220
17.90989	28.80725	-318.54327

'Crocuta_crocuta_4215_T07
59.40055	33.69208	306.06665
61.37338	29.81700	358.99170
61.49264	30.46523	362.99280
52.67643	28.39519	358.34692
52.96410	34.30520	366.85068
49.93604	30.75988	363.42371
55.43536	32.06461	362.07507
70.03528	29.45998	358.98956
69.32326	34.59664	365.40985
72.22626	31.47553	362.43286
67.15767	32.27452	361.38983
62.20425	21.45034	372.34262
63.23838	5.72631	383.95377
51.37607	14.18404	376.46030
72.87589	15.14166	375.95465
49.34919	16.76063	366.04456
74.85600	19.56388	366.48676
59.93340	28.29587	303.30753
61.99015	20.36844	341.64954
61.77961	19.54522	344.48602
68.83321	18.82484	352.00974
69.38609	14.31114	344.97260
71.02194	16.99557	349.09479
67.06086	17.25741	347.44626
54.23960	18.42537	352.14014
54.01588	13.37064	344.91888
52.04933	16.38793	348.84677
56.49083	17.28625	348.22275
62.42405	7.84188	358.65485
63.10348	-5.78514	373.23193
74.07098	2.32914	363.35248
51.74409	0.23770	364.50189

'Crocuta_crocuta_4215_T08
272.27884	177.52710	283.88733
274.16272	147.46379	246.03143
274.49036	142.39973	243.89795
267.59692	145.33775	244.56677
266.83899	137.51817	244.05788
264.51016	141.81494	243.48517
269.68402	141.52898	245.03928
281.86429	145.71590	245.25461
282.05841	137.48111	244.59558
284.73566	141.99847	244.43597
278.72205	141.54117	245.31439
274.50052	141.96414	230.74724
276.65991	144.37173	211.93735
264.91449	144.19849	220.77344
286.14838	143.91084	222.92072
262.83167	149.95757	232.08368
287.03723	148.21971	233.65886
272.20728	183.42451	281.57220
274.84509	165.12009	249.47812
274.33057	162.97008	248.02567
282.09238	159.08624	243.55986
281.79831	166.37646	245.31064
284.59702	162.15312	244.45111
280.17151	162.56631	244.98807
267.22699	158.98100	243.06998
267.28793	167.30269	244.76962
265.12314	163.00906	243.82950
269.75040	161.99159	245.22144
274.97766	160.48105	229.78055
276.13593	160.75240	210.38741
287.32806	161.23880	225.20490
263.12207	160.35721	224.50148

'Crocuta_crocuta_4215_T09
274.18048	209.65628	281.27530
272.56534	181.14365	249.24185
272.00006	175.21446	246.53883
263.89886	180.16995	247.75989
263.60077	169.75368	247.38913
261.17172	174.87239	246.61050
266.76688	174.84578	248.28235
279.04477	178.94440	247.33044
278.58231	169.16098	247.40118
281.82370	173.65976	246.39749
275.68539	173.57384	247.97949
271.47855	173.22264	233.88605
271.24252	173.44640	214.46899
259.65295	175.92317	225.13786
282.02570	173.73352	225.16519
260.44012	180.05583	234.15979
283.50851	178.50298	234.61754
275.58218	218.09561	277.67099
274.67783	199.91798	251.99753
273.90659	196.06877	249.07487
280.87775	189.81654	244.39561
281.57645	199.35971	245.14432
283.69342	194.56837	244.96527
278.62701	195.10136	245.77969
266.55258	191.54790	245.37837
267.08469	200.97200	245.47134
264.00558	197.24008	245.12256
268.82874	196.82108	246.05072
272.69507	190.45145	231.81696
272.26727	189.81659	212.68044
283.65030	189.92865	223.82683
260.71271	191.89388	222.91975

'Crocuta_crocuta_4215_T10
42.27598	33.80033	247.09663
43.17422	28.17758	206.92146
43.03046	29.52760	202.55600
50.81154	26.90537	207.20471
50.74473	33.88332	199.22723
53.95796	29.74792	202.49278
48.05132	30.81454	203.27505
35.52066	27.62651	206.91360
36.05233	33.73290	198.39557
32.92086	30.25711	201.82861
38.79250	31.27435	202.83679
43.44487	22.28867	191.27881
43.92900	6.61077	180.40108
54.49269	14.73452	187.19495
33.18314	14.97020	185.66071
54.55946	18.35889	197.10707
31.64624	20.27746	197.50020
42.41779	26.72586	249.81804
42.71699	17.38434	223.82169
42.55744	17.71105	221.37105
34.82306	18.78481	211.56471
34.98849	13.38909	221.66408
32.36582	16.58764	216.10970
37.19709	16.51262	217.39952
51.28391	17.99343	212.27037
50.02396	13.30024	221.72838
52.70870	15.80745	216.93158
47.96490	16.47941	217.37094
42.85350	10.43599	205.03448
43.35432	-4.48010	191.76608
30.65643	4.54579	200.82022
55.44448	3.67235	201.15750

'Crocuta_crocuta_4215_T11
82.78059	33.60253	196.76718
80.09496	28.45857	230.87808
79.71352	29.11186	235.26567
71.66425	28.64590	231.44539
71.56436	34.05430	238.99707
68.14167	30.49644	235.49422
74.85580	31.24735	234.31453
86.95151	29.14287	232.81252
88.32687	34.07343	241.26514
90.68575	30.32120	236.25467
84.56715	32.10193	236.44363
78.55792	24.04389	246.29947
77.96372	7.49694	256.12939
65.98794	15.52593	249.03447
90.23939	15.20580	251.39053
67.66917	20.14996	240.14508
90.33472	20.13261	241.82455
82.81423	24.69834	195.82196
81.30931	19.69020	214.41205
80.82083	19.89227	218.26543
89.53175	18.73978	227.04832
86.76361	15.06336	216.78775
90.47516	16.98275	220.96414
85.74631	18.29773	221.56894
70.90717	18.51439	225.62685
74.55834	15.27301	216.19620
71.02590	16.90690	219.40337
75.51187	18.47544	221.48499
79.85468	12.79204	234.30171
79.62668	-0.42573	243.76584
90.46239	7.34017	237.79568
68.16867	7.23179	236.62112

'Cryptoprocta_ferox_EA36.08_T01
298.93393	40.77932	310.67963
299.33273	22.81066	288.07190
299.70099	22.23648	286.35468
291.16025	21.31527	284.22693
288.43103	11.22395	280.65164
285.32239	16.71885	283.51828
292.33725	16.37394	282.90356
306.05466	19.40520	284.98871
308.36856	10.23365	284.84729
309.81696	15.25733	286.51221
305.60590	14.98373	284.17703
299.68112	17.90356	279.09225
301.11386	20.96943	267.79254
296.52631	17.64094	272.79553
304.08945	17.21845	273.20279
292.47421	20.76626	272.75446
307.17072	20.34996	273.66162
298.52258	45.27599	308.98752
300.07495	32.22484	287.44183
300.23947	29.89500	284.93787
307.21698	28.08017	282.95181
306.96524	33.41684	284.80167
310.31647	30.36814	284.68161
304.70755	30.04489	283.69818
293.02200	27.99771	280.93027
292.25525	33.56553	284.18930
288.74445	30.54264	282.57617
295.53137	31.44225	282.60974
301.02631	29.98273	277.89178
301.18604	31.23435	267.70242
307.05515	30.91416	273.48108
296.24341	31.84929	272.18234

'Cryptoprocta_ferox_EA36.08_T02
299.71570	67.18041	307.51697
299.78259	46.46963	286.13318
299.96017	45.97028	285.26343
293.87537	43.90833	284.24292
290.94150	38.39931	283.81482
289.90134	41.90526	284.73315
294.21890	40.87058	283.55917
305.24582	44.47429	285.09558
309.47717	39.28090	285.03131
308.67059	42.43722	285.70721
305.33466	40.74306	284.53897
300.51086	43.43213	278.37701
301.42258	44.24987	267.94888
296.49780	42.02439	272.85712
305.60617	42.25234	273.72284
294.07672	44.79248	274.62408
307.98517	44.49378	275.95880
298.71692	69.61310	305.95978
300.21185	59.36908	287.25671
299.75867	56.61185	284.45224
307.49115	55.50230	282.42899
301.87589	61.07175	285.46539
306.59869	59.73316	284.71289
302.47623	56.25300	283.49951
293.23740	56.05203	281.10840
296.57306	61.28019	284.59152
293.27332	59.97406	283.15805
297.03992	57.17150	283.06152
300.60300	55.67328	277.28146
301.31628	56.00448	267.36929
306.43015	56.25023	272.57504
296.02173	56.54832	271.74509

'Cryptoprocta_ferox_EA36.08_T03
297.51077	150.84659	306.03635
298.68619	129.70161	286.12405
298.87036	126.92263	285.10153
294.96597	126.18208	286.08911
293.54819	120.31303	282.89435
291.49594	124.08989	284.09598
296.26978	122.84994	284.95132
302.54111	127.09813	286.14114
305.02850	121.89527	282.96597
305.68753	125.32632	285.04962
301.59164	123.90469	285.25635
298.98563	125.05773	278.68356
299.13809	126.07951	267.42966
293.87988	123.54797	273.66116
304.51984	124.27767	273.10092
292.50259	125.07609	276.89413
305.98193	125.46329	277.04575
297.17920	153.44757	303.66541
298.83221	142.34314	287.43402
298.65414	140.66293	285.49762
303.54742	137.70399	282.70465
302.31058	143.89111	284.74014
305.57568	141.60385	283.53845
301.21671	140.60146	284.04416
292.73859	139.18500	282.98654
295.76373	142.84698	284.49625
292.73090	142.32520	284.11847
295.84863	139.23463	283.85388
298.59760	137.92232	276.87558
298.98694	137.58772	267.36447
304.20206	137.96278	272.84802
293.17465	137.63318	272.39716

'Cryptoprocta_ferox_EA36.08_T04
297.21387	123.94728	304.22971
298.64697	102.01738	285.56476
298.98587	98.19077	284.32037
294.11954	99.70522	284.48718
292.66330	94.47876	283.69565
291.52597	97.02065	283.71857
294.74689	96.38058	284.54163
302.09506	98.55431	285.07281
305.64960	93.58604	283.24744
305.62488	97.28238	284.28418
302.34888	95.08008	284.52850
298.61472	94.84019	277.60764
299.11865	95.65658	267.07336
293.66312	94.57967	273.78015
304.45703	94.41010	273.72464
292.01416	96.34338	276.72650
305.98370	96.87560	276.46402
297.52972	126.63467	302.80173
298.34955	114.20396	285.71609
298.31644	112.25392	283.66098
302.97580	109.13428	281.35028
301.28210	115.31734	283.27679
304.34177	113.01196	282.31976
300.29593	111.88098	282.52545
293.20093	109.95343	281.56091
295.87714	114.92865	283.25589
292.99115	113.60662	282.62524
295.87573	111.45222	282.71854
298.42120	108.75365	275.88950
298.66406	107.99405	266.61938
304.20496	108.61948	272.39957
293.38452	108.68502	271.82974

'Cryptoprocta_ferox_EA36.08_T05
297.83160	96.40276	304.12582
299.03494	72.84852	286.46747
298.82999	69.65282	285.24628
295.24338	70.49565	285.16315
292.29401	65.38885	283.78696
292.06793	68.48600	284.41925
294.89902	67.30939	284.99011
302.66522	69.87791	285.98889
304.83646	65.04042	284.75357
305.36935	67.52869	285.45639
302.09506	66.87054	285.62811
299.52713	65.46523	278.50406
300.11966	66.82520	268.42953
294.33563	66.00015	274.66235
305.36719	65.30547	274.83563
292.43842	68.25467	278.14209
306.57764	68.22337	277.37955
297.74484	98.25398	302.89987
298.65530	86.74744	287.54068
298.65714	84.17794	284.98825
303.67001	80.65590	283.06680
301.32617	86.98051	284.91257
304.18570	84.42658	284.20142
300.84088	83.03828	284.03940
293.97375	81.39601	282.94876
295.49854	86.49951	284.71872
293.30789	84.87392	283.99146
296.81833	83.41905	283.99527
298.57315	79.49181	277.85785
299.48575	78.70156	268.04843
304.75479	80.18005	275.10147
293.53958	79.77138	273.93365

'Cryptoprocta_ferox_EA36.08_T07
300.21591	207.44331	299.37753
300.69153	185.25664	282.51462
300.37216	183.27515	280.99142
298.08676	184.18857	282.12607
293.81772	178.43474	279.75992
294.61948	182.53593	281.67847
297.24261	180.05789	281.17920
304.35199	183.81979	281.83652
306.72980	177.95581	279.78214
307.09473	181.43387	280.81995
304.29074	180.15491	280.98718
300.65512	178.55415	274.19235
301.04391	180.07414	264.66110
294.95926	179.06439	270.29242
305.40207	179.23282	269.95847
293.19138	181.74362	274.97101
307.86203	181.99425	273.32562
300.07678	210.97301	298.63898
300.36237	200.06709	283.83838
300.73126	198.59859	281.72791
304.49350	193.36879	279.13239
303.66891	199.45647	280.76520
305.79993	196.90575	279.64536
301.96774	196.48271	280.71402
295.70071	195.02585	279.39600
298.42068	201.04672	281.78775
295.05426	199.28134	281.03647
298.71762	197.03664	280.66776
300.76428	193.81340	274.11890
300.31519	193.89833	264.57056
304.86063	194.53610	270.36575
294.69034	194.01109	270.79880

'Cryptoprocta_ferox_EA36.08_T08
297.11017	242.12996	299.05304
299.74976	217.01318	286.77185
299.91135	214.73534	285.31451
296.88165	215.73828	286.60724
294.69360	210.38283	284.35214
293.86273	213.75696	286.37051
296.71213	212.33463	285.27991
302.72726	215.81857	286.43326
305.50787	210.62762	284.24539
306.04489	214.63326	285.30795
302.91312	212.13162	285.46280
300.31781	209.36195	278.98703
300.21198	210.14975	269.50400
294.61157	210.25555	274.77679
305.19629	209.50432	274.25412
293.63245	211.81113	278.52960
306.29617	212.90816	277.67020
296.98029	244.28445	296.35968
298.28149	232.37178	288.05939
298.37488	230.61192	285.39456
303.31433	227.92453	283.09793
300.15280	232.73007	285.82990
302.97513	231.90472	284.51672
300.43600	229.48938	284.57214
293.44379	227.30927	283.92706
296.46378	232.46260	285.61176
293.14313	231.14592	284.98016
296.01678	229.19701	284.38702
298.78433	224.65033	278.78134
298.19965	224.88367	268.95059
304.10983	225.90718	274.60617
292.40656	224.67047	274.69955

'Cynictis_penicillata_6730_T01
296.43542	119.78249	293.29346
294.30136	115.44988	282.35318
293.98785	114.90526	281.47360
290.09039	114.38371	281.54089
289.36154	111.33306	280.71429
288.86206	112.88585	281.78082
290.21722	112.82982	280.77686
297.65518	114.37384	279.54504
298.50558	111.25484	278.58264
299.14850	112.95455	279.22012
297.24667	112.62319	278.77283
293.35849	114.15395	277.92407
292.63202	115.14004	274.90118
290.08545	114.48698	277.17505
295.75195	114.54597	275.57922
289.54999	116.03495	276.77927
296.26849	115.97622	275.19794
296.50650	122.71398	293.02319
294.35202	119.41161	282.55612
294.07648	119.38564	281.32034
297.40649	118.03502	278.63068
297.02554	120.71737	279.60562
298.24298	119.20352	279.64883
296.52728	119.25943	279.24509
290.40854	117.93176	280.55923
291.04266	120.61349	281.31354
289.96271	119.34451	281.93231
291.35577	119.15079	280.68677
293.28683	119.85819	277.75885
292.56732	120.21074	274.58472
295.07291	120.31660	275.35620
290.59186	120.26905	276.37299

'Cynictis_penicillata_6730_T02
296.17572	130.83107	293.36694
293.81213	124.45515	281.47827
293.71008	123.91627	280.57593
290.22006	123.50957	281.17255
289.61288	121.23537	279.86987
289.37689	122.08035	281.27536
290.63351	122.19620	280.17984
297.57086	123.62841	279.50995
297.17673	121.48249	278.24719
298.20789	122.30079	279.32751
296.54550	122.79025	279.18863
293.31693	123.46274	277.44009
292.70453	124.28258	274.56519
290.60513	123.85624	276.71750
295.25314	123.92578	275.73077
289.58801	124.93879	277.06274
296.19049	125.01557	275.49411
295.95789	133.19551	293.07690
294.03091	129.19861	281.98962
293.78229	128.85365	280.90994
296.15536	127.20519	278.70386
295.55267	129.62814	280.50241
296.86026	128.61621	279.45148
294.93408	128.11984	280.16290
290.80258	127.65880	280.15903
292.43896	129.78040	281.29401
290.83511	129.37526	281.10580
292.12021	128.06577	280.68790
293.07840	128.66849	277.61276
292.58505	129.26573	274.48715
295.06430	129.13393	275.74533
290.50549	129.03595	276.59146

'Cynictis_penicillata_6730_T03
293.51840	142.07721	292.71234
292.06207	134.14896	281.16479
291.99844	133.55933	280.23026
291.15201	133.72498	281.05417
289.07712	131.48483	279.85260
289.27493	133.33092	280.72577
290.45648	132.26170	280.53680
293.77673	133.55708	280.59424
294.92059	131.29187	279.08096
295.35083	133.00591	279.61310
294.18646	132.08189	279.90881
291.66843	132.89536	277.30011
291.45038	133.80469	274.27060
289.22424	133.23792	276.41046
293.83105	133.30760	275.68344
288.49567	133.98331	276.90500
297.69687	131.69514	279.38342
293.17474	144.06822	292.31183
292.22946	139.70216	282.29825
291.98886	138.49463	280.97192
294.22205	137.21196	279.71042
292.99536	139.40039	280.88248
294.16180	138.55782	280.27890
292.83759	138.22676	280.62643
289.69412	137.46516	280.36890
290.76181	139.47017	281.00479
289.64975	138.75418	280.93655
290.84521	137.96594	280.81860
291.55142	138.07942	277.39801
291.20905	138.23782	274.19479
293.54092	138.42267	275.59000
289.34897	138.26437	275.97607

'Cynictis_penicillata_6730_T04
295.28262	162.48169	290.24152
293.65744	152.82176	280.81860
293.21368	151.35019	280.18640
293.02631	152.11676	280.85876
290.96246	150.49821	280.25183
291.49567	151.62910	280.58392
292.10751	150.69910	280.64990
294.50461	152.07431	280.66779
295.84683	150.10408	279.65564
295.72925	151.40485	280.10254
294.88614	150.75261	280.36713
293.19241	151.04486	277.10645
292.91534	151.53909	273.98862
290.78577	151.31696	276.28595
295.60266	151.44522	275.71960
288.38284	150.27994	281.39783
299.04169	150.19055	280.26767
295.25861	164.69366	289.51346
293.89789	158.58304	281.46527
293.77612	157.37593	280.69485
295.51254	155.55583	279.50067
294.57501	157.70648	280.25760
295.96078	156.77510	279.85315
294.43008	156.31610	280.18283
291.64484	155.85782	279.96313
292.78601	157.77704	280.46936
291.70221	157.05238	280.38919
292.96994	156.47408	280.38278
293.22568	156.30858	276.95773
292.93631	156.33434	273.80801
295.34680	156.37271	275.24689
290.82718	156.42097	275.80887

'Cynictis_penicillata_6730_T06
295.62830	180.03033	288.10583
294.09940	171.66377	280.76044
293.85349	170.20792	280.03134
293.28687	171.04784	280.92050
291.03043	169.30197	279.73599
291.70001	170.95459	280.70728
292.37158	169.44214	280.58759
295.19565	170.87154	280.35989
295.97736	168.97334	279.32294
296.32892	170.21057	279.71417
295.21790	169.41489	280.09549
293.43335	169.76958	277.04132
292.83618	170.32182	274.07913
290.88019	170.21764	276.30478
295.20840	170.04922	275.21283
290.21338	171.03262	277.54645
296.47778	170.67717	276.25034
295.81293	183.27196	287.49594
294.60858	177.32965	281.16757
294.48700	176.79855	280.75830
295.92529	175.12218	279.73993
295.35831	176.98961	280.48407
295.97034	176.20605	280.20480
294.93027	175.98225	280.47086
292.84238	175.53177	280.47656
293.78842	177.30048	280.88025
292.91977	176.57455	280.89343
293.84497	176.14558	280.69162
293.83893	175.09676	277.12463
293.29770	175.53902	274.06821
295.79962	175.09154	275.38687
291.20233	175.43309	276.23355

'Cynictis_penicillata_6730_T07
295.39035	172.86920	289.56918
294.00610	161.66034	280.89764
293.78162	160.28757	280.24219
293.08313	161.03255	280.91547
291.20178	159.99561	280.03705
291.89914	161.22318	280.44879
292.31744	159.79321	280.55859
295.00549	161.07004	280.79089
296.27094	159.35953	280.09576
296.36261	160.81264	280.20316
295.30356	159.74361	280.59006
294.00623	160.05287	277.18817
293.81537	160.15872	274.18661
291.57529	160.31456	276.11630
296.42746	160.26323	275.81012
290.74915	161.08458	277.01358
297.20151	160.81168	276.94907
295.60599	174.13905	287.01630
294.63513	167.52934	281.31442
294.49692	166.52213	280.71194
296.25189	164.78743	279.69351
295.47495	166.85507	280.49149
296.36795	165.92815	280.21985
294.98773	165.47006	280.36078
292.74243	165.50926	280.22220
293.51587	167.10550	280.61273
292.60309	166.60191	280.59341
293.71893	165.96040	280.53418
294.28986	165.27074	277.12671
294.07916	165.36166	274.01910
296.33887	165.22557	275.47217
291.84564	165.50879	275.76425

'Cynictis_penicillata_6730_T08
296.07886	190.89261	286.47409
294.59378	182.81070	280.72928
294.29987	181.12247	280.08582
293.70197	182.41266	280.90323
292.68323	180.66907	280.72241
292.54453	181.86755	280.88910
293.84167	181.04964	280.75208
295.71393	182.24622	280.20691
296.42224	180.48579	279.52759
296.79031	181.70970	279.47116
295.49588	180.89020	280.19510
293.53677	180.28299	277.10059
292.79715	180.82399	274.20300
290.90729	180.68185	276.80997
295.41946	180.59630	275.23471
290.46884	181.49736	278.20105
296.66705	181.56792	275.99667
295.90140	194.05188	284.50757
294.64313	188.71410	280.58298
294.51587	188.10002	280.27457
295.94238	186.26765	279.43845
295.26321	188.46881	280.05267
296.17081	187.50471	279.69659
295.08075	187.09702	280.10812
292.96353	186.67458	280.34973
293.70889	188.49763	280.50958
292.95468	187.78117	280.64175
294.15152	187.33377	280.35931
293.49167	185.76437	277.10635
292.51089	186.10359	274.13870
295.34152	185.93779	275.10284
290.81787	185.90450	276.43198

'Cynictis_penicillata_6730_T09
296.08231	200.89664	287.56482
295.12759	193.98065	280.31830
295.03525	192.91284	279.32904
294.44714	193.58142	280.20062
293.07153	192.21733	279.54395
293.26416	193.42876	279.98651
294.11087	192.20003	279.72052
296.11700	193.17603	280.03271
297.09637	191.98462	279.17712
297.24591	193.08817	279.51248
296.11026	192.08446	279.56812
294.88040	192.22794	276.34656
294.43683	193.31146	273.45245
292.09274	192.94592	275.67197
297.04614	192.77432	274.92490
291.49896	193.69124	277.00919
297.88086	193.83751	275.91135
296.06326	203.37698	286.23734
295.39792	200.34850	281.82245
295.39276	199.08553	280.81036
297.02301	198.11095	280.08325
296.30920	199.70972	280.78922
297.15509	198.91612	280.64093
296.25189	198.82434	280.44937
293.65875	198.31723	280.45181
294.37064	199.85973	280.86499
293.73160	199.22629	280.74884
294.80286	198.89005	280.63712
294.82706	197.83717	277.43555
294.42017	198.68108	274.18182
297.17078	198.36847	275.61771
292.40118	198.46590	276.16522

'Felis_silvestris_T01
-8.67451	-33.85075	2.64555
3.32935	-15.06066	8.13678
3.69323	-14.59878	8.02309
12.08599	-15.74670	9.16047
13.17265	-15.26192	14.62654
13.06962	-17.52176	12.15182
11.70817	-14.28398	11.78753
-0.44685	-6.96750	8.01595
-0.63519	-5.29781	13.35237
-2.54194	-6.52121	10.83371
1.06210	-6.43223	11.11153
8.42309	-7.91562	9.63953
11.21731	-3.78994	7.94269
12.70324	-7.93899	8.96392
6.88615	-3.71200	8.24706
14.98898	-9.61296	7.17526
4.71866	-2.36335	6.40875
-8.16917	-34.21037	-1.50259
3.10042	-16.50986	-0.69973
3.52010	-15.85583	-0.35890
0.94361	-8.92401	2.20714
0.21552	-10.56595	-0.81569
-1.41962	-10.07957	0.93613
2.10926	-9.78281	0.65809
10.80534	-15.27602	2.98709
10.35090	-17.26165	-0.79564
11.03654	-17.77330	1.69218
9.26028	-15.15756	0.58336
8.43518	-8.62874	-0.26574
11.38613	-4.50278	-1.37938
6.50148	-5.05678	-0.96684
12.45318	-9.12851	-0.63015

'Felis_silvestris_T02
-5.22283	24.02762	7.61552
-12.95492	1.42037	9.50394
-13.21510	0.71866	9.38567
-18.50159	-0.93192	12.04874
-21.17631	0.73398	13.85978
-20.26722	0.07826	11.22521
-20.13736	-1.54818	13.92066
-9.95357	-3.97405	11.88026
-6.96600	-3.86416	14.13633
-7.86669	-3.61597	12.11765
-9.05315	-5.39116	13.91685
-15.98016	-6.99160	10.91541
-17.16655	-10.97366	8.40075
-19.78806	-7.28116	9.04982
-13.26626	-10.14760	9.16284
-20.90653	-4.67182	9.12408
-10.29887	-8.46330	8.68069
-4.58024	26.17540	4.99306
-11.78708	4.70000	0.25970
-12.07978	3.51059	0.81206
-9.55495	-2.32545	3.67976
-10.02994	1.50871	-0.34946
-8.58431	-0.84352	1.46137
-10.55042	0.36845	2.23093
-18.53583	-0.05852	3.96695
-15.04011	3.43093	-0.60432
-17.47470	2.44149	1.16870
-15.47254	1.96926	2.35593
-14.92671	-4.56490	1.28217
-16.48274	-9.15958	-0.89500
-12.39231	-7.77820	0.09562
-19.14572	-5.70731	0.09587

'Felis_silvestris_T03
15.15099	-34.73969	10.73427
17.22578	-7.80735	12.63124
17.31216	-6.68653	13.74346
21.20316	-6.31282	13.78370
22.47899	-3.65191	17.11100
22.85075	-5.19953	14.88757
21.01970	-5.43793	15.70905
12.70390	-5.31291	13.64296
13.03462	-3.11301	17.26683
11.96753	-4.02952	15.18506
13.72174	-4.81130	15.80772
18.23619	-0.07263	13.69928
18.30100	4.46537	11.50858
21.65807	1.43329	12.39757
14.45435	1.99141	12.43432
22.89991	-1.41716	12.48933
12.38014	-0.96367	12.56463
14.60712	-35.11351	7.84463
16.74757	-14.05389	4.52330
16.84871	-11.73107	4.51379
13.77622	-7.90076	6.95140
14.74076	-10.84585	3.43188
12.96599	-9.10203	5.24606
15.39703	-9.77704	5.75456
20.77804	-8.28771	6.94281
19.33368	-11.08922	3.53739
21.00650	-9.86393	5.10559
18.71342	-9.95263	5.63760
17.57552	-2.93846	5.34306
17.93818	1.77524	3.33282
14.19404	-0.26556	4.39284
21.38419	-0.83662	4.35102

'Felis_silvestris_T04
-21.34808	21.20122	4.16082
-1.20093	4.54781	9.30750
-0.41789	3.64027	10.06707
-1.61735	2.48569	8.79507
-1.20880	-1.34306	10.69239
-1.97042	0.32889	8.97127
-1.14807	0.84620	10.52540
0.60772	5.99746	10.17024
3.28288	5.60874	13.41288
2.40053	6.80145	11.60627
1.42108	5.10722	12.08753
5.72173	0.03651	9.95826
10.11805	-1.93348	7.73129
6.04054	-3.37821	8.00050
9.64002	1.87769	9.99577
3.33734	-2.49013	7.72944
7.58196	3.86745	10.14076
-21.22935	21.18183	3.77378
-5.49293	10.54794	1.56945
-3.83367	9.57500	1.79158
0.05690	9.81422	4.75072
-2.66937	10.82827	1.71594
-0.95638	11.33484	3.17116
-1.80793	9.76742	3.26819
-2.95530	4.15384	2.87481
-4.40532	7.74380	0.53974
-4.46007	5.60533	1.10747
-3.45813	6.74521	2.48639
4.01774	4.23318	2.51167
8.15837	2.61805	-0.28222
7.34606	6.41869	2.56536
3.81772	0.65603	0.26657

'Felis_silvestris_T05
39.59573	10.15492	33.76936
31.92220	21.73189	9.26658
31.73031	21.86637	7.72469
30.52153	21.10815	9.34584
29.20775	20.09640	4.89657
28.88324	20.29963	7.70610
30.68166	20.62669	6.66388
33.43220	22.66578	9.05265
34.74285	23.23023	4.91223
34.86491	23.49579	7.15036
33.38213	22.21052	6.63926
28.91368	27.00164	3.84345
26.08773	31.95324	3.34705
24.75033	27.29539	3.86957
30.76584	30.72087	3.42044
25.20521	24.76941	5.81053
32.97963	29.09007	5.28772
38.97262	11.58618	36.20083
33.20198	21.09688	22.61058
32.37117	22.58309	20.24809
33.40606	25.26109	14.85419
33.60281	24.48349	20.43012
34.47868	25.18995	17.94913
32.86272	24.04767	17.90075
29.00618	22.43702	16.61978
30.03759	22.62610	20.74961
28.74838	22.13354	18.78017
30.74454	22.68247	18.51853
28.53514	28.69246	13.23257
26.08183	33.25033	12.64635
30.81908	32.50895	12.75283
24.19515	28.79180	13.24718

'Felis_silvestris_T06
15.06174	-7.14548	29.86718
3.19722	-3.15602	6.76064
2.91231	-3.13996	5.18187
2.48386	-4.33337	6.70889
1.58355	-6.24492	3.32797
1.64127	-5.99909	5.45299
2.51596	-4.69497	4.52735
3.51062	-1.69953	6.72005
3.84488	0.01031	3.26744
3.82748	-0.06338	5.47428
3.69747	-1.56870	4.35857
-2.80144	-1.13653	1.09558
-8.16253	0.52072	0.77987
-6.33011	-3.89902	1.11904
-3.99680	3.08046	1.02900
-4.16597	-5.32070	2.74042
-1.40183	3.13787	2.67394
13.57080	-6.41736	31.87181
4.62799	-3.80684	20.05655
3.04913	-3.01957	17.66554
2.47201	-0.40834	15.31158
2.70681	-0.91408	18.43441
2.84412	0.14919	17.34518
2.63183	-1.82488	17.00414
0.67741	-5.01697	15.15393
1.26223	-4.53714	18.55829
0.56440	-5.63101	17.39854
1.75928	-3.92337	16.84681
-4.23398	-0.77784	12.28337
-9.67383	1.07559	11.78069
-4.81282	3.80437	12.08634
-7.82615	-3.95278	11.94430

'Felis_silvestris_T07
26.06763	-23.60524	26.30686
12.64162	-8.35283	6.25276
12.51366	-8.21688	4.76969
11.16970	-9.31902	5.94817
9.00817	-10.62370	0.88569
9.15802	-10.71507	4.44556
10.74244	-10.03106	3.27658
13.59486	-7.10467	5.99318
15.19316	-5.22039	1.41685
15.18430	-5.22644	4.58597
14.34895	-6.66673	3.65552
8.56577	-3.97767	1.44917
5.12449	0.02181	1.00514
4.46758	-4.49899	1.25521
9.50721	-0.17373	1.17398
5.61309	-7.21261	2.87271
11.96957	-1.45886	3.00375
25.33057	-22.90945	27.34267
13.29687	-9.61724	17.15157
12.30328	-8.44871	15.58942
13.69854	-4.54509	12.44913
13.40569	-5.51989	16.46231
14.25194	-4.29521	14.79671
13.20371	-5.87216	14.23696
8.27240	-9.26444	12.09746
9.30543	-9.26857	16.33961
9.79841	-8.94903	14.23699
8.08352	-9.92127	14.97385
7.44400	-2.59684	10.12879
3.93329	1.24533	9.45492
8.61581	1.37819	9.72451
3.19824	-3.38979	9.79561

'Felis_silvestris_T08
20.10775	3.81838	2.41881
3.24188	24.28094	11.99440
2.44062	25.26183	13.22663
3.86648	25.32811	12.36631
4.00465	29.42067	15.76996
5.11114	27.63827	13.14910
3.79670	26.94186	14.21552
1.95312	23.66731	12.05477
-1.00631	23.95689	14.73838
-0.34379	23.00512	12.87488
0.65575	24.17933	13.96989
-2.02175	30.25977	12.59078
-4.77711	34.68060	9.92811
-0.11453	33.90387	11.71679
-5.95289	29.99196	11.29704
2.24786	32.34937	12.12069
-4.40827	26.47304	11.38933
19.85623	4.18931	0.67131
8.14760	18.86523	3.18362
6.91732	20.31855	3.55639
2.99744	20.61236	5.52977
5.39819	19.42776	2.65484
3.45615	19.25076	3.71969
4.88866	20.46275	4.43461
7.20433	24.45368	5.83897
7.88871	21.55017	2.80936
8.56398	23.25648	3.65644
6.91949	22.15314	4.66706
1.37331	27.24231	3.51627
-1.60206	30.92082	0.59831
-3.06631	26.58759	2.23777
2.64297	31.31263	2.02983

'Genetta_genetta_1488_T01
305.27805	127.40690	291.29657
304.55728	119.80856	273.98172
304.62900	119.96347	272.42169
299.38330	118.18085	270.83563
297.84705	114.68866	269.96240
297.39795	116.38940	271.87057
299.44315	116.25742	269.92380
309.63745	117.08825	270.94171
309.96774	113.36685	270.47061
311.23062	115.00739	271.94492
308.83795	115.36948	269.96588
304.43423	117.08060	266.96875
304.81110	117.31013	262.69092
301.69077	117.34354	264.74075
307.41345	116.85107	264.96835
300.77432	119.55242	264.07501
308.84512	118.83483	264.19989
304.99814	128.47722	289.89069
305.37909	126.03140	273.64160
305.28049	125.36898	272.54852
310.36459	122.74601	270.78943
310.25446	126.59719	271.14868
311.20636	124.67775	272.05579
309.24292	124.94117	270.28903
299.83978	124.17088	270.16266
300.41034	127.54481	270.81781
299.26407	125.69120	271.32437
301.45328	125.74609	269.99951
305.57870	126.04125	267.15402
305.84982	125.66106	262.45026
309.01981	125.86472	265.21515
302.41043	126.65271	264.66672

'Genetta_genetta_1488_T02
311.66132	142.52141	290.11105
308.00717	135.29608	273.01389
307.66696	134.38466	271.52283
302.96902	132.84583	272.02026
302.45251	129.34354	271.49344
301.95969	130.73180	273.42902
303.69910	130.97543	271.34973
312.58936	132.75824	269.93936
313.03641	129.43346	269.43362
314.04620	130.77997	270.81744
311.26080	131.20471	269.49088
307.02982	132.05725	267.34753
305.89456	132.31833	262.86597
303.41354	132.40717	266.24152
309.23993	132.28072	264.13116
302.13995	133.93207	266.84518
310.92889	133.62759	264.69177
312.21786	146.75287	289.22516
308.37274	142.92105	273.33621
307.95001	141.71414	271.69385
310.13040	140.46933	270.23270
309.22620	143.43480	271.53625
310.66357	142.26036	270.72208
308.78522	141.63762	271.32513
305.05380	140.68524	271.38782
306.36850	143.17581	272.00940
304.73087	142.22536	272.02783
306.90204	141.50311	271.71173
306.90894	140.36151	267.05737
305.84412	140.50844	262.44177
309.51059	140.64069	264.21774
303.25192	140.50394	265.62546

'Genetta_genetta_1488_T03
309.68417	161.37416	291.50418
307.42981	152.78075	273.47040
307.36142	151.61235	272.26886
306.28281	152.46957	273.45532
303.79327	149.28595	272.14505
304.06290	151.50505	272.98718
305.69656	149.84541	272.97208
308.80466	152.29260	273.15002
310.25916	149.46138	271.73386
310.41858	151.45120	272.24295
308.58206	150.36147	272.83865
306.72577	150.30467	268.02075
306.15158	151.16122	263.82260
303.19995	150.82138	266.42725
309.77237	151.06322	265.52835
302.67087	152.17455	266.24387
310.58060	152.58980	265.40173
309.69702	163.31911	291.16846
307.59900	161.30453	275.64981
307.45190	160.04109	273.95013
309.48972	158.81702	272.39987
308.73495	161.62791	273.77603
309.83469	160.49919	273.08948
308.12906	160.19545	273.54327
304.92453	159.01320	273.28159
305.98621	161.63997	274.28836
304.62457	160.48651	274.04837
306.78647	159.94855	273.74091
306.54358	158.72331	268.60745
305.95255	159.27266	264.05435
309.34052	159.07542	266.45984
303.24258	158.92950	267.16385

'Genetta_genetta_1488_T04
307.63293	174.46069	287.81012
307.03189	166.11539	273.52817
307.07504	164.17097	272.27078
306.39157	165.05157	273.53156
304.60229	162.11714	272.66937
304.76483	164.11458	273.24329
305.96356	163.08585	273.07352
308.62296	165.22734	273.18588
309.41666	162.20328	272.42169
309.82028	163.74228	272.57236
308.49664	163.29881	273.02856
306.85452	162.84708	268.11700
306.49796	163.11702	263.64154
303.43848	162.94167	266.25827
309.88705	163.11531	265.61957
302.41989	164.32690	266.23141
310.70984	164.62062	265.56842
307.59717	175.71663	287.83832
307.02420	174.13315	275.61319
307.15198	173.13188	273.98334
309.21469	171.32253	272.60745
308.31165	174.11188	273.88101
309.78177	173.04501	273.25272
307.78378	172.39952	273.48004
304.54837	171.17195	272.89059
305.49570	174.02888	273.79752
304.15680	172.98334	273.71283
306.02908	172.11639	273.43845
306.75046	170.77943	268.30527
306.56985	170.93781	263.71375
309.64160	170.95465	266.34869
303.66870	170.75124	266.44531

'Genetta_genetta_1488_T05
275.09802	188.38521	246.62277
274.58426	181.20570	237.11993
274.33203	179.51845	236.05969
273.50330	180.62112	237.16986
271.73566	177.54419	236.46140
271.88211	179.67087	236.84579
273.17645	178.78610	236.99724
276.05093	180.20123	236.79349
276.80048	177.10605	236.00169
277.19589	179.18127	236.18266
275.77036	178.38278	236.70157
273.98499	177.94371	231.73294
273.69257	178.28461	227.11134
270.69501	178.39397	229.71416
277.18460	178.13054	229.11531
269.86865	179.47896	231.04173
278.44659	179.30716	230.27415
275.16208	191.92468	246.07469
274.86923	189.50584	239.04559
274.84995	188.54768	237.64378
277.10495	186.66679	236.39104
276.25082	189.59596	237.54851
277.75793	188.46971	237.07050
275.59940	187.88840	237.15826
272.32758	186.75847	236.53108
273.36758	189.70016	237.73689
272.05142	188.63512	237.26163
274.27484	188.01431	237.32263
274.38193	186.51363	232.17841
274.12201	187.45680	227.03638
277.60886	186.61179	229.81944
271.04227	186.98076	230.08737

'Genetta_genetta_1488_T06
276.16922	208.80954	248.44043
275.01743	197.31276	236.55725
274.96094	195.96793	235.60974
273.94913	196.45114	236.78253
272.48932	193.74115	236.25340
272.31866	195.62071	236.55882
273.81537	194.71405	236.60033
276.43326	196.77759	236.44516
277.59302	194.10532	235.83514
278.00662	195.81154	235.82680
276.49060	194.80429	236.37192
274.58408	193.93481	231.51572
273.74786	194.06560	226.59169
271.08218	193.84863	229.34430
277.37189	194.05264	228.55345
270.38309	194.92267	231.53632
278.40015	195.14626	229.92508
276.49969	213.54291	247.93039
275.26257	206.28682	238.26570
275.03256	204.85962	236.66582
276.87585	203.54536	235.80069
276.44797	206.69894	236.68343
277.66309	205.32706	235.97687
275.74176	204.93100	236.44321
272.88000	203.46779	236.28877
273.32669	206.28551	236.73512
272.35568	204.98199	236.66000
274.25388	204.68938	236.56488
274.30237	201.91458	231.20659
273.69199	201.77061	226.68372
276.84094	201.75192	228.86589
271.03488	201.63908	229.64456

'Genetta_genetta_1488_T07
274.09918	225.15392	247.62108
274.72037	212.93439	236.36937
274.67270	211.46500	235.23485
273.49121	212.46402	236.44229
272.40829	209.16986	235.93665
271.89886	211.20787	236.09711
273.51706	210.54332	236.30150
276.20834	212.63025	236.29193
277.06158	209.36935	235.70168
277.63583	211.42465	235.72218
275.82672	210.58739	236.25140
274.65900	209.33475	230.90898
274.40515	209.56624	226.28867
271.48468	209.33084	229.04997
277.60941	209.67435	228.44095
270.42163	210.54262	231.08017
278.58298	210.77533	229.79515
274.17450	229.97441	247.61603
274.21103	221.72247	238.73184
274.20163	220.92693	237.85641
276.52600	217.76210	236.23384
275.74719	221.82933	237.60333
277.24872	219.90205	237.18985
275.05521	219.77992	237.40327
272.37469	217.27841	236.16435
272.48770	222.01309	237.62115
271.60852	219.73021	237.24753
273.81570	219.60651	237.41422
274.33914	217.14111	231.01466
274.25000	217.06845	227.43399
277.52322	216.84578	229.62482
271.46832	216.87610	229.73802

'Genetta_genetta_1488_T08
274.37939	237.61630	245.13425
274.40234	225.36940	236.68817
274.25195	223.82501	235.54289
272.95459	224.91110	236.71736
272.10947	220.66360	235.90471
271.56284	223.01439	236.26498
273.24704	222.72318	236.48489
275.77051	225.27582	236.59604
276.98178	221.28262	235.67442
277.21579	223.57239	236.02116
275.64215	222.74004	236.46764
274.49442	221.22827	231.16960
274.21219	221.45175	226.48267
271.05569	221.45557	229.27554
277.51221	221.44957	228.88858
270.30698	222.44843	231.17786
278.39401	222.81026	230.20625
274.30322	241.73996	244.23520
274.18442	234.80966	237.19521
274.17307	233.21886	236.28078
276.38571	231.43930	235.15680
275.77286	234.56802	236.26775
277.06799	233.42813	235.69855
275.29001	232.91211	235.95134
272.14175	232.31902	235.77994
272.71161	234.96945	236.29596
271.61356	233.79770	236.19316
273.23428	233.54355	236.05380
274.20102	229.59531	230.76370
273.85336	229.19843	226.60640
277.22327	229.42496	228.68938
270.71323	229.31348	229.08003

'Genetta_tigrina_3824_T01
259.85254	121.82923	271.71420
260.49310	115.97525	257.97745
260.60608	115.70984	256.68143
255.61609	114.80701	255.71681
254.91570	110.73786	254.55084
253.61952	112.53442	256.03079
256.35583	112.85117	254.78484
264.85657	114.74302	256.11240
266.26965	110.49636	255.23422
267.26822	112.49767	257.06122
264.64206	112.78220	254.93640
260.85239	113.62273	252.08896
261.05148	115.33283	247.38098
257.69876	114.17667	249.80882
264.60129	114.67224	249.84608
258.14984	116.67823	248.53522
264.07440	116.44357	248.89633
259.77493	123.44014	271.15521
260.62659	121.80537	258.72125
260.57693	121.25715	257.25507
265.31058	119.19572	256.04779
264.94684	122.45317	256.32629
266.07639	121.06068	257.29584
264.13419	120.87123	255.61011
256.42838	119.27770	255.03308
256.50357	122.71472	256.24103
255.44470	120.70270	256.53781
257.91641	121.05260	255.61963
260.94119	121.62404	251.82365
261.25110	121.67065	247.61455
263.80496	121.84354	250.00797
258.30078	121.99044	249.61943

'Genetta_tigrina_3824_T02
258.80576	139.09422	273.94122
260.08304	129.83420	257.51215
260.13751	128.57523	256.18060
256.75571	128.04285	255.71085
254.59991	126.07697	256.56268
254.97568	127.84227	256.46426
256.34457	126.13261	255.58284
263.60016	127.41625	255.82971
265.12500	125.44201	257.04807
265.03439	127.26508	256.80014
263.85684	125.29444	255.57158
260.47934	126.50324	251.71115
260.53445	126.50378	247.72493
257.65399	126.73171	250.07410
262.95987	126.58796	250.22011
256.55969	127.95094	249.82680
264.28906	128.06126	249.99226
259.53000	141.51549	272.81119
260.20703	135.94545	258.68701
260.14542	134.63483	256.73959
262.88934	133.28070	255.66110
261.27103	136.18958	256.80576
263.28632	135.16791	256.29181
261.04492	134.49583	256.46658
257.42386	133.70944	255.54182
258.93555	136.38589	256.49197
257.24377	135.74815	256.06580
258.94302	134.50514	256.19565
260.23721	133.45305	251.81882
260.49783	133.03772	247.82562
262.72885	133.28281	250.34547
257.74011	133.53165	249.90654

'Genetta_tigrina_3824_T03
261.03625	153.02834	272.33011
261.40451	143.35107	256.56720
261.43069	142.11400	255.21545
260.40210	142.60872	256.21558
258.04251	140.54166	255.20558
258.58948	142.03169	255.69104
259.63742	140.80719	255.68063
262.76312	142.54459	256.28217
265.18896	140.02351	255.00044
264.66055	141.77388	255.46207
263.49881	140.61961	255.86183
261.47336	140.75369	251.12450
261.61475	141.34917	247.05460
258.95236	141.07541	249.44669
264.24994	141.18370	249.19554
257.77936	142.05339	249.99377
265.38669	142.19696	250.59895
261.49655	154.48294	272.24619
261.74545	150.39793	258.35812
261.84851	149.20551	256.33310
264.26224	147.42551	255.21683
263.46661	150.50063	256.46185
264.92896	149.19388	256.03162
262.83765	148.82294	256.06042
259.37286	148.15884	255.45117
260.29929	150.84435	256.39368
258.93115	149.94110	256.10440
260.81866	149.04315	256.03644
261.66452	148.08847	251.22708
261.64526	148.13364	247.15175
264.26602	148.07538	249.67670
259.11234	148.20062	249.72635

'Mustela_putorius_7343_T03
-3.07197	10.86865	-10.73239
0.13222	5.16346	-1.25467
0.23486	4.44695	-1.13795
1.60413	4.77363	-1.51491
3.21428	2.65611	-0.77331
3.16292	4.92003	-1.22754
1.49382	3.08300	-1.18714
-1.30946	4.79040	-0.77860
-1.92785	2.15983	0.24520
-2.57991	3.93148	-0.08904
-0.64960	2.99267	-0.72498
1.11897	4.12897	2.61478
1.89304	4.57491	6.50379
3.96638	4.70950	4.47241
-1.41146	4.51071	5.27088
4.70704	5.86756	2.99697
-2.90942	5.28405	4.07911
-2.86940	12.96508	-11.22256
-0.89124	13.25017	-2.60637
-0.61064	12.76069	-2.10781
-2.04218	10.21150	-0.03899
-2.10106	13.33570	-1.15061
-3.05166	11.64482	-0.71949
-0.97864	11.67000	-1.37326
1.68326	10.72529	-0.99421
0.66119	13.68504	-1.97627
2.12084	12.46292	-1.95355
-0.12006	11.82143	-1.61734
0.35429	11.39030	2.19439
1.26273	11.67665	6.21826
-1.80293	11.00127	5.22006
3.54067	11.51734	3.69023

'Genetta_tigrina_3824_T06
260.48538	180.29892	271.06305
259.77939	168.95518	256.41754
259.80099	167.79619	255.20683
258.23410	168.23647	256.26486
257.13412	165.40462	255.45648
256.81985	167.28345	255.78992
258.11761	166.55504	255.96579
260.77066	168.17857	256.28452
262.40726	165.38672	255.19000
262.58832	167.61256	255.49905
261.39114	166.69017	255.89642
259.70267	166.41316	250.91016
259.45615	166.90422	246.93810
256.62003	166.78078	249.34357
262.38177	166.89758	248.82878
254.93472	167.65376	252.22604
263.59888	168.33388	251.30969
260.50336	180.63802	270.69119
259.84186	176.03339	258.42358
259.81155	174.89972	256.27039
261.83286	173.46907	255.32469
261.14200	176.23891	256.52231
262.47089	175.17058	256.00452
260.61349	174.48189	256.02991
257.60956	173.66808	255.78638
257.90985	175.97897	256.56619
256.75098	174.91402	256.31656
258.83737	174.74510	256.26245
259.47571	173.60980	251.15034
259.23761	173.98309	246.93683
261.73074	173.88719	248.85735
256.82819	173.66269	249.04018

'Genetta_tigrina_3824_T08
260.08148	224.24525	266.63318
260.38318	210.64128	257.30161
260.47519	209.66188	256.13586
259.09933	210.37375	257.16553
258.95273	207.53706	256.63992
258.19849	209.01042	256.87094
259.61243	208.83476	256.99240
261.85550	210.11736	257.04437
262.89496	207.98741	256.24335
263.11481	209.60541	256.56866
261.86179	208.78915	256.86029
260.66089	207.85573	251.74736
260.17349	208.13771	247.58690
257.21997	208.05066	250.53658
263.23740	208.48183	249.74754
255.35768	205.92285	255.17949
264.02728	209.33757	251.07391
259.83685	224.61888	265.34341
259.86398	218.40259	258.71716
259.78912	217.21251	257.21722
261.59094	215.70103	256.26978
261.57724	218.38138	256.97510
262.57382	217.09511	256.72104
260.39972	217.26408	257.03177
258.13882	215.91139	256.62631
258.12338	218.15752	257.25955
257.33731	216.79475	256.88559
259.28525	217.30911	257.05353
259.75046	215.15817	252.11522
259.27365	215.53732	247.81520
262.54105	215.63402	249.77209
256.71588	215.01755	250.18465

'Genetta_tigrina_3824_T09
261.10062	234.22174	266.04568
260.38568	224.07104	257.30905
260.36893	223.49823	256.10513
259.33768	223.62569	257.22125
258.27463	221.09155	256.30991
257.89069	222.92549	256.65704
259.15421	221.80217	256.79147
261.86597	223.49985	257.05295
262.69803	220.85555	256.13486
263.41885	222.64331	256.39529
261.62186	222.06148	256.69769
260.49368	221.41699	251.93915
260.16589	222.02473	247.67213
257.47339	221.99133	250.27577
263.25470	221.89684	250.01384
256.84943	222.72739	251.57246
264.08884	222.55313	251.29797
261.12015	236.47128	265.42557
260.63083	232.53973	259.00961
260.51645	231.43875	257.50632
262.42514	229.47473	256.45285
261.78119	232.44034	257.40134
263.04236	231.18124	256.79248
261.01575	230.84605	257.25992
258.33884	229.83882	256.51614
259.20837	232.57297	257.42288
257.99988	231.47171	257.04269
259.88055	231.07523	257.15216
260.32117	229.03859	252.66235
260.15256	229.58711	248.07857
263.41135	229.44302	250.75740
257.22922	229.28316	250.74652

'Herpestes_ichneumon_7344_T01
-3.23886	10.41992	3.38965
-0.29169	-1.76129	-0.73758
-0.12705	-2.94051	-1.01352
4.61187	-4.95791	-3.46805
5.04317	-6.65679	-6.20663
5.64994	-4.90770	-5.51105
4.20489	-6.31573	-4.65806
-4.47741	-6.40533	-2.62951
-4.65889	-8.49484	-5.21569
-5.92201	-6.91443	-4.40302
-3.80774	-7.75674	-3.74149
0.62581	-8.48113	-2.80313
1.11248	-11.48953	-2.12432
3.17791	-9.35975	-2.96260
-1.80788	-10.09620	-2.40831
4.62970	-9.18986	-1.68783
-3.35101	-10.00293	-0.71254
-2.88478	10.95818	5.74156
-0.29493	-1.41776	2.33823
-0.18127	-2.00314	1.99171
-4.07646	-5.60469	0.47128
-3.37045	-4.27306	2.57668
-4.44073	-4.26939	1.46250
-3.00611	-4.99984	1.31692
4.36075	-4.09545	0.66474
3.74653	-3.17124	2.37747
4.55507	-2.57360	1.43316
3.38212	-3.82153	1.39033
0.62715	-7.03156	1.50091
1.32397	-9.98024	2.37490
-0.88604	-9.15143	2.24553
3.61341	-8.29760	1.85932

'Herpestes_ichneumon_7344_T02
-1.98383	10.73940	13.17939
0.36492	-2.04640	8.34721
0.47789	-3.06069	8.12895
3.98342	-4.44324	6.53102
5.70922	-4.52304	4.58226
5.24684	-3.58085	6.37171
4.55233	-5.37669	5.41473
-2.71309	-5.07159	6.06504
-4.26265	-5.39347	4.06201
-4.25944	-4.63718	5.49854
-3.10177	-5.92025	4.83683
1.13917	-7.57551	6.41028
1.36238	-10.63219	7.34760
3.52666	-8.53578	6.97601
-1.29232	-9.14040	6.90499
4.83588	-7.27358	7.50776
-3.19143	-8.34922	7.13903
-1.84450	10.93427	15.28794
-0.12925	-0.25734	11.99910
0.16056	-2.11860	11.06399
-2.92301	-6.02565	9.60693
-2.13898	-3.69769	11.69827
-3.23115	-4.92042	10.85487
-1.98597	-4.55371	10.09659
4.02388	-5.07355	9.96518
2.58127	-3.19359	11.85491
4.04828	-3.95871	11.19332
2.70123	-3.98776	10.33857
0.65364	-6.94453	11.41844
0.86859	-10.20404	11.97768
-1.40064	-8.89880	11.69467
3.11433	-8.55190	12.17640

'Herpestes_ichneumon_7344_T03
-5.99653	7.79418	25.39523
-1.50706	-2.29735	17.75400
-0.81617	-3.63750	16.66086
1.78773	-3.07742	15.98556
3.02457	-4.41201	13.29361
1.93044	-3.71282	14.30121
3.24072	-3.45583	14.86739
-3.52402	-5.48980	16.30254
-3.79436	-7.40769	13.69761
-4.31083	-6.96775	15.33248
-3.18860	-5.93092	14.45608
0.21281	-7.46324	15.42190
1.39577	-10.44351	15.88481
3.37006	-7.58757	15.87460
-1.68081	-9.50687	16.06642
3.69018	-7.38532	18.81232
-2.25700	-9.45088	19.26163
-5.64930	7.63851	27.34243
-1.83774	-1.23052	22.74832
-1.17250	-3.07042	21.02185
-3.07444	-5.41535	19.83656
-2.40586	-4.08068	22.19517
-3.34143	-5.16062	21.46149
-2.11736	-4.32800	20.74764
2.26026	-3.68177	19.49903
1.07734	-3.14868	21.51722
2.34827	-2.90545	20.90388
0.97087	-3.42897	20.11874
0.54600	-6.91344	20.49403
1.77367	-10.20489	20.51907
-1.26198	-9.48704	20.69841
3.55250	-7.82790	20.37007

'Herpestes_ichneumon_7344_T04
-1.64986	8.17588	32.93259
0.89486	-2.58389	24.82249
1.04503	-3.50282	23.79871
2.59574	-3.38147	23.80032
4.35936	-4.16187	21.47367
4.30454	-3.69590	23.05963
3.03847	-3.76288	22.23535
-0.61240	-3.55111	23.96515
-2.20965	-4.90647	21.93059
-2.06112	-4.35626	23.49738
-0.88451	-3.85399	22.75413
1.32052	-7.22126	22.92713
1.92334	-10.65305	23.45036
4.19705	-8.18164	23.39459
-0.86509	-8.96148	23.44896
4.35933	-8.17703	26.20256
-1.16842	-8.62915	27.17419
-1.16399	7.87847	34.91151
1.01075	-1.98910	29.93219
1.08385	-3.05142	28.88376
-1.11485	-4.68590	27.95949
-0.26340	-3.83989	29.91639
-1.12184	-4.36334	29.34742
-0.00040	-3.89303	28.68308
3.44755	-3.83094	27.52561
2.89753	-3.40261	29.45466
3.81611	-3.44253	28.68650
2.41216	-3.57141	28.33067
1.60430	-6.97541	28.32093
2.00576	-10.60319	28.18446
-0.60464	-9.16469	28.40232
4.60041	-8.59741	27.90553

'Herpestes_ichneumon_7344_T05
1.34926	7.06038	41.90474
1.99251	-3.39591	32.71836
1.92453	-4.07752	31.91904
3.20187	-4.11053	32.31721
5.31997	-5.58803	31.12585
4.59545	-4.82765	32.67414
4.16050	-4.64437	30.84018
0.66234	-3.64559	32.14859
-1.73555	-5.00802	30.90365
-0.89309	-4.07494	32.29864
-0.27520	-3.93652	30.79110
1.53295	-7.35746	31.67500
1.05840	-10.87388	31.65427
4.11475	-9.20012	32.05366
-1.44319	-8.87842	32.27652
4.60527	-10.15870	35.96951
-1.14354	-9.13603	35.55817
1.47784	6.79587	44.34319
1.78873	-2.39074	38.68282
1.79298	-3.41924	37.61148
-0.35977	-4.38604	36.30465
0.29607	-3.76714	38.52138
-0.60775	-4.01530	37.58357
0.84780	-4.04479	37.22659
3.80422	-4.79414	36.45643
3.20958	-4.16235	38.38282
4.06592	-4.52908	37.73325
2.83857	-4.27577	37.15598
1.59443	-7.72592	36.88725
1.10119	-10.76864	36.98775
-1.22817	-8.96038	36.66645
3.83586	-9.65754	37.04243

'Herpestes_ichneumon_7344_T06
-3.21678	5.90373	52.42094
-0.60980	-3.75183	42.54760
-0.65120	-4.47881	41.65604
0.35072	-4.06345	42.45247
1.97713	-4.99581	40.31213
1.60566	-4.38340	41.68572
0.69533	-4.33410	41.04985
-2.58618	-4.52025	43.00501
-3.38571	-5.22375	40.80466
-3.72146	-5.00108	41.92531
-2.29741	-4.63778	41.82117
-0.41766	-8.09352	41.59809
0.13607	-11.14729	41.97462
2.37939	-8.65391	41.96250
-2.62046	-9.74496	42.15687
2.61674	-8.88799	45.70746
-3.42084	-9.56126	45.02063
-2.52409	5.97819	54.42341
-1.45633	-2.32818	48.91256
-1.29576	-3.27285	48.14258
-2.90188	-4.72585	46.04859
-2.38733	-3.97301	48.53230
-3.44080	-4.27913	47.68999
-1.83302	-4.12213	47.10339
0.71103	-4.23195	46.50027
0.01024	-3.68731	48.89379
0.86756	-3.87113	47.75745
-0.25315	-3.77838	47.33987
-0.58944	-7.89918	47.04078
-0.02573	-10.93560	47.14177
-2.40318	-9.61813	46.97285
1.94690	-8.92137	47.04249

'Herpestes_ichneumon_7344_T08
-4.66000	5.50300	70.33603
-0.28600	-3.32839	60.95428
-0.04605	-4.18643	59.82116
0.65455	-3.23730	60.87266
2.90871	-4.25294	59.46005
1.86037	-3.42067	60.83192
1.27416	-3.57466	59.24302
-1.24387	-3.93142	60.45723
-2.23208	-5.10179	58.61317
-2.46267	-4.66199	60.00710
-1.38528	-4.43714	59.05384
1.10386	-7.40402	60.21912
1.99723	-10.46305	60.80638
3.81265	-7.43582	61.36358
-1.03120	-9.14252	60.25435
3.58949	-7.38871	64.36537
-2.24154	-9.60057	63.55034
-4.16013	5.18474	72.79171
-1.70746	-1.90882	67.42188
-1.56945	-2.44965	66.87077
-2.63580	-4.45908	64.34789
-2.74101	-3.60393	67.00995
-3.22006	-4.08972	65.59734
-2.03744	-3.61927	65.60715
0.38363	-3.42537	64.98908
-0.48418	-2.88627	67.21054
0.68292	-2.98252	66.25649
-0.75313	-3.04779	65.77990
-0.58375	-7.22757	65.47977
0.38565	-10.30533	65.75552
-2.03121	-9.57069	65.09880
2.43234	-8.28252	66.07413

'Hyena_hyena_2981_T01
277.21680	-51.31098	309.51767
274.10095	-71.98144	255.27335
274.16183	-72.00920	250.51581
258.18964	-69.71701	251.57901
254.77785	-84.78420	249.40489
250.97031	-77.51111	254.35294
261.82336	-78.34437	248.42123
291.80991	-70.23762	252.76012
293.33261	-84.56178	249.79845
298.38544	-78.12379	254.91989
286.65918	-76.96096	248.37082
274.46268	-76.49045	240.23557
274.07626	-69.43545	218.50626
265.03888	-73.81113	229.61861
283.77344	-73.28883	228.84920
258.62695	-62.69350	226.14560
287.83505	-60.73483	225.43756
277.53259	-49.71152	309.35538
274.80026	-57.54341	258.66125
274.68417	-59.30538	255.62572
288.15656	-61.22178	246.27429
290.09430	-50.70463	251.77191
294.00403	-57.45251	254.10068
285.26648	-54.54688	246.84875
259.64505	-59.81148	249.67386
260.34146	-49.21205	252.28241
255.51527	-55.38463	255.18236
264.27844	-55.15629	247.65933
274.52197	-53.77046	237.77753
274.46146	-49.11923	217.61414
285.00851	-49.52100	226.92195
266.05075	-49.57952	227.11249

'Hyena_hyena_2981_T02
275.98193	1.90010	304.44110
277.14240	-29.45844	254.45114
276.81351	-31.36263	248.22821
262.01080	-32.76042	249.60449
263.15311	-45.10313	247.22559
257.63135	-39.99503	253.00928
267.53717	-37.54092	246.14825
295.37848	-33.58593	252.89537
292.65149	-45.63425	248.15387
297.91116	-40.53389	254.22937
288.23352	-36.09863	247.40520
278.14337	-37.92607	237.66591
278.64322	-32.36371	217.06281
268.22830	-34.72379	228.93959
288.60043	-33.22138	227.76804
261.52457	-27.48517	227.39064
294.81085	-26.66568	228.99983
277.01770	15.81718	297.11435
277.56970	-11.74332	261.35455
277.46646	-16.98027	252.82327
287.97369	-20.26282	242.40515
287.64835	-9.01956	247.33350
290.10873	-15.43926	245.28458
284.17691	-14.61230	246.86740
266.95380	-19.46705	242.99728
264.82501	-7.46279	246.48468
262.63123	-15.69554	246.10310
270.34906	-13.84004	246.52939
277.69574	-16.15892	237.32184
278.26959	-13.64853	216.86519
288.45889	-12.95286	228.28429
268.35510	-13.15821	227.37860

'Hyena_hyena_2981_T03
274.80301	44.99614	302.26215
275.98676	9.29834	259.42657
276.51990	6.90801	254.96239
266.51047	7.04569	254.44028
267.57199	-2.12484	253.51547
262.43460	2.53042	253.09875
270.09500	2.99146	254.70383
286.79004	5.77181	254.89821
286.94070	-2.35112	253.79382
289.98611	1.51328	253.84424
283.78400	1.54885	255.82077
276.69003	3.92508	245.70537
278.49869	9.18637	223.78123
266.33093	5.56691	236.03162
288.04102	5.31984	236.67145
259.72638	10.14458	239.30196
293.55173	11.79775	239.61313
275.30466	56.61027	295.91852
276.32199	33.88596	267.43481
276.36279	25.96272	256.89459
285.42804	20.12170	252.35028
285.76477	29.61407	254.45428
288.56979	25.72859	253.25446
282.29681	25.89929	254.16353
266.13806	20.34587	251.60081
266.37509	32.31995	253.55429
261.05621	26.67433	251.15054
269.59448	26.24183	253.78949
276.30832	24.53845	244.18208
276.92981	23.44999	223.53214
287.62793	25.29395	234.21033
265.10101	25.34414	232.06400

'Hyena_hyena_2981_T04
275.14197	67.79812	298.57407
275.91907	50.41531	256.89459
276.01514	45.94636	249.63081
265.09662	48.12057	251.62448
267.16690	36.20630	247.67213
261.21414	41.17132	247.79187
270.19440	42.06141	250.67494
284.91531	48.67415	252.18021
286.08270	38.75077	248.43439
288.76248	43.58210	248.81102
281.86609	42.18100	250.48370
276.52356	45.92575	240.60487
276.69733	49.38786	220.12808
265.01849	47.43425	233.27667
286.57657	49.72635	232.81578
259.45288	50.45429	238.93939
292.05881	54.52612	238.16333
273.96411	76.00394	297.04709
273.98712	69.96049	263.47559
274.13885	65.79333	253.77037
283.07492	63.63754	249.11421
281.05054	70.59655	252.09319
285.36884	69.39553	249.82364
280.01755	66.31231	250.88614
265.37500	63.77779	248.36505
266.39783	69.54469	251.26312
262.38034	67.53906	249.12299
269.44882	65.23994	250.98810
274.33099	66.61066	240.93602
275.48853	66.70530	220.02672
285.95172	68.30633	232.71107
264.35522	67.42295	230.27283

'Hyena_hyena_2981_T05
280.89789	95.89674	293.70935
278.06558	88.07423	254.92949
276.92761	82.75979	246.91315
269.11163	85.85428	249.59050
268.31131	79.01189	245.97519
264.71640	81.80166	246.06778
271.88202	80.77949	247.72562
286.11057	84.64391	248.50049
285.62018	78.33604	245.67633
289.40149	81.47038	245.65446
282.65500	81.09126	248.34232
276.58209	82.12436	238.33461
276.22000	84.31787	217.82655
265.23145	86.23917	228.48116
288.11932	84.96200	227.70383
263.46765	88.94438	235.21722
291.63184	87.56934	235.58351
279.85638	106.82393	292.20996
279.01993	104.60694	258.54565
277.79596	100.52406	251.74442
286.04703	99.84373	245.55882
285.29190	104.31606	248.92151
288.01535	102.99148	245.97049
283.57498	101.33595	248.21210
270.33182	99.47927	247.92355
270.99921	105.47281	250.29466
269.41110	102.51295	249.08940
273.08084	101.80630	249.26843
277.37964	103.82362	238.15991
276.88846	103.18862	215.90273
287.59634	103.98138	228.59021
265.14862	104.68825	227.67329

'Hyena_hyena_2981_T06
276.35355	128.65239	287.57401
276.12943	120.57761	252.80247
275.68201	117.32844	244.79166
269.31293	119.55662	248.11438
269.21759	112.67292	246.51773
266.72089	115.39035	246.48315
271.86646	115.06818	247.48761
281.65341	117.23184	247.91899
286.40427	113.41770	243.81577
285.68564	117.87222	245.27264
282.76822	113.92426	244.75134
275.56012	117.08952	236.29561
275.84195	118.84965	214.67975
263.91782	119.43884	226.30473
285.45581	119.18010	227.25983
262.63956	121.67593	233.52991
289.70084	123.24906	233.54454
276.09091	140.60721	289.57257
275.50500	137.19864	257.34915
275.17133	133.42686	251.81516
282.81598	133.78044	246.53145
282.41919	139.09187	248.44829
284.70584	136.73654	246.98820
280.43973	136.41071	248.16701
268.99704	133.30597	247.40808
266.81979	139.76723	249.15521
266.20059	135.73070	248.00598
270.30606	137.00128	249.15820
274.68756	137.44344	237.44917
274.34741	137.80872	215.48433
285.95822	138.36330	227.80254
262.84555	136.34793	227.83734

'Hyena_hyena_2981_T07
275.57315	170.36839	282.22580
274.82843	154.20224	251.87714
273.24179	150.56351	245.59465
267.03082	154.59157	247.13849
268.05975	146.91263	246.83325
263.02985	152.31580	245.90012
270.61588	149.73616	247.41678
282.66296	152.67244	246.47510
281.32019	145.97101	246.25964
285.46457	148.37817	244.94154
279.48001	149.75731	247.26382
274.44479	150.59889	235.76564
273.55557	149.55319	216.50491
263.35791	152.32593	227.69862
285.28058	151.09840	227.28606
262.67645	155.29182	234.65947
287.78049	154.30606	234.76601
275.85849	186.77441	283.40582
276.22797	172.92480	254.21788
275.52621	170.41014	251.12875
282.17697	165.99319	246.12949
281.39908	171.85188	249.28635
283.08466	169.89073	247.23740
279.70483	169.03210	248.00394
268.45639	167.84950	246.92694
270.20795	172.80533	250.12320
266.90652	171.20494	248.69940
271.76099	169.26964	248.31619
275.58014	169.59149	235.46144
274.54062	169.45319	215.04988
286.79016	169.44009	227.17668
263.92105	169.98059	227.54695

'Hyena_hyena_2981_T08
273.85165	203.53572	279.01166
275.24637	187.25555	252.72133
275.14932	183.28502	246.62067
269.68964	184.36064	249.43723
269.24832	178.90868	247.25308
267.21011	182.17036	248.12149
272.08640	180.68079	248.27765
281.02673	184.83411	248.95523
281.45984	179.19559	247.18207
283.34760	181.87865	247.56241
279.22263	181.68550	248.24425
275.50253	181.18283	234.76340
276.47455	183.58904	215.48485
263.68201	182.37762	226.92078
286.40683	183.40681	226.26927
262.63455	185.87903	233.24860
288.04993	186.89539	233.35487
273.20633	218.61572	279.92767
275.66916	206.39117	254.04811
274.99274	201.71031	250.52867
281.65680	198.96590	246.38431
282.90567	205.99493	248.83894
284.64584	203.12851	246.96085
280.50159	203.41940	248.33348
268.58597	198.98192	246.97321
267.63336	205.70947	248.64194
265.65744	203.04204	247.26974
270.57449	203.09373	249.08063
275.08774	200.02646	234.97845
274.67776	200.47453	214.68338
286.87396	200.60794	228.01335
263.09869	199.77380	227.82564

'Hyena_hyena_2981_T09
281.33014	241.60802	276.68704
280.21133	221.31244	252.80312
279.64026	217.55917	246.60938
273.02054	219.44263	249.84830
272.03101	212.69623	247.48410
269.55939	217.02463	248.20996
274.59207	216.31877	249.44716
286.76880	218.54939	248.66418
286.69507	212.60265	245.58539
289.73758	216.23526	245.43649
284.67850	215.70016	247.81461
277.46207	215.12015	235.40143
276.04315	215.49130	216.53198
265.06027	216.46518	227.70470
286.92062	215.81802	226.28188
265.58902	219.42856	235.42590
288.62573	219.80006	231.23402
280.05057	256.14539	277.30228
279.83344	240.42102	253.27774
279.95410	237.21802	250.48801
286.11719	233.26341	246.62070
284.58945	238.89870	249.65085
288.45862	236.50491	247.31531
282.85376	233.85014	248.15076
272.61154	231.91284	248.06519
275.05353	237.09871	250.96811
271.64899	235.82712	249.00945
276.28442	234.17354	249.16454
277.72705	233.26935	235.30252
275.98718	234.19354	216.65387
288.97983	233.83670	226.13089
266.22687	234.64180	227.72018

'Hyena_hyena_2981_T11
278.40994	308.98392	268.41956
277.93393	292.56241	247.21959
278.05930	287.63632	242.79456
271.93982	287.34518	244.74948
270.33862	281.27097	242.28015
268.34311	285.61331	243.85666
274.79251	284.15927	244.20511
285.53925	286.15717	243.88103
284.10913	280.12082	241.93343
288.17285	283.16510	241.55899
281.59750	283.04126	243.52161
277.76657	281.41513	230.60860
277.20795	286.57590	212.66150
266.86380	284.17517	224.73451
286.75555	282.59375	224.22095
264.81824	287.91483	230.25549
288.84402	285.77774	227.98514
279.42941	317.54675	269.13553
278.19901	308.31494	251.76962
278.54956	305.89505	248.55644
286.06390	301.99780	242.37297
285.73306	306.73950	245.53706
288.42789	305.10168	243.99895
283.64273	304.38925	244.59451
270.30524	303.31631	242.82225
272.01520	307.78110	246.34276
268.77505	307.03006	244.79991
273.99548	303.93701	245.22449
278.39691	301.41132	233.29097
277.07547	303.00964	215.11641
288.81696	303.43936	226.77989
266.19183	303.53448	227.62692

'Leptailurus_serval_Z.2004.155_T01
6.89972	108.63419	-498.51648
-24.38952	103.80537	-500.49411
-26.19136	103.82293	-500.47916
-31.59026	98.56126	-493.74329
-32.36213	90.75563	-492.71036
-29.76267	94.06214	-490.42358
-32.97451	94.02923	-495.24619
-30.75740	102.40904	-509.44980
-31.59673	95.24297	-514.02631
-29.07814	99.34299	-514.80225
-32.61787	97.78497	-509.64728
-35.94077	98.25307	-502.11807
-43.13087	100.34905	-501.63266
-39.19402	97.36683	-497.03589
-39.68057	100.08174	-506.21335
-41.49733	100.17770	-494.80508
-41.37269	105.69115	-508.26184
6.64531	114.11683	-497.09912
-24.74588	112.65244	-498.65005
-26.12466	112.22376	-498.79242
-32.60925	109.31282	-508.51685
-31.44921	113.70372	-507.66074
-29.98092	111.57716	-509.67038
-33.06050	111.36506	-505.73538
-32.72353	106.17902	-491.75125
-31.26719	111.62818	-490.71677
-29.67373	108.23126	-489.82928
-32.89344	109.10747	-493.22073
-36.69056	111.67629	-499.04947
-44.85205	113.48640	-498.67334
-41.61611	113.76942	-502.96887
-41.61797	112.75391	-495.01389

'Mustela_putorius_7343_T04
-0.47594	12.55052	-1.00520
0.48189	6.11913	8.06086
0.60683	4.89594	8.47944
1.87132	6.28010	8.13876
3.36070	3.87170	8.93683
3.67292	5.93616	8.92236
1.75939	4.35500	8.31704
-0.38747	5.75502	8.13701
-1.28673	2.98767	8.63094
-2.21153	5.03769	8.67179
0.06583	4.31588	8.27329
0.88753	4.41976	12.03701
0.35705	4.35677	16.01859
2.85360	4.71407	14.68577
-2.17373	4.23628	14.14737
3.74610	6.08587	13.20313
-2.97563	5.14343	12.44066
-0.35826	15.17127	-0.72153
-0.65392	13.96856	7.47452
-0.57447	13.65800	7.83022
-1.65575	10.86872	9.09914
-2.08077	13.91669	8.23054
-2.74675	12.51064	8.31812
-0.84855	12.70014	8.25108
1.47994	11.44842	9.25321
0.95851	14.65416	8.39406
2.00991	13.44793	8.32344
0.20931	12.85495	8.30613
-0.29113	11.60834	12.15724
-0.45836	11.44664	16.15738
-3.00312	11.32339	14.17366
2.21453	11.98927	13.88453

'Mustela_putorius_7343_T07
-1.10423	16.08872	-9.43069
-0.70712	7.62727	-3.22015
-0.79886	6.14244	-2.92392
1.05459	7.38923	-3.28260
1.50137	4.57723	-2.62180
2.20120	6.77510	-3.17638
0.07203	5.69258	-3.20232
-1.86710	7.50328	-2.91802
-3.05941	4.74164	-2.00039
-3.14140	7.22318	-2.40234
-1.58897	5.53319	-2.99813
-0.35836	5.26252	0.61402
0.19083	5.37835	4.48681
2.93655	5.59552	1.94139
-2.79018	5.84510	2.87459
3.14785	6.59869	0.41657
-3.38164	7.18557	1.94542
-0.97207	18.88551	-9.24734
0.01748	15.64311	-3.29395
0.01029	15.20239	-3.00354
-1.79593	12.79050	-1.76659
-1.69101	15.72121	-2.41845
-2.60787	14.79133	-2.16787
-0.53291	14.62731	-2.67218
1.62637	12.73790	-2.38338
1.46892	15.46353	-3.05336
2.26543	14.26361	-3.14715
0.37420	14.52366	-2.90936
0.27723	12.55213	0.70454
1.29578	12.35082	4.39837
-2.08095	12.68904	3.40052
3.18855	12.32109	2.71343

'Mustela_putorius_7343_T08
5.95959	6.57106	1.86934
-2.74539	6.67945	7.68246
-3.85510	6.68717	8.14128
-3.04082	5.01071	7.98881
-5.55639	4.58096	8.97637
-3.77809	4.53481	8.23779
-4.44233	5.85918	8.00641
-3.12612	8.29085	7.65378
-5.57333	8.96910	8.54854
-3.78346	9.09724	7.83644
-4.50897	7.67151	7.89408
-4.88455	7.08229	11.64751
-4.37375	7.91698	15.35899
-4.44796	4.71424	13.33253
-4.64903	9.74722	13.18045
-2.86043	4.17204	12.07218
-3.26586	10.16996	11.35315
7.89717	6.33523	1.68495
5.95470	6.57440	7.54731
5.13646	6.62245	7.76904
2.72893	8.37736	8.47799
5.61302	7.88827	7.76591
4.55532	9.11263	7.85534
4.55481	7.05143	7.79301
2.78526	4.88913	8.99785
5.57202	5.09800	8.08916
4.69094	4.28649	8.43419
4.56383	6.05990	7.94307
2.58768	7.15355	11.52123
2.51800	7.42979	15.25140
2.93844	9.60700	13.19312
3.01330	4.95212	13.79598

'Leptailurus_serval_Z.2004.155_T08
-34.74100	109.15094	-361.96378
2.05844	101.03315	-358.67975
5.01294	98.20002	-356.90543
2.63211	98.80353	-359.66852
5.37950	95.47664	-358.93051
3.73591	96.17484	-360.74631
4.26623	97.50242	-357.40701
4.22337	102.69836	-354.95001
7.16426	100.28055	-352.68616
6.15952	103.01409	-353.17636
5.35912	100.22899	-354.26822
13.37199	99.34409	-359.06082
18.51106	103.27687	-363.55801
15.01875	98.08632	-365.14301
16.66014	104.33095	-358.38724
9.69471	98.51411	-366.53424
13.49056	105.79972	-357.20227
-34.37862	113.13682	-366.67511
-10.68739	111.13467	-366.35321
-7.84358	109.96981	-365.32639
-2.82407	110.38387	-361.28311
-7.87998	113.14861	-364.63293
-5.86748	112.59501	-361.78748
-5.75422	110.34486	-363.26291
-4.40272	104.60004	-367.48776
-8.23351	108.68420	-368.66626
-6.78581	105.89609	-368.80267
-6.18613	107.08280	-366.58102
3.21765	108.71378	-367.13583
8.80165	112.39893	-371.83203
6.23274	113.71658	-365.59744
5.13250	106.86333	-372.23297

'Leptailurus_serval_Z.2004.155_T09
-13.64533	108.35637	-344.67331
15.59017	101.55376	-344.82663
19.17688	98.34702	-347.13702
18.23881	101.84472	-348.69025
21.51931	99.41829	-351.21136
20.35752	102.11303	-350.64429
19.11551	99.55089	-349.25458
17.43732	96.64573	-343.30063
20.29945	94.04357	-344.66699
19.11671	94.76297	-342.29297
18.85264	95.80486	-345.48364
28.29861	98.29224	-345.04498
33.71562	102.20892	-340.87891
31.09582	103.49741	-346.87408
30.37434	97.33563	-339.73044
23.89300	108.58875	-346.58051
24.38984	97.58654	-337.32388
-14.38487	112.57061	-341.71301
3.57184	111.69104	-338.02859
7.72654	109.61983	-339.00204
12.27991	103.98913	-336.02197
6.81400	109.32882	-336.33337
8.62312	106.31200	-335.07111
9.40699	106.81458	-337.63663
14.35241	110.24522	-343.28241
9.80293	112.01251	-341.14279
12.02353	111.84319	-343.14792
11.60278	108.79047	-341.83136
18.25857	108.70763	-337.76639
23.80206	112.57102	-333.39252
20.45982	106.59531	-331.54086
21.25507	113.77767	-339.08453

'Leptailurus_serval_Z.2004.155_T10
-3.13343	88.16182	-335.80029
-14.78063	99.59626	-323.32211
-20.05359	99.95823	-321.00629
-18.12857	98.18135	-319.31284
-22.36260	97.42240	-316.29123
-18.69421	97.28761	-316.57297
-21.22844	98.37465	-318.89380
-18.71063	102.96859	-324.62595
-24.06001	104.33823	-323.94998
-21.15540	105.58403	-325.34848
-22.16260	102.31239	-323.79175
-24.42931	105.66068	-315.44986
-21.87386	111.49821	-309.79581
-21.91071	105.24207	-309.37476
-23.84328	112.30932	-315.48178
-18.40291	103.05511	-310.39700
-20.23029	111.45572	-319.77374
-0.78757	88.78142	-336.14514
-2.88660	95.54691	-330.01172
-5.65158	99.36459	-326.33832
-7.30672	102.27122	-328.86316
-4.82938	100.12861	-332.36990
-7.73362	100.29543	-331.22183
-4.94114	100.91904	-329.46466
-6.00662	96.77139	-321.84518
-2.81413	94.19559	-324.12219
-5.27724	93.58937	-322.96973
-3.93793	96.56157	-323.40363
-6.78297	105.45359	-319.81308
-5.30698	112.19875	-314.38715
-6.70403	112.36144	-321.42960
-4.61942	106.19677	-313.45059

'Lynx_canadiensis_Z.2001.117.9_T01
277.85199	99.84605	76.14484
249.86177	99.73202	75.95158
248.82951	99.94745	76.00391
244.54166	96.56981	85.24763
241.24002	91.99186	84.90781
243.79732	93.14697	86.80186
242.82213	94.61558	83.52627
244.21968	98.92327	67.69221
241.59879	93.18139	64.88259
244.45111	96.23917	64.06027
242.39917	95.50800	67.78728
238.10709	98.18098	75.88726
231.97729	101.29203	75.97198
235.61273	99.28872	80.31705
235.53427	99.88934	71.63988
234.61632	102.39981	83.28403
234.99405	103.81059	69.36281
280.20328	105.46436	77.01189
251.86859	110.49888	76.23907
250.50058	110.32836	76.15685
244.16917	108.96394	68.81640
246.83203	113.54893	69.48163
246.34163	111.16125	67.45501
245.52446	111.54422	70.99633
243.84009	108.48839	83.76134
246.26605	113.25257	84.00181
245.94394	110.54940	85.61828
245.21924	110.76421	81.55299
239.52808	112.60561	76.48505
232.68221	113.20123	76.38174
235.79715	113.24721	71.18707
235.15919	113.50563	81.79332

'Lynx_canadiensis_Z.2001.117.9_T03
293.15768	100.86577	115.60923
257.84109	100.80028	115.53168
255.86201	98.63578	114.94871
256.19952	97.38568	118.99064
252.67500	93.49747	119.50076
254.33647	95.34037	121.20575
254.92143	95.38029	118.17880
256.62241	100.83558	111.19427
253.46008	98.19771	108.05202
254.80032	101.28371	108.27122
255.33536	98.59475	110.45223
247.63284	99.26636	114.81986
240.87830	101.86276	115.82726
244.91348	99.61802	120.05199
245.14076	102.48938	111.20300
248.01337	99.42377	122.97710
247.98029	104.41505	109.78078
295.25983	104.54286	117.47430
264.53531	112.67982	120.33910
261.81665	111.93800	120.04617
256.72595	109.98524	113.74898
261.25388	113.74707	118.20951
259.90048	112.88354	115.03754
259.78717	110.99677	117.24898
257.51587	106.02998	122.89918
261.81116	111.93306	122.78638
259.99640	109.02504	124.82245
260.25711	109.71370	121.38755
252.00314	111.20891	120.39775
244.53001	113.64555	121.35201
248.59175	114.33942	116.66693
248.36346	111.22887	125.02908

'Lynx_canadiensis_Z.2001.117.9_T04
247.87465	110.60004	132.36433
282.03967	102.91110	139.85129
283.91800	99.86937	140.59225
283.89404	100.40759	136.92192
286.92084	96.53240	134.98178
285.74091	99.12630	134.20207
285.20108	97.43896	136.98024
282.87003	100.36131	144.08537
285.23212	96.69021	146.26048
283.71152	99.36330	146.85448
283.94528	97.62954	143.80246
292.79431	99.76494	141.55586
299.51660	102.66842	142.86572
296.37036	101.10426	137.74129
295.41129	100.82607	146.23080
293.60736	103.22565	135.11945
291.28760	103.05958	148.10794
247.98064	112.50591	132.05258
276.39307	114.39774	139.10406
278.09286	113.53327	139.32130
281.39240	110.24660	143.90219
278.47766	114.25359	141.77946
279.53003	112.94296	144.42068
279.82053	111.82887	141.47383
282.87207	110.25082	135.47104
279.63889	114.12894	136.52673
281.03995	112.71915	134.59641
280.35919	111.33929	137.77164
288.78851	113.00544	140.91209
296.74527	115.62846	142.66132
290.79153	113.83314	146.35226
292.88287	114.35505	136.88332

'Lynx_canadiensis_Z.2001.117.9_T05
286.18729	112.59551	160.73521
252.03473	101.86470	157.23769
250.03065	99.93851	156.93607
250.79268	98.39230	160.07838
247.81187	94.25703	160.42653
249.64717	96.40293	161.93593
249.42706	96.17252	159.03767
249.88959	102.49734	153.36710
246.57324	99.75520	150.20779
248.26689	102.27035	151.04074
248.48297	99.97508	152.64908
241.40305	100.22214	157.43758
233.66675	102.94334	160.03326
237.63496	98.93545	162.02654
237.30119	102.86311	155.34863
241.32657	100.03230	164.73129
240.82327	105.36384	153.65451
287.13031	114.12650	162.01814
260.14587	112.98476	163.07108
258.24600	112.72695	162.98227
253.24731	110.35258	157.91920
257.05414	114.01880	161.50339
255.13403	112.87144	158.72948
255.68893	110.90080	160.99159
254.02809	106.36266	164.98312
257.54196	111.74794	165.07410
256.04758	108.78295	166.39381
255.93317	109.41345	163.42719
246.85617	110.91364	163.43102
238.94365	113.46053	165.33173
242.74612	114.03598	159.72215
243.88931	109.13314	168.56314

'Lynx_canadiensis_Z.2001.117.9_T06
244.50143	113.38187	179.93362
280.81610	101.70433	178.59677
282.75244	100.45814	177.93929
282.53391	102.49734	175.55937
286.63226	100.05068	172.80692
284.31506	102.66597	173.28638
284.31442	100.24899	174.33989
281.43277	98.33881	181.80110
284.48483	94.93343	181.63222
282.56491	96.46447	183.00237
282.83658	96.80724	180.16980
290.90744	100.55505	180.41316
297.97925	103.15884	183.78429
295.02145	104.17584	178.20525
293.59467	99.82303	185.80515
291.55426	107.73555	178.02110
289.39249	100.91719	187.44269
244.43866	114.10220	180.63255
270.06696	113.32717	183.82999
272.38617	112.88392	183.72366
278.26953	105.71010	186.34431
273.16684	111.60040	185.92584
274.71613	108.33912	187.44852
275.41391	109.24438	184.71770
279.30075	110.82032	179.29373
274.04294	113.92610	182.41960
276.25638	113.19031	180.02048
276.16241	110.53922	181.79300
284.33914	110.87749	185.38435
291.11658	114.56609	189.90071
286.60669	109.80238	191.38994
288.20731	114.92649	183.33818

'Lynx_canadiensis_Z.2001.117.9_T07
289.39627	113.87897	198.96878
255.10689	101.41975	200.49377
252.51598	99.60258	199.98460
254.08032	98.62878	202.46182
250.56297	94.61064	202.50269
253.06374	95.90339	204.34402
252.05458	96.53008	201.42749
252.51973	101.94858	197.47794
248.32573	99.85188	195.06958
250.06914	102.49948	195.38837
250.50237	99.98150	196.68671
243.92310	99.82738	202.71463
237.46443	103.50408	207.19597
242.28114	98.78031	208.18439
239.77823	104.28754	201.27267
245.05125	99.70108	209.49792
243.41650	107.02198	200.34560
289.36966	114.80672	200.12294
265.32272	111.90450	204.99190
263.63995	111.05598	204.89856
258.01489	110.27039	201.37593
263.15741	113.10606	204.05334
260.54147	112.55893	201.62238
261.21487	110.69357	203.24655
259.44962	105.44273	207.30826
264.49155	110.97534	207.10925
262.45248	107.37112	208.19501
261.66177	108.44472	205.51404
252.33022	110.08420	207.68755
245.98026	113.62514	212.37003
248.24261	114.53801	205.36717
251.01219	108.27554	213.24348

'Lynx_canadiensis_Z.2001.117.9_T08
256.22083	111.58979	220.02470
285.87656	101.71655	217.16492
288.47345	99.71626	216.25966
286.92398	102.74084	215.02113
291.26495	100.42313	211.83447
289.18768	103.01764	212.86343
289.25208	100.23784	213.75650
286.48535	99.05196	219.57794
290.31076	95.10220	218.65222
288.60080	96.26965	220.51263
288.60986	97.44983	217.75314
297.36554	100.30982	218.49368
303.56918	104.51195	222.24390
301.03439	105.91930	217.26566
300.54446	100.25873	224.49774
297.06775	107.91557	216.58177
295.85931	100.14073	225.62415
253.70364	113.84026	222.03317
273.19061	112.27873	223.49898
276.79852	110.79027	222.95409
279.80292	106.56544	224.80101
276.09698	110.65004	225.41252
277.49887	107.58436	226.15137
278.29913	108.87320	223.60207
281.63135	110.46433	219.14929
277.30682	113.01279	221.54391
279.75204	112.41628	219.34860
279.30573	110.07201	221.02716
287.73886	110.12034	224.27283
295.25119	114.29752	228.76492
290.33578	108.81692	230.08815
291.83508	115.36561	221.90382

'Lynx_canadiensis_Z.2001.117.9_T09
280.49258	115.10346	238.53047
252.72675	112.66923	238.52493
247.40285	114.81863	238.84305
251.44901	112.06023	235.68510
247.08859	114.23441	234.95337
249.53966	112.57339	233.81593
249.02666	114.44938	236.30954
250.94240	114.03887	241.99858
246.94684	114.09854	244.34065
249.78374	113.19735	244.86671
248.42531	114.82000	241.60240
242.12509	108.63988	239.75159
238.40935	100.81436	239.67511
240.57738	105.08973	234.65686
240.89978	104.24464	244.65334
244.85027	105.01700	233.21663
244.78270	105.09515	245.77957
283.38055	114.20451	238.87810
268.37527	107.14610	238.43582
265.26562	107.23837	238.49704
259.62674	107.03111	243.55650
265.69171	106.60204	241.39854
263.41718	106.70900	244.03122
262.47647	107.31972	241.12437
258.28870	106.60135	233.55408
265.07718	106.05237	235.43282
261.97882	106.68208	233.37355
261.19669	107.48506	236.04276
255.64777	102.29854	238.99669
252.00919	93.09981	239.22261
254.83939	98.11124	244.55017
254.03180	97.83241	233.09241

'Martes_foina_7342_T02
-3.44424	3.97990	47.78889
-2.62195	-0.00808	41.74981
-2.47978	-1.15916	40.40742
0.99717	-1.59571	40.17064
1.91298	-2.00168	37.60839
2.11134	-0.80038	38.88231
0.92001	-2.31187	38.98981
-5.84705	-2.10935	39.90242
-6.80992	-2.62405	37.12839
-7.56566	-1.59659	38.60390
-5.61982	-3.10457	38.35941
-2.14011	-5.06090	39.90937
-1.99566	-8.26472	40.50246
0.50342	-6.65042	40.68979
-4.76307	-7.15917	40.44860
1.76074	-6.01359	42.28503
-6.24745	-6.83388	42.15114
-3.17679	3.36161	49.20541
-2.94283	0.59153	48.65826
-2.99776	-0.29515	48.87939
-5.92225	-2.31065	46.66299
-6.08857	-1.47080	49.71185
-6.82047	-1.42474	48.03867
-5.32999	-2.02708	48.20354
0.28152	-2.02036	46.24542
0.07794	-1.12080	49.56255
0.96964	-1.26132	47.60444
-0.81947	-1.49834	47.56551
-2.59157	-4.82672	47.99901
-2.25431	-8.25231	48.33325
-5.34464	-6.89488	48.26043
0.62856	-6.18779	48.24977

'Martes_foina_7342_T03
-1.45833	4.13328	59.86570
-0.61073	-2.86129	54.61159
-0.58191	-3.54307	53.38100
2.51523	-3.81376	53.13742
2.90292	-5.13879	50.58922
3.86105	-4.09437	52.00525
1.98929	-4.32207	51.98232
-3.22089	-3.98255	53.80597
-3.74055	-5.05808	50.66434
-4.43670	-3.87694	52.39119
-3.06482	-4.73722	52.01668
-0.57122	-7.54381	52.99689
-0.25095	-10.95945	53.88686
2.44597	-8.96842	53.63084
-3.42017	-9.24092	53.62475
3.89730	-7.69027	55.41534
-4.75266	-8.60340	55.32862
-1.57364	3.94412	61.02505
-1.08949	-0.74733	60.80185
-1.07219	-1.61119	60.85497
-3.07347	-3.90527	59.02638
-3.03469	-2.32501	61.76232
-3.95078	-3.26190	60.21643
-2.13652	-2.66566	60.20264
1.54696	-3.73865	59.15479
1.03670	-2.21280	61.84588
2.17224	-2.82439	60.55911
0.30397	-2.70241	60.06652
-0.74695	-6.17179	60.98509
-0.62480	-9.46205	61.83921
-3.37125	-7.99367	61.29974
2.46312	-7.48318	61.22595

'Martes_foina_7342_T05
-1.02530	4.97755	101.06320
-0.58450	-2.50049	93.11922
-0.44766	-3.08461	91.26588
0.98748	-2.64227	92.02768
1.86439	-3.46909	89.32111
2.18675	-3.16959	90.85938
0.75059	-2.67651	90.47066
-2.23350	-2.61340	91.84760
-2.35303	-3.12908	89.22336
-3.24483	-3.03402	90.48357
-1.51958	-2.73572	90.24065
-0.76094	-6.89239	90.08433
-0.80930	-10.52221	90.26945
1.66249	-8.83548	90.31942
-3.47110	-8.63436	90.29459
2.87618	-7.67377	91.91756
-4.09279	-7.66427	92.12148
-1.28176	4.85051	102.43274
-0.73814	-1.12372	101.27493
-0.90432	-1.84277	100.67313
-2.64519	-3.46471	97.69263
-2.12791	-2.34518	100.73586
-2.90467	-2.66407	99.30884
-1.42958	-2.73697	99.11845
0.80168	-3.36398	97.85220
0.22360	-2.41318	100.73997
1.14340	-2.80671	99.28442
-0.28617	-2.54352	99.03888
-0.89959	-6.73341	97.92948
-1.22796	-10.16194	98.10458
-3.86633	-8.31819	97.89806
1.75071	-8.44526	98.21513

'Martes_foina_7342_T06
-3.94214	5.36243	89.46683
-1.29489	-1.50687	80.73651
-1.03994	-2.47686	79.02629
0.66496	-1.71580	79.63020
1.24773	-2.34604	77.02380
1.84180	-2.18487	78.44097
0.41414	-1.79229	78.29861
-2.70247	-2.03140	78.93298
-2.52407	-2.72877	76.72516
-3.39237	-2.54445	77.89666
-1.82955	-2.08654	77.98836
-0.63539	-6.29713	77.42896
-0.09360	-9.73852	77.86657
2.18158	-7.30348	78.15926
-3.26806	-8.09716	77.62647
2.72932	-6.01370	79.60051
-4.05155	-7.27623	79.19189
-4.03705	5.03487	90.42754
-2.68083	-0.60169	88.73072
-2.51565	-1.10758	88.18175
-3.86794	-2.70932	85.42548
-3.66651	-1.68217	87.79467
-4.41394	-2.18042	86.55409
-2.93071	-1.98995	86.51416
-0.37843	-2.13647	86.00585
-1.22861	-1.36413	88.41903
-0.18691	-1.56064	87.18703
-1.45388	-1.71736	86.63432
-1.75326	-5.95367	85.51694
-1.35142	-9.57081	85.67081
-4.75821	-7.76383	85.08740
1.27957	-7.23891	86.10152

'Martes_foina_7342_T07
-3.27833	4.13497	114.52195
-2.14417	-1.42999	106.58477
-2.08039	-1.92308	104.16625
-0.57983	-1.47532	104.91389
-0.47576	-1.66110	102.81099
0.20379	-1.65171	103.74438
-1.12394	-1.36148	103.89856
-3.68745	-1.81281	104.87659
-4.06617	-2.21515	102.74603
-4.64319	-2.19534	103.79930
-3.28427	-1.74143	103.69931
-1.95468	-5.81837	102.48673
-1.57244	-9.50470	102.57269
0.90482	-7.46866	102.76690
-4.38881	-7.98829	102.77040
1.66793	-6.05217	104.67049
-5.19061	-6.85267	104.59673
-3.25352	3.15233	115.94586
-2.63436	-1.25901	114.51799
-2.58971	-1.61710	113.78907
-4.39249	-3.16238	111.12199
-3.48979	-2.16205	113.79700
-4.66205	-2.45285	112.74818
-3.30569	-2.45742	112.29291
-0.52180	-2.57694	111.22406
-1.22874	-1.76694	113.82413
-0.33871	-2.07555	112.69459
-1.66175	-2.15001	112.38968
-1.99073	-5.95259	110.70495
-1.65889	-9.64597	110.80595
-4.75719	-7.99510	110.86366
1.11910	-7.40266	110.93710

'Martes_foina_7342_T09
-1.06202	0.36590	136.44383
-1.09174	-2.32477	132.51862
-0.92970	-3.05402	131.21249
0.90178	-2.70148	130.86568
1.61834	-3.58978	128.54533
1.95758	-3.14974	129.95052
0.71830	-2.85078	129.56146
-3.07953	-2.65527	130.93039
-3.80609	-3.48681	128.66997
-4.21006	-3.21994	129.93558
-3.05732	-2.88478	129.54495
-0.98952	-6.67727	129.93979
-1.05752	-10.31843	130.04562
1.51525	-8.39381	130.03790
-4.02896	-8.22858	130.28009
2.97054	-7.05111	132.04234
-5.11030	-7.20653	132.31874
-0.77119	1.26195	141.56345
-0.79655	-0.89974	139.90375
-0.85226	-2.05384	139.19434
-3.03153	-3.55679	137.01477
-2.31201	-2.10907	139.83611
-3.46233	-2.89158	138.42769
-1.86319	-2.80176	138.15164
1.13729	-3.61638	136.88219
0.71369	-2.56872	139.66301
1.71641	-3.00529	138.19197
0.12830	-2.85571	138.05405
-0.87673	-6.53720	137.78984
-1.01826	-10.07182	138.22658
-3.72089	-8.30708	137.99521
1.91335	-8.55700	137.81906

'Mustela_lutreola_6661_T01
216.41199	-2.12169	147.23958
216.86397	-9.87343	144.49817
216.92644	-10.99919	143.98898
220.47095	-11.65161	143.33936
221.25456	-12.73326	141.03795
221.75957	-11.52524	142.37805
220.36784	-12.77297	142.30093
213.79103	-12.41031	143.38702
213.14230	-13.24422	141.06972
212.56770	-12.25493	142.53902
213.92117	-13.31116	142.16679
217.29921	-14.24045	143.05054
217.48793	-17.35253	144.00359
219.82565	-15.47830	143.60535
214.95483	-15.85129	143.56935
220.12775	-16.53962	145.20705
214.53732	-16.71661	145.50903
216.29019	-1.92694	149.16093
216.58360	-8.95774	149.23680
216.70660	-9.98956	148.87218
213.61195	-12.63292	148.11948
213.61142	-11.33835	150.39807
212.69806	-11.44577	148.99811
214.50893	-12.07666	149.26407
220.13333	-12.13257	148.39514
220.06082	-10.85582	150.50850
220.89836	-10.69164	148.98961
218.95183	-11.44468	149.56117
217.12436	-13.88633	149.54898
217.45300	-17.16726	149.90137
214.96368	-15.34523	149.92569
219.26874	-15.04596	150.08458

'Mustela_lutreola_6661_T02
217.83401	-2.86648	161.08957
217.10434	-10.11291	155.68741
216.97491	-11.10330	154.22864
219.33444	-11.59368	154.70953
220.79053	-11.80722	152.66879
220.84602	-11.32548	154.34242
219.42284	-12.25665	153.17549
214.39429	-11.83911	154.93051
213.04776	-11.91283	152.93828
212.93993	-11.40086	154.40388
214.16504	-12.33632	153.59993
217.02994	-14.06793	153.62517
217.12021	-17.30502	154.24529
219.27055	-15.34203	153.73676
214.56589	-15.39756	154.09065
220.30220	-15.70049	154.96823
213.73099	-15.84866	155.50290
218.17366	-3.04285	162.74913
217.47453	-10.12606	160.80492
217.41206	-10.48968	160.17513
214.83246	-11.93637	159.46613
215.05078	-11.19552	162.09215
213.97775	-11.04420	160.52406
215.63515	-11.54636	160.74738
219.78639	-11.90490	159.43202
220.52319	-11.13229	161.61594
220.85213	-11.02989	160.02261
219.15820	-11.57754	160.76337
217.37410	-14.24817	160.13138
217.26318	-17.42507	159.98390
215.09785	-15.49899	160.33464
219.46198	-15.76433	160.17123

'Mustela_lutreola_6661_T03
218.51738	-2.92432	172.81023
217.76695	-10.54089	167.17908
217.57622	-11.67794	165.45390
219.39938	-11.79304	165.91582
220.77130	-11.87034	163.69374
221.04604	-11.43228	165.32996
219.36911	-12.27651	164.49017
215.67580	-11.59041	166.51364
213.65543	-11.69143	164.68704
213.89700	-11.20297	166.23967
215.35616	-12.19713	164.83257
217.24655	-14.57672	165.15399
217.14001	-17.73643	165.94461
219.51099	-16.07820	165.42711
215.03973	-15.95777	165.69725
220.56715	-16.07356	166.84550
214.23610	-15.78160	167.23500
218.64752	-3.09029	174.33015
217.95567	-8.48900	173.07359
217.95555	-9.30009	172.43817
216.26717	-10.92057	171.73752
216.78818	-9.82156	173.20312
215.69336	-10.07403	172.27936
217.21259	-9.89258	172.26941
219.92413	-11.19119	171.80989
219.35362	-9.81863	172.91817
220.08786	-10.27541	172.37096
218.89633	-10.09659	172.01312
217.67018	-13.43059	171.38921
217.35378	-16.96988	172.01263
215.54913	-14.93469	171.93692
219.66049	-15.55928	171.69421

'Mustela_lutreola_6661_T04
219.28525	-4.16763	184.21292
219.08978	-10.59017	177.74780
218.78180	-11.22169	175.39569
220.42336	-11.12976	176.99823
221.01994	-11.60790	174.11107
222.02617	-11.76247	175.71747
220.14815	-10.95796	175.03239
217.07298	-10.87931	176.67337
216.82115	-11.26312	173.96637
216.01921	-11.18438	175.57738
217.81999	-10.66132	175.26562
218.62509	-14.06668	175.23032
218.38062	-17.31968	176.00752
221.35956	-15.40122	176.08928
216.12671	-15.24453	175.88721
221.91272	-15.34484	177.58102
215.53915	-15.16743	177.54506
218.81267	-4.41088	185.80194
218.86172	-9.72096	183.81868
218.86922	-10.42950	183.10030
217.33858	-11.08948	182.25345
217.48947	-10.58524	184.01326
216.68629	-10.78485	183.12747
218.05440	-10.76552	183.04347
220.54222	-11.23203	182.43681
220.48628	-10.83396	183.93291
221.29115	-11.02251	183.11392
219.82614	-10.81964	183.10564
218.73257	-13.98979	182.12202
218.51474	-17.06305	182.37781
216.52550	-15.07846	182.39899
220.57132	-15.53939	182.37128

'Mustela_lutreola_6661_T05
217.73857	-6.73083	198.32709
217.84122	-10.96799	190.77432
217.93597	-11.86926	187.68277
219.29269	-11.23786	188.20451
219.74409	-12.08502	186.62465
220.59755	-11.89858	187.79236
218.79803	-11.32947	187.27519
215.90018	-11.53603	188.39531
216.18568	-12.04137	186.52466
215.26463	-12.29564	187.41731
216.73607	-11.38275	187.52391
217.99734	-14.60592	187.62306
217.97061	-17.51276	188.01340
219.96346	-15.70725	187.90306
216.18777	-15.80612	187.82117
220.91154	-15.25803	188.79108
215.10542	-15.40516	188.74416
217.83206	-7.64517	198.88115
217.82076	-10.65649	195.89941
217.82771	-11.06746	195.26945
216.21753	-11.77514	194.08206
216.34027	-11.22437	195.68083
215.56744	-11.44696	194.94666
216.82816	-11.35735	194.80965
219.54594	-11.70291	194.10466
219.41693	-11.09053	195.92825
220.03836	-11.34202	195.15608
218.65880	-11.12941	194.82922
217.73412	-14.31547	194.25327
217.73784	-17.30837	194.59358
215.65909	-15.59256	194.48936
219.95981	-15.57645	194.55975

'Mustela_lutreola_6661_T06
216.64590	-5.60122	207.47211
218.16898	-11.08339	200.59491
218.47885	-11.72892	198.65140
220.17239	-11.20682	199.91592
220.45320	-11.58456	197.63179
221.15695	-11.53031	198.78642
219.26389	-11.00384	198.79546
215.99222	-11.76693	199.89909
216.20784	-11.96265	197.57579
215.44244	-12.18274	198.66551
217.16270	-11.27578	198.85213
218.52692	-14.39139	198.40091
218.91161	-17.53749	198.44630
221.12296	-15.50144	198.86954
216.62862	-16.03988	198.59750
221.72824	-15.40238	200.27612
215.73444	-15.86461	199.96373
216.78000	-5.72537	209.13130
217.49596	-10.25566	206.84399
217.78751	-10.87559	206.00737
216.21254	-12.13194	204.38394
216.34042	-11.29724	206.59431
215.49529	-11.63588	205.61755
217.04114	-11.42851	205.40706
219.60831	-11.44387	204.90958
219.22606	-10.90675	207.04114
220.07195	-11.06000	206.24448
218.49751	-11.01867	205.84470
218.17505	-14.45612	205.11076
218.61108	-17.55251	205.18544
216.31697	-16.00011	205.23938
220.28879	-15.57798	205.38606

'Mustela_lutreola_6661_T07
219.00838	-6.83025	219.81677
218.82185	-11.54992	211.78676
218.73720	-12.14672	209.70474
220.85718	-11.93346	210.72232
220.92346	-12.20044	208.73586
221.99039	-12.93303	209.70789
219.81140	-11.50865	209.57138
216.61386	-11.69279	210.50163
216.73804	-11.98310	208.66499
215.78262	-12.32473	209.33626
217.60040	-11.48592	209.48360
218.43675	-15.02114	209.29559
218.10950	-17.90305	209.49355
220.38989	-16.31339	209.51051
216.32742	-16.13850	209.66959
221.36902	-16.20170	210.31514
215.55157	-15.72649	210.61639
219.30338	-7.45305	221.35687
219.03069	-11.15593	218.30113
218.91946	-11.58968	217.65791
217.23756	-12.06724	216.88246
217.33925	-11.84970	218.25951
216.65749	-11.73254	217.57225
217.90750	-11.83955	217.53030
220.51054	-12.15314	216.62003
220.28128	-11.87727	218.21089
220.95264	-11.99787	217.52736
219.90681	-11.84258	217.48199
218.58684	-14.96072	216.26230
218.36005	-17.85352	216.22691
216.39505	-15.87370	216.47346
220.44189	-16.44114	216.41487

'Mustela_lutreola_6661_T08
217.77672	-8.00172	231.63046
218.42447	-11.83619	224.05991
218.44794	-12.68453	221.07762
220.40242	-12.23204	221.66150
220.37381	-12.74804	219.87384
221.29099	-12.83485	220.97255
219.46509	-12.19495	220.57468
216.35522	-12.43910	221.54832
216.43112	-12.93365	219.82323
215.72095	-12.99028	220.65060
217.23489	-12.28989	220.67122
218.63814	-15.47573	220.49228
218.68216	-18.31662	220.82654
220.58003	-16.57750	220.84843
216.73349	-16.82863	220.68036
221.33475	-16.00017	221.48499
215.67877	-16.29846	221.49481
218.13263	-8.87586	232.22720
218.14009	-11.19251	228.96574
218.20654	-11.45815	228.52306
216.88165	-12.43871	227.29863
216.77574	-11.66058	228.93042
216.15408	-11.71331	227.98317
217.36862	-11.75503	228.00986
219.73015	-11.98117	227.50311
220.13068	-11.56002	229.00912
220.42125	-11.47494	227.97794
219.37137	-11.59035	228.44028
218.37596	-14.66516	226.67686
218.56575	-18.01384	227.21690
216.28659	-15.96916	227.20293
220.73306	-16.02500	227.10954

'Mustela_lutreola_6661_T09
217.54671	-7.35587	241.58559
218.54935	-11.28570	234.44688
218.54942	-11.88599	231.83093
220.28874	-11.23196	232.67462
220.46378	-11.51717	230.62178
221.25143	-11.55210	231.76408
219.63644	-11.11173	231.55362
216.74469	-11.85889	232.68649
216.87161	-11.90871	230.73363
216.11719	-12.23971	231.58058
217.70273	-11.38378	231.72098
219.16931	-14.60304	231.31647
219.28862	-17.49319	231.51617
221.06616	-15.48714	231.52669
217.40309	-16.12322	231.46120
222.00229	-15.15979	232.42661
216.30194	-15.89999	232.41600
217.70485	-7.73771	243.17351
217.97258	-11.23470	240.31592
218.14124	-11.68241	239.53445
216.78145	-12.37164	238.22682
216.89381	-12.03910	240.14854
216.13165	-12.10954	239.15622
217.44833	-11.99049	239.08885
219.99916	-11.90193	238.24738
219.95284	-11.70949	240.35289
220.49298	-11.68928	239.23421
219.24461	-11.67034	239.35358
218.81105	-14.78323	238.05234
219.26671	-17.71221	237.84950
216.97296	-16.05954	238.16920
221.22449	-15.78904	238.34543

'Mustela_lutreola_6661_T10
218.09758	-8.03967	249.91444
218.53415	-11.42819	245.46703
218.46666	-12.67459	242.36176
220.19962	-12.02867	242.90710
220.31525	-12.93737	241.09718
221.33253	-13.00598	242.29962
219.43657	-12.16043	241.75481
216.45476	-12.37510	243.24437
216.71297	-13.08945	241.24313
215.78477	-13.43461	242.19095
217.34094	-12.28038	242.18253
218.81354	-15.24602	242.18723
218.88185	-18.03441	242.94017
220.88725	-16.01051	242.52034
216.75124	-16.54030	242.73047
221.67426	-15.59672	243.53561
216.05307	-16.23690	243.64925
218.41887	-8.38491	252.35216
218.66585	-10.79688	250.97215
218.67107	-11.27396	250.37064
216.96443	-12.77085	248.34676
217.33197	-11.60514	250.74197
216.52342	-12.23231	249.50925
217.61606	-11.77854	249.37131
220.39417	-12.00580	248.61348
220.52982	-11.26965	250.86870
220.97095	-11.48350	249.50755
219.60326	-11.59523	249.66670
219.09390	-14.27838	248.84644
219.59468	-18.04022	249.04234
216.73961	-15.85625	249.34676
221.49055	-15.59357	249.17186

'Mustela_putorius_7203_T01
9.24092	-23.73236	0.21861
10.68038	-34.62723	-4.17837
10.56894	-36.05969	-5.58676
14.91169	-36.52433	-5.71319
15.40894	-37.38969	-8.59253
16.30693	-36.14401	-7.33154
14.55679	-37.57880	-7.18601
6.74316	-37.40168	-4.98602
5.49633	-38.21260	-7.64386
4.88949	-37.19370	-5.78230
6.70363	-38.59973	-6.40112
10.88561	-40.16133	-5.17661
11.43777	-44.15330	-4.28527
14.09821	-41.49243	-5.20914
8.03011	-42.16475	-4.78539
15.46249	-42.10205	-2.60839
7.69372	-43.27143	-1.67771
9.52779	-23.47893	3.85307
11.16440	-33.99972	2.92953
11.17890	-34.44095	2.68900
7.30342	-37.91166	1.93769
7.51311	-36.75116	4.52722
6.68754	-36.25325	2.86688
8.50475	-37.59705	3.16699
15.36000	-37.26639	0.70419
15.64919	-35.96777	3.47987
16.04225	-35.45074	1.49626
14.99218	-37.17150	2.02453
11.74943	-39.90205	3.05536
12.05811	-44.15267	3.40587
9.15744	-42.45354	3.84079
14.70614	-41.74249	3.40755

'Mustela_putorius_7203_T02
8.83505	-22.49072	16.27659
11.76164	-33.39021	10.91171
12.22428	-34.68727	9.55574
16.37874	-34.31301	10.13142
16.48573	-36.00520	7.58397
17.13001	-34.01492	7.72649
14.61254	-34.62173	9.09615
7.82729	-35.77059	9.28160
8.38893	-37.18179	7.17287
7.63554	-35.43206	6.84375
9.47927	-35.75083	9.13728
12.55318	-38.55758	9.64959
13.17230	-42.52808	10.32000
15.67568	-39.90020	10.44381
9.95474	-40.88226	9.81213
16.43500	-39.81711	12.52829
8.69945	-41.00671	11.61329
9.34774	-22.17237	18.38752
10.59231	-32.05807	19.17164
10.91723	-33.14977	18.68319
8.92875	-35.98460	16.66005
9.55869	-33.67291	19.87973
8.01077	-34.96059	18.31823
10.09347	-34.43379	17.70914
14.29184	-35.07226	17.35793
12.60265	-33.54126	20.19742
14.41749	-34.01534	18.93908
12.23623	-34.17775	18.06326
11.85131	-37.96829	18.37773
12.21127	-42.30426	18.80068
9.11452	-40.63819	18.47251
14.85264	-39.94948	19.14737

'Mustela_putorius_7203_T05
10.54540	-24.46251	62.22063
11.44703	-33.68272	55.30949
11.41540	-34.47754	53.01878
12.19160	-33.80161	53.81253
13.82199	-34.30534	51.41563
13.84947	-33.95971	52.89838
12.50397	-33.98330	52.10494
10.09704	-33.84735	53.74550
8.89611	-34.57119	51.81414
8.55882	-34.40721	53.24171
10.12977	-34.17265	52.32720
11.70574	-38.41212	52.52685
11.82130	-42.53363	52.89716
14.58662	-40.36936	52.81704
9.20233	-40.57827	52.72181
15.40219	-39.34274	54.59897
8.04560	-39.53543	54.30035
11.04197	-24.33323	65.77637
11.49881	-32.30313	63.91161
11.66750	-33.04795	63.32959
9.82826	-34.76576	60.90652
10.14505	-33.42743	64.09103
9.05885	-33.95477	62.31807
11.11167	-33.79487	62.16130
13.66491	-34.39647	61.15784
13.11562	-33.31072	63.86580
14.15859	-33.70813	62.52223
12.26014	-33.69485	62.14268
12.28371	-38.03483	61.68374
12.31339	-42.29783	61.89783
9.64195	-40.49538	62.16700
14.76245	-40.25706	61.86877

'Mustela_putorius_7203_T06
12.16466	-26.25684	77.73900
12.91013	-33.99822	69.11793
13.05276	-34.86530	67.03165
13.79655	-34.02658	68.08986
15.84840	-34.94525	65.95152
15.61086	-34.47271	67.27194
14.40311	-34.33310	66.15551
11.69246	-33.95767	67.53711
10.85309	-34.58963	64.87266
10.46329	-34.24155	66.45178
11.85562	-34.14608	65.83546
12.91662	-38.67883	65.98947
12.70394	-42.57403	66.25560
15.31721	-40.86595	66.38059
10.17654	-40.77343	66.00331
16.35030	-39.54522	68.21638
9.05156	-39.89534	67.28502
11.97654	-26.47192	80.89866
11.98210	-33.19580	78.03694
12.04896	-34.03200	77.23648
10.51427	-35.54832	73.88618
10.77277	-34.10844	77.70833
9.45561	-34.44114	75.79852
11.49232	-34.59148	75.68764
14.48453	-35.79568	74.62387
13.57998	-34.31052	78.08636
14.69101	-34.84711	76.44041
12.96819	-34.62388	75.91253
11.87348	-38.61491	74.99628
11.46574	-42.42310	75.14747
9.54367	-40.74105	75.14152
14.23140	-41.01450	75.55222

'Mustela_putorius_7203_T09
10.90511	-28.97158	120.49652
11.99859	-34.09874	109.68559
11.93730	-34.95250	107.33505
12.82080	-34.32275	108.27511
14.35561	-35.18419	105.87720
14.25293	-34.62473	107.74729
13.20599	-34.57220	106.53329
10.79531	-34.26407	107.86267
9.73657	-35.21552	105.83029
9.40912	-34.92552	107.11137
10.87983	-34.53421	106.49622
12.26035	-38.54296	106.71152
12.49933	-42.31041	107.08541
14.45689	-40.70965	107.15217
10.05419	-40.92329	106.69912
15.50309	-39.00780	108.76498
8.60027	-39.17189	108.12971
10.81756	-30.82734	121.55562
11.22283	-34.02517	118.87412
11.27367	-34.34640	118.29787
9.31751	-35.45214	115.89970
10.45311	-34.42631	118.17679
9.07662	-34.81318	117.40047
10.48526	-34.82330	116.76132
13.84372	-35.62926	116.28663
12.72656	-34.39790	118.42825
13.89782	-34.63833	117.74273
12.37515	-34.80745	116.82844
11.82491	-38.34000	115.73394
11.63518	-42.33119	115.97058
9.32276	-40.54031	116.06903
14.32524	-40.62379	116.32112

'Mustela_putorius_7203_T10
9.83536	-29.79021	131.34660
11.06641	-34.27832	122.28104
11.17308	-35.22655	120.47255
12.02660	-34.24518	121.27052
13.53497	-35.17873	119.01991
13.85533	-34.61168	120.50841
12.46159	-34.71885	119.55551
9.83983	-34.71547	120.86733
8.43714	-35.96934	119.24932
8.39244	-35.49278	120.58615
9.67787	-35.26042	119.29034
11.60142	-38.65353	119.38888
12.12304	-42.43225	119.57405
14.09429	-40.51857	119.40759
9.80150	-41.21507	119.58904
15.20215	-39.36507	121.18710
8.43748	-39.84579	121.01302
10.02489	-30.87296	133.96759
10.90299	-34.29667	131.32281
11.09909	-34.72584	130.88441
9.04014	-36.34437	128.73492
9.71993	-35.20055	131.00233
8.56169	-35.74254	130.10281
10.12648	-35.51625	129.59959
13.42548	-35.55927	128.79155
12.33916	-34.77881	131.16086
13.55408	-34.80905	130.30609
11.85451	-34.99923	129.72606
11.73446	-38.75583	128.51357
12.40286	-42.44765	128.81830
9.34927	-41.03862	128.90962
14.79304	-40.37557	128.90372

'Mustela_putorius_7343_T01
22.26898	-20.64217	-27.24973
22.52996	-32.00436	-30.25755
22.31387	-33.37368	-30.98292
26.61355	-34.39606	-30.89961
26.86665	-35.75685	-33.63121
28.08721	-34.06894	-32.31596
25.88790	-35.53401	-32.11055
18.35021	-34.19879	-30.49136
18.43583	-35.70423	-33.15395
17.13412	-34.14655	-31.88750
19.17629	-35.15350	-31.61427
22.37862	-37.05010	-30.57796
22.64836	-40.87102	-29.34269
25.11543	-38.69033	-30.39773
19.71151	-38.75302	-29.95795
26.24405	-39.37042	-28.44149
19.10707	-39.47439	-28.44587
21.78880	-20.88955	-23.94383
22.81427	-31.24924	-24.54384
22.85517	-31.62826	-24.66651
18.95074	-34.44369	-25.65661
19.20606	-33.48462	-22.80116
18.51670	-32.80660	-24.42646
20.19210	-34.26314	-23.95579
26.23101	-34.30492	-25.38579
26.19464	-33.25156	-22.80824
26.90617	-32.78875	-24.47647
25.27417	-34.06414	-24.10230
22.91050	-36.33039	-23.52028
22.82870	-40.52066	-23.02980
20.24762	-38.28959	-22.87631
25.29549	-38.54453	-23.01279

'Mustela_putorius_7343_T02
21.15962	-23.15306	-10.40107
21.94360	-32.88763	-16.64903
22.13029	-33.73432	-18.17664
25.31073	-34.07225	-17.40380
25.85635	-34.62153	-20.70547
26.49015	-33.07310	-19.63087
24.25586	-34.51518	-19.36615
18.29085	-34.60041	-17.64232
18.31354	-35.30618	-20.27119
19.55438	-34.93464	-18.66624
17.16951	-33.84216	-19.58808
22.32057	-37.31956	-18.26423
22.71053	-41.14584	-18.00300
24.82170	-39.16512	-18.19287
20.01511	-39.48788	-18.04843
26.16063	-39.29834	-16.74554
18.55760	-39.52999	-16.60560
21.01581	-23.40147	-8.40586
21.82897	-32.80178	-9.40240
21.93753	-33.44884	-10.00667
20.06844	-35.05788	-11.93079
20.69598	-33.68118	-8.82701
19.19220	-34.45920	-10.17531
21.35792	-33.99598	-10.71414
23.54552	-34.98004	-11.92868
23.27458	-33.37659	-9.03528
24.52500	-34.22305	-9.96261
22.66777	-33.67485	-10.63853
22.43001	-37.59789	-10.68255
22.77649	-41.53934	-10.87872
19.98871	-39.89159	-10.71897
25.11857	-39.45184	-10.74338

'Mustela_putorius_7343_T05
22.46019	-25.92041	30.31356
22.28688	-34.19423	23.23107
22.31787	-34.73954	21.44489
23.93088	-34.58098	23.04373
24.07283	-34.51037	20.08587
25.15918	-34.78617	21.58289
23.15796	-34.11423	21.42568
20.17833	-34.59458	22.76984
20.48553	-34.47132	19.89856
19.29312	-34.69106	21.21535
21.46670	-34.13626	21.26904
22.08376	-38.25751	20.33792
22.00893	-41.97966	20.66993
25.00568	-40.28602	21.02230
19.47489	-40.09213	20.78299
25.60323	-39.27669	22.16975
18.62651	-38.85732	22.28279
22.43202	-25.96264	32.91180
22.54445	-33.51207	30.72803
22.54740	-33.91543	30.19534
20.71027	-35.15434	27.62580
20.92153	-34.09972	30.85372
19.79220	-34.36864	29.25605
21.63773	-34.30287	29.25156
23.85263	-35.19819	27.79315
23.83596	-34.22101	30.62706
24.69327	-34.55426	29.24766
22.88528	-34.21447	29.18492
22.16174	-38.16060	28.16490
22.03768	-41.82359	28.25104
19.64995	-40.03924	28.30707
24.49933	-40.21368	28.31358

'Mustela_putorius_7343_T10
20.99924	-30.70963	94.88622
20.70770	-34.50162	88.73827
20.74409	-35.49771	86.89393
22.22893	-34.88739	87.52949
22.75206	-35.83932	84.84782
23.28069	-35.27058	86.43545
21.58444	-35.03202	85.88708
19.16683	-35.10399	87.93650
18.58488	-35.97431	85.32951
17.97095	-35.33570	86.67058
19.46799	-35.25795	86.11395
20.81243	-38.67427	85.61230
21.07593	-42.17764	86.03297
23.15012	-40.43176	85.81317
18.89355	-40.65855	86.27394
24.14997	-39.74346	87.64966
18.36120	-39.47633	88.47834
21.48603	-30.56919	96.79392
21.41071	-34.31299	97.23503
21.42111	-34.67506	96.55025
19.64812	-35.53268	94.12252
19.81479	-34.84784	96.61909
19.13064	-35.16359	95.33015
20.43190	-34.98367	95.30341
23.12457	-35.51588	93.85387
22.71618	-34.75548	96.55475
23.40033	-35.05376	94.99463
21.97868	-34.93428	94.76622
21.43737	-38.25309	93.43449
21.84181	-41.88179	93.82871
19.42279	-40.29433	94.26791
24.05238	-40.07646	93.93131

'Mustela_vison_0147_T02
3.60754	-7.16714	-2.13843
-4.12797	-6.57128	1.95196
-5.40702	-6.50866	5.05561
-5.61219	-4.00130	4.73123
-6.03948	-2.50457	7.50302
-4.33896	-2.15291	6.39405
-6.43287	-3.59638	6.17461
-5.66281	-9.04142	4.55601
-5.79747	-11.02127	7.33859
-4.62286	-11.01825	5.46733
-6.85209	-9.80432	6.28141
-8.83690	-6.39698	5.59446
-12.11553	-6.35848	4.71525
-10.19837	-3.82102	5.29207
-10.58152	-8.70856	5.07584
-10.58988	-3.17476	4.11971
-10.25615	-9.76249	3.91884
4.77730	-7.11168	-4.60978
-3.28243	-6.89138	-3.74453
-4.46094	-6.73110	-3.33187
-6.27104	-9.00711	-1.37657
-4.48209	-8.45787	-4.41896
-5.36832	-9.68268	-2.84011
-5.14125	-7.86741	-2.44123
-6.06148	-4.24927	-1.22389
-4.64643	-4.57919	-4.25332
-5.14892	-3.48849	-2.81697
-5.03988	-5.49145	-2.27369
-8.47782	-6.32198	-2.75646
-11.82166	-6.20410	-2.92996
-9.92385	-8.66613	-2.70789
-9.88555	-3.86009	-2.83448

'Mustela_vison_0147_T03
3.80860	-6.36591	-16.27350
-3.67529	-5.27764	-11.65475
-5.18388	-4.88496	-7.23219
-4.41361	-2.39974	-7.30983
-5.22948	-2.49131	-4.66529
-4.92501	-1.53832	-6.11360
-4.47589	-3.09653	-6.05554
-5.13859	-7.77682	-7.63051
-6.41198	-7.84345	-4.87824
-5.98785	-8.74129	-6.73173
-5.00334	-7.18929	-6.28196
-8.15201	-4.55698	-6.53319
-11.51112	-3.99556	-7.53425
-8.88378	-1.84281	-7.04673
-9.95096	-6.77576	-7.00319
-8.29445	-1.13813	-8.07370
-9.25617	-7.75915	-7.86587
3.98798	-6.86656	-18.49730
-2.93761	-5.61384	-17.12960
-4.16076	-5.41425	-16.04305
-5.70206	-7.23601	-13.95871
-4.55868	-7.09094	-16.76369
-5.28895	-8.01184	-15.19030
-4.71999	-6.21266	-14.96350
-5.15282	-2.92514	-13.84502
-3.94784	-3.26025	-16.59396
-4.40470	-2.46431	-15.05287
-4.43054	-4.20847	-14.90603
-7.97033	-4.51406	-15.09865
-11.35835	-3.88136	-14.89914
-9.72822	-6.43438	-15.28174
-9.02052	-2.28627	-15.14534

'Mustela_vison_0147_T04
3.39171	-5.71929	-29.60428
-3.82794	-4.66171	-24.16695
-5.08217	-4.27287	-19.76074
-4.51912	-2.21026	-20.56492
-5.50904	-1.24783	-18.14935
-5.13671	-0.78776	-19.96147
-4.72011	-2.24053	-18.98506
-4.88066	-6.55204	-20.04529
-6.40973	-6.90465	-17.48414
-5.75315	-7.68750	-19.24031
-5.17294	-6.15074	-18.53198
-8.27356	-3.89608	-19.51618
-11.47521	-3.61526	-20.11344
-9.03250	-1.27905	-20.45140
-9.80217	-6.20971	-19.70443
-8.79820	-0.92586	-22.22160
-9.69871	-7.10425	-21.12688
3.30157	-6.50001	-31.77333
-2.97855	-5.42841	-29.27765
-4.03305	-5.40535	-28.33059
-5.14808	-7.12163	-26.63456
-4.09235	-7.35772	-29.18312
-4.59885	-8.05184	-27.75648
-4.32668	-6.39676	-27.91235
-4.62046	-3.35237	-27.22295
-3.66138	-3.51676	-29.64067
-4.06370	-2.73855	-28.45101
-3.90514	-4.28383	-28.38847
-7.89628	-4.96098	-27.95237
-11.14001	-4.55958	-27.82250
-9.22100	-6.90653	-27.72614
-8.91698	-2.68300	-28.27420

'Mustela_vison_0147_T05
3.09399	-3.57284	-42.48617
-3.92689	-3.27470	-33.62516
-4.78745	-3.51052	-31.75713
-4.03621	-1.80227	-32.50971
-4.98076	-1.09008	-29.83691
-4.44328	-0.59917	-31.42360
-4.26555	-2.07762	-30.76392
-4.48664	-5.48043	-32.66768
-5.36342	-6.20685	-30.21091
-5.09942	-6.81295	-31.89269
-4.52392	-5.15641	-31.14661
-8.12917	-3.15177	-31.42924
-11.23795	-2.76629	-32.27780
-4.60056	2.15561	-29.68002
-9.63729	-5.21820	-32.03724
-8.60577	0.05629	-33.28835
-9.23367	-5.83531	-34.31188
2.89114	-3.59678	-44.04842
-2.37172	-3.39562	-41.68233
-3.29221	-3.35356	-40.79764
-4.22552	-4.84477	-39.33041
-3.72656	-5.06336	-41.57205
-3.98425	-5.58596	-40.27778
-3.59853	-4.07048	-40.52155
-3.66356	-1.74668	-39.51503
-3.19622	-1.49624	-41.66936
-3.31731	-0.93977	-40.40905
-3.29885	-2.34364	-40.60532
-7.41001	-2.67670	-39.89301
-10.51728	-2.30088	-39.95787
-8.74960	-4.74756	-40.03679
-8.41549	-0.51786	-39.82265

'Mustela_vison_0147_T06
2.61807	-4.00706	-55.13879
-3.82562	-3.59613	-46.30037
-4.41128	-3.47548	-44.04415
-4.02825	-1.93253	-45.37496
-4.49439	-1.41999	-42.93442
-4.53742	-0.69999	-44.44132
-3.88544	-2.43532	-43.84312
-4.01173	-5.46891	-45.06454
-4.71458	-6.01017	-42.67723
-4.43677	-6.61612	-44.30391
-3.99033	-4.85127	-43.74232
-7.85085	-3.54410	-44.22108
-10.98116	-3.65692	-44.94302
-9.00397	-1.51115	-44.54873
-9.11836	-5.33805	-44.33834
-8.49783	-0.70182	-46.01250
-8.45167	-6.42686	-45.18644
2.28867	-3.80692	-56.66132
-2.79266	-3.99982	-54.28180
-3.48715	-3.98099	-53.75889
-3.90478	-5.52820	-52.59948
-3.49669	-5.35590	-54.53593
-3.54945	-6.13904	-53.62417
-3.60878	-4.85809	-53.57824
-3.96959	-2.42414	-52.63711
-3.43179	-2.31384	-54.36346
-3.66177	-1.67482	-53.66610
-3.61989	-3.10040	-53.59298
-7.32851	-3.83149	-52.46158
-10.44191	-3.82382	-52.45403
-8.54377	-5.79718	-52.52481
-8.51853	-1.59152	-52.57413

'Mustela_vison_0147_T07
3.18171	-1.15004	-67.90061
-2.99404	-1.50236	-59.47847
-3.51658	-1.78962	-57.42365
-3.01221	-0.14749	-57.91178
-3.54480	-0.03897	-55.87529
-3.60178	0.83927	-56.96557
-3.07412	-0.69962	-56.74836
-3.24805	-3.29060	-58.78496
-3.66956	-3.78166	-56.46022
-3.69146	-4.36521	-57.83722
-3.10999	-2.82245	-57.37138
-6.81024	-1.57338	-57.54363
-9.95823	-1.08909	-57.99175
-7.92686	0.77512	-57.70745
-8.57392	-3.15242	-57.96643
-7.11065	2.01518	-58.93630
-7.35824	-4.58424	-58.87571
2.88256	-1.00072	-69.52535
-1.41442	-0.82499	-67.60588
-2.31799	-0.78477	-66.98306
-3.09888	-2.65820	-65.71911
-2.48047	-2.31293	-67.59184
-2.70274	-3.04784	-66.77003
-2.63500	-1.85268	-66.53580
-2.83772	0.58759	-65.59193
-2.32956	0.55304	-67.47946
-2.44350	1.16232	-66.60632
-2.46106	-0.07090	-66.62460
-6.36611	-0.78920	-65.75200
-9.45239	-0.64348	-65.94726
-7.52925	-2.95379	-66.05997
-7.33624	1.13330	-65.83481

'Mustela_vison_0147_T08
-1.48744	-10.45667	101.73361
-6.20055	-16.56381	101.84838
-7.33250	-20.43679	102.40746
-6.98244	-19.36498	103.64611
-7.58235	-21.65216	104.16492
-7.50384	-20.37508	104.68681
-6.93391	-20.82567	103.30016
-6.74671	-19.56198	100.70838
-7.30285	-21.87925	100.35826
-7.03348	-20.59039	99.73652
-6.87327	-21.00676	101.35340
-10.80835	-20.65968	101.82750
-13.66308	-19.92201	101.61852
-11.96347	-20.17803	103.68846
-11.98062	-20.49917	100.02068
-10.99171	-19.21308	104.63285
-10.81245	-19.16853	98.88071
-1.60164	-8.55041	101.60709
-5.25510	-10.20818	101.34385
-6.12531	-10.86907	101.45477
-6.85200	-12.99329	99.87032
-6.11465	-10.50900	100.18871
-6.35405	-11.73650	99.40250
-6.42617	-12.06039	100.78718
-7.01806	-12.61421	102.74157
-6.22008	-10.27114	102.57637
-6.73246	-11.35110	103.18094
-6.46813	-11.76208	102.02453
-10.07512	-12.51281	101.20831
-12.99539	-12.38655	100.80975
-10.89711	-12.54284	99.03042
-11.24155	-12.11810	103.28760

'Nasua_narica_5542_T01
242.00659	109.70979	154.13019
238.26170	103.05355	138.99870
237.96841	102.88832	137.69688
230.43446	101.65105	137.33292
230.62378	97.94692	136.06218
229.46375	99.61073	138.37006
231.44238	100.17931	136.05818
244.18541	101.85391	134.11992
243.37949	98.35883	132.64520
245.73297	100.21756	134.33762
242.67560	100.35825	133.00130
236.38383	101.39570	131.25072
234.64081	102.32252	126.42672
232.15776	101.47690	130.17520
239.51509	102.01076	128.32681
230.32402	103.36279	130.10686
240.58897	104.13971	127.74945
241.39029	111.89028	153.02669
237.96237	107.27361	138.72881
237.73477	106.16736	137.76187
243.05084	106.94736	133.55774
242.78285	110.05089	134.32298
244.56422	108.40690	134.76489
241.66100	108.54451	133.88078
230.68240	106.15268	136.52361
230.73062	109.13937	137.65405
229.93289	106.97651	138.53876
232.07849	107.96596	135.94336
235.83864	108.82648	131.70120
234.63182	109.55520	126.75244
239.49387	109.54575	128.31142
231.40607	109.27077	129.98143

'Nasua_narica_5542_T02
236.18005	129.62146	151.56177
235.19792	120.90652	138.16447
235.17613	120.97547	137.04924
230.15584	119.67850	134.98187
228.70276	115.87025	133.89035
227.66849	117.52544	135.99246
230.23001	117.83954	134.07253
240.56517	119.26546	134.47423
242.03036	116.42786	133.77069
242.73871	118.13980	135.08606
240.39354	118.03732	133.55110
235.15404	118.12041	130.68416
235.16415	118.86980	125.66840
231.04549	118.75670	128.59091
238.86856	118.97935	128.01918
229.43620	120.03864	129.83157
240.44522	120.66964	129.43849
234.87450	132.37654	151.42816
235.07297	125.53024	137.40944
235.26120	124.97104	136.59805
239.65759	123.79305	133.54358
238.98227	127.18509	134.98083
240.41080	125.90764	134.01245
238.53246	125.46383	134.92865
230.41035	123.73448	133.95425
230.50195	126.86926	135.05170
229.24716	125.43475	134.21686
231.29826	125.00798	135.01701
234.76419	125.86610	131.06615
234.66808	126.26299	125.81410
239.13731	126.13517	128.70576
230.74332	126.09246	128.71844

'Nasua_narica_5542_T04
235.12971	166.92757	153.38348
235.50822	158.64070	136.17622
235.70178	158.58473	134.99791
230.94221	156.83618	133.47742
231.72151	153.96010	133.29196
230.25992	155.05667	132.63165
232.30730	155.80913	133.87987
240.54205	157.53870	133.41968
240.18173	153.55234	133.15491
241.58720	155.75287	132.52650
239.43283	155.60132	133.77623
236.02550	155.51761	129.20386
235.83162	156.45964	123.48541
232.20505	155.72424	126.99893
239.66241	156.17432	126.96054
231.06288	156.95808	128.78824
240.77206	157.59135	129.01067
234.58374	170.29205	153.62944
235.18156	165.76971	138.21892
235.42067	162.91913	135.40169
239.10321	162.25757	133.60428
238.66655	165.85837	134.80350
239.75258	163.98323	134.25972
237.89914	163.87256	134.73474
231.81126	161.74290	133.64926
231.85144	165.32721	134.89384
230.83195	163.68854	134.43164
232.82137	163.34773	134.64888
235.41406	163.71611	129.85022
235.36453	164.23389	124.14879
239.46657	163.99385	128.00156
231.47488	163.76651	127.77715

'Nasua_narica_5542_T05
233.82701	187.82079	153.58632
235.57146	179.12289	136.64510
235.64302	179.34769	135.95947
230.68747	177.31963	133.63509
231.99751	174.11166	134.07819
230.28207	175.32414	133.07556
232.29907	176.13129	134.48540
241.34441	178.13867	134.59262
240.90756	174.74998	134.61702
242.32568	176.20728	134.27318
240.12009	176.45778	135.11549
236.72621	175.93703	130.37325
237.00014	176.45943	124.58818
233.04697	175.84161	127.50896
240.52084	176.54269	127.99518
231.23167	177.32347	129.54387
241.59015	177.91023	130.28424
232.98065	190.67142	153.20906
235.29750	186.31039	138.99113
235.97330	183.20091	135.92674
239.90056	182.47324	134.35077
239.09726	186.53258	135.35117
240.30128	184.37843	134.93013
238.40712	184.41228	135.43556
232.09296	182.09538	133.90193
231.88762	185.60228	134.74945
231.08394	183.98300	134.25548
233.03279	183.81339	134.99446
235.80148	183.91325	130.33258
236.27458	184.02277	124.81947
239.80867	184.45595	128.07375
232.09953	183.72992	127.67445

'Nasua_narica_5542_T06
238.70335	207.05360	154.24719
237.19173	197.43515	137.18919
237.17648	196.10092	135.73750
232.31076	195.53369	135.25288
233.03719	191.42058	134.66812
231.24870	193.13017	134.31210
233.91937	193.58253	135.20004
241.22667	194.70094	133.75871
240.67953	190.77606	133.48947
241.77129	192.55907	133.23517
240.25264	192.89067	134.33511
236.61700	193.05762	130.01721
235.78056	193.68286	124.41537
232.47961	193.67947	127.71477
239.78891	193.52129	126.59727
231.93532	194.83977	130.27132
240.88806	194.57990	129.13593
239.64445	211.57515	154.24841
237.78197	203.84792	138.67184
237.15877	200.86902	136.08345
240.37573	199.90454	133.83475
239.95273	203.29010	135.93427
241.15680	202.02492	134.54596
239.53815	201.63390	135.10800
233.65863	199.96680	134.72690
234.45807	203.52867	136.65561
233.03810	202.21725	135.61368
235.15698	201.62842	135.76581
236.51859	201.42250	130.46078
236.13438	201.67104	124.69810
240.13629	201.64796	127.69511
232.58237	201.83446	128.27133

'Nasua_narica_5542_T07
238.61690	226.97246	150.31822
236.14264	215.31497	136.85358
235.93811	213.92332	135.66290
231.43561	213.35941	135.45749
231.85333	209.35577	134.82449
230.47308	211.29480	134.78998
232.96712	211.59790	135.33755
240.13083	212.83937	133.84528
239.44513	209.27295	133.64420
240.71680	211.14035	133.04535
238.86391	211.34833	134.34392
235.22882	210.84317	129.88753
234.28741	211.42056	124.11756
231.01616	211.29622	128.15166
238.50317	211.35951	126.95387
230.66100	212.53384	130.77711
239.42981	212.57054	129.38148
238.60149	230.11168	149.86581
236.56046	222.60246	137.85910
236.47000	218.96960	135.75708
239.22821	218.32613	133.78580
238.78113	222.09744	134.98238
239.82957	220.41827	134.30443
238.22293	220.21194	134.86855
232.71982	218.01476	134.83366
233.03809	222.13496	135.76526
231.79703	220.28845	135.51823
233.81808	220.16649	135.65430
235.21997	219.43123	130.26517
234.50885	219.86569	124.42990
238.54947	219.69046	127.46182
231.11580	219.84421	128.55338

'Nasua_narica_5542_T08
234.93095	244.09311	150.24982
234.67137	230.34131	136.98911
234.76147	229.72063	136.16197
230.68355	229.20703	135.06627
231.12552	224.75981	134.89529
229.57242	227.02539	134.85298
232.23946	227.10101	135.49992
239.25456	228.88528	134.70198
238.77757	224.73097	134.48489
240.11264	227.06169	134.33939
237.95107	226.92744	135.30565
234.89632	226.43233	130.28117
234.67007	226.94131	124.31879
231.02304	226.74557	127.75802
238.32352	226.77464	127.61981
230.54655	227.92451	130.71510
239.22556	228.46152	130.11067
235.08539	246.98058	148.65640
234.98225	238.43973	137.83350
234.93669	234.37236	136.28026
238.24228	234.43422	134.85394
237.33466	238.27002	135.79489
238.73222	236.56194	135.39354
236.76291	236.22638	135.67723
232.05696	234.10773	135.35294
232.18611	238.18500	136.08595
231.06908	236.62215	135.59895
232.96329	236.06711	136.04582
234.46634	235.05795	130.75008
234.43414	235.18173	124.50845
238.33443	235.30914	128.16806
230.59088	235.11978	128.77614

'Nasua_narica_5542_T09
235.77660	260.07654	148.95248
235.11671	246.12180	136.24985
235.01680	245.27650	135.21004
231.70920	245.17725	134.44128
231.56699	240.70512	134.32408
230.32800	242.83119	133.87749
232.62242	242.68819	134.72758
239.22099	244.61093	134.21989
238.51796	240.27502	133.98834
239.96684	242.53746	133.76028
237.67180	242.62112	134.51256
234.95049	241.86360	129.74886
235.00310	242.41060	123.35358
231.08951	242.23322	127.20207
238.42001	241.98845	126.83672
230.62091	243.86275	130.03413
239.34787	243.73824	129.54518
235.55203	264.02563	147.86816
235.49747	254.66811	137.03490
235.42000	250.44925	135.23865
238.17836	250.89389	134.17276
238.19679	253.63005	134.51215
239.31981	252.22937	134.07181
237.70364	252.31714	134.54475
232.45630	251.01704	134.44055
232.57832	254.38261	134.89320
231.45206	253.20766	134.65926
233.45824	252.78807	134.95609
235.23264	250.79352	129.87877
235.27951	250.80540	123.39349
239.37643	250.64330	127.52242
231.25993	251.15192	127.49308

'Neofelis_nebulosa_Z.2001.008_T01
248.17775	32.43079	252.00912
250.15068	25.89674	221.70987
250.05847	25.37089	218.95547
241.62074	22.64316	213.95985
238.46561	15.64764	213.13174
238.18829	19.51625	215.06125
241.63182	18.32014	211.89616
259.14532	21.96819	213.95671
262.12650	15.88844	214.32713
262.65213	19.37409	216.25310
259.01941	18.81973	211.94405
249.58952	20.80669	206.41762
250.93326	23.30910	200.17068
245.83324	22.71830	203.47342
255.20570	22.97994	203.39862
243.16374	26.19333	202.55292
258.26303	26.55089	202.89711
248.46991	36.41912	251.38649
249.44179	35.78374	221.55893
249.59943	35.02305	220.22610
258.89484	33.53350	214.83290
258.20996	37.64941	216.28687
260.48227	35.91698	217.43500
256.44952	35.66446	214.78847
241.61870	33.46948	214.70235
242.32336	38.03117	216.06795
239.83800	35.41888	217.37486
243.55801	35.65926	214.69389
250.01921	35.71828	207.80856
250.24144	37.39811	199.58475
255.39685	37.61363	203.60074
244.70076	37.41715	203.21375

'Neofelis_nebulosa_Z.2001.008_T02
254.89140	60.47910	254.22087
251.28783	51.75636	221.57309
250.82758	50.93453	219.28952
244.01591	47.85307	216.91460
240.49974	43.97082	218.21286
241.30421	47.52762	218.26862
242.42690	44.14417	215.94316
257.32486	47.38601	215.30112
260.73373	43.30484	215.15320
260.67340	46.33869	216.25204
257.27048	43.86725	213.53703
249.58153	46.83192	209.06104
248.99472	48.84883	201.19766
243.94565	48.72695	205.34979
253.56949	48.41713	204.04962
240.60725	50.28056	208.28905
257.37729	49.09547	206.55397
254.26109	63.29211	253.73734
251.67093	63.90883	222.21733
251.67082	63.11084	220.73792
257.02686	58.29127	212.94545
255.76013	64.08213	216.51112
257.85876	61.61411	214.89859
254.85168	60.21018	215.67407
244.53125	59.86690	215.50650
247.74257	64.50563	218.52452
244.95155	63.35136	217.43542
247.05200	61.11389	217.49576
249.60629	61.32722	209.51715
249.15042	63.27272	201.31377
254.38100	62.63823	205.05841
243.87720	62.74070	206.18190

'Neofelis_nebulosa_Z.2001.008_T03
252.28618	91.02010	253.02522
248.62720	78.57489	219.57431
248.43913	76.40726	217.69221
244.14703	76.25308	217.79991
241.33699	72.36035	215.52704
240.40556	74.80180	216.52338
243.56358	72.90153	216.73212
252.52766	76.04983	217.51741
253.38393	69.81485	214.58968
255.37260	73.73560	215.62238
251.71753	72.90985	216.64095
247.56462	72.72252	208.54633
247.14336	74.23872	200.97020
242.28212	74.12037	205.52133
252.97768	73.93322	204.96529
240.60829	75.69408	208.89537
254.35275	74.73568	207.87518
252.22418	92.69750	252.80032
249.06047	92.16284	224.35458
249.23183	90.98322	221.72586
253.42987	86.46712	217.53366
252.00270	91.72556	220.71500
254.18216	89.38592	219.46716
251.18822	88.72819	219.69978
244.25293	87.44038	218.07436
246.33684	91.83244	220.99443
244.13130	90.02741	219.94928
246.92848	88.75738	219.89282
248.02377	87.61463	210.60231
247.84831	88.11460	202.14261
253.31696	88.17922	206.56329
242.90613	88.55490	206.72707

'Neofelis_nebulosa_Z.2001.008_T04
247.38011	117.84047	254.08807
247.92484	103.43655	221.51927
247.68051	102.72241	219.82037
242.03148	100.10965	217.96393
240.68350	94.99277	215.23648
239.69751	97.93567	216.51923
242.18695	97.15556	217.22800
253.49835	99.82842	217.84674
254.01611	93.87147	215.18773
255.76205	97.60022	216.25896
252.45459	96.23075	217.32137
247.89702	97.98846	210.88319
247.49046	99.28255	202.64505
242.95930	99.30264	206.19748
251.86176	98.73738	205.43767
240.76846	102.94686	208.52538
254.44424	102.71853	208.30597
247.22267	119.82905	253.93848
247.93512	116.59211	224.95438
247.88583	116.07861	222.98599
253.57382	110.26451	217.30461
250.60391	117.69334	221.49393
253.87982	114.35442	219.66187
251.16762	113.06719	219.87633
242.52010	111.19349	217.69330
245.30881	117.78316	221.40797
242.49493	115.39169	220.02124
245.05937	114.11824	220.18623
248.20587	112.43037	211.81424
248.33916	113.42538	203.49205
253.13771	112.99916	207.69588
243.18260	113.25237	207.35144

'Neofelis_nebulosa_Z.2001.008_T06
250.80698	186.96271	245.18869
249.10721	160.61684	221.12273
248.88914	157.55916	219.70633
246.34972	157.96431	220.17773
243.67433	153.22177	218.66766
243.52005	156.15952	219.30927
246.06931	154.67285	219.70555
252.46773	157.56882	219.84077
253.81201	152.89311	218.62372
254.69550	155.69304	218.89104
252.07686	154.54256	219.73410
248.64787	153.05690	211.20697
248.37541	154.03719	202.42542
243.27483	154.11743	206.90057
253.63725	153.72520	206.23151
241.76898	156.34863	209.54184
255.35199	157.45242	210.20703
251.58292	187.80009	241.93213
249.71445	175.75635	223.82077
249.69742	174.21684	222.16676
253.74701	168.10985	218.21027
251.88174	174.13240	220.54480
253.97343	172.24661	219.92461
251.29764	170.43628	220.07591
245.11119	168.94205	218.96193
247.21394	175.82776	221.05084
244.88783	173.59718	220.30367
247.74298	171.60779	220.51054
249.12070	167.79562	211.20657
249.23936	167.81447	202.97197
254.27524	167.60626	207.88782
244.07260	167.98315	207.55823

'Neofelis_nebulosa_Z.2001.008_T07
247.09329	214.15627	243.81432
247.35440	187.65140	220.26576
247.21056	185.73485	218.96999
243.68613	184.98067	218.85703
243.30702	180.70596	217.70560
241.86552	183.00941	218.00575
244.77036	182.34450	218.84877
250.25830	185.88742	219.26035
251.81219	180.96579	217.72256
252.79468	184.05891	218.16116
250.25357	182.66765	218.89233
247.34274	180.83440	210.17555
247.34505	181.53394	201.91714
242.42487	181.70189	205.65501
252.97285	182.16658	205.53729
240.80109	185.74673	208.30737
253.64328	185.73933	207.77600
247.24277	216.61200	242.26154
247.08896	204.33109	224.65002
247.14029	203.13757	222.95143
251.01567	197.82257	219.09117
248.72598	203.69971	221.24417
251.36559	201.63614	220.23911
248.39345	200.09377	220.40283
242.79398	197.17299	218.71112
245.16573	203.55579	220.99278
242.53308	201.25343	220.29462
245.34512	199.81949	220.36308
247.01363	195.69240	210.96223
247.09869	196.30458	202.86443
252.53821	195.97935	207.68524
241.74445	195.71843	207.35820

'Neofelis_nebulosa_Z.2001.008_T08
244.86043	242.73457	238.62270
245.92355	216.88594	220.26285
245.88223	214.27933	219.00243
243.77010	215.49890	219.36082
241.85471	210.27043	218.35269
241.05052	213.41745	218.36769
243.55330	212.05858	219.12061
248.68852	215.32599	219.25159
250.32594	210.47701	218.79376
251.18225	213.30328	218.62659
248.17641	212.35197	219.37184
246.90343	207.81403	210.44276
246.74989	208.70062	202.77840
240.93309	209.45309	206.13022
251.79605	209.15172	205.67485
239.46866	211.72876	210.00215
253.11414	210.54402	209.76299
244.77303	245.54370	237.09805
246.37750	233.35262	222.70938
246.33720	232.10672	221.00049
250.44138	226.58492	218.17511
248.35280	232.95201	219.32303
251.12241	230.63760	218.88339
247.79782	229.56622	219.50777
242.61673	227.03368	218.23788
244.32315	232.67094	219.29169
241.76721	230.30846	218.90012
245.15520	228.95190	219.33456
246.68916	223.30081	210.67972
247.13132	223.06979	202.16109
252.60092	223.03255	207.25351
241.51746	223.45990	206.37654

'Neofelis_nebulosa_Z.2001.008_T09
247.89864	265.77417	238.26617
248.44846	242.51378	220.16879
248.58195	241.04240	218.57405
245.14801	241.69395	218.78839
244.17099	236.09000	217.44885
245.72803	238.57959	218.77739
243.09480	239.17160	217.68231
252.02484	241.82690	218.78893
253.01320	236.34770	217.57274
254.51068	239.68307	217.59398
251.61853	238.64731	218.59689
249.00871	235.72804	210.33553
249.21544	236.05934	201.72914
243.42763	236.52946	205.18604
254.47694	236.38788	205.41269
241.93895	239.79706	209.39633
255.56459	239.89717	209.15634
247.07611	267.74655	235.89743
247.24492	259.36969	223.98952
247.54524	258.28668	222.70598
253.00565	253.02831	218.18701
249.69766	259.59732	221.34648
252.61633	256.80298	220.20778
249.75716	255.49727	220.25975
243.38680	252.64374	218.32693
244.53072	259.36978	220.38470
242.29465	256.62579	219.60666
245.37811	254.92363	219.92294
248.15193	250.27863	211.46317
248.48624	251.40363	202.63048
254.20201	251.41449	208.30331
242.10454	250.49434	207.45845

'Otaria_byronia_Z.2004.179.1_T02
262.63998	-180.50313	278.58389
270.21667	-212.36337	242.39252
270.22321	-213.39214	237.65140
254.50339	-218.04715	230.98935
254.97867	-237.38838	232.01802
247.49475	-228.39032	236.52260
262.84235	-226.73375	232.81764
286.42960	-213.89729	233.95627
291.13464	-230.63280	233.32825
294.89493	-221.01208	239.83287
281.87039	-223.35078	233.60788
273.04150	-223.79100	225.55128
273.84500	-222.05957	192.43713
262.01968	-225.74878	210.39441
284.20483	-222.73230	211.58658
255.53830	-213.01906	207.99313
285.60382	-207.80519	209.23909
259.65475	-167.30396	275.54767
264.03931	-178.60466	237.62502
264.39847	-183.06641	234.72592
279.56653	-187.56079	228.25943
276.49109	-173.63742	230.65671
284.01422	-179.21487	228.17650
273.49176	-182.23117	230.17310
251.33403	-190.77312	227.30377
251.96391	-178.90369	228.67892
246.72885	-183.02716	227.20628
257.20718	-185.38457	229.83801
265.76385	-189.33972	220.16449
267.93500	-195.18135	191.85056
280.21338	-185.75677	202.67601
252.31407	-190.52269	201.58810

'Otaria_byronia_Z.2004.179.1_T03
277.47714	-128.23814	264.11047
271.33279	-150.57263	221.25671
270.85468	-150.47231	218.64107
261.07553	-153.50735	216.00473
255.21712	-164.49091	211.43567
251.84113	-156.35721	212.90936
263.23453	-160.83833	214.13000
280.34473	-154.62068	213.25690
281.66171	-166.06569	207.85019
287.49634	-157.76830	207.00098
276.67297	-160.94911	212.44322
268.01880	-158.04980	204.45129
264.92010	-150.54623	176.16336
254.66530	-151.66132	190.88190
278.52368	-153.33348	187.30276
248.83131	-147.81931	204.89261
287.61893	-148.46185	197.32634
278.98819	-117.24450	264.61176
274.35886	-119.42867	230.48679
272.89090	-122.29450	225.43698
281.71521	-125.37034	217.13499
282.10742	-115.67489	221.34106
286.04608	-121.12970	218.06110
277.81882	-119.84418	221.20926
263.26166	-125.81975	218.87537
263.24176	-116.01453	222.45340
259.01230	-119.94096	220.63997
267.34232	-121.69061	221.07233
270.55560	-123.89036	208.60864
267.44086	-119.08894	180.50375
283.85745	-119.12846	192.03908
255.39500	-116.93336	195.22011

'Otaria_byronia_Z.2004.179.1_T04
273.66318	-70.90382	280.18604
271.09097	-92.71700	240.20490
270.19525	-93.47604	235.37988
256.98251	-97.82047	232.11705
254.42458	-111.91534	227.82190
250.37837	-101.99520	228.96999
261.61588	-105.55482	231.46860
284.65457	-97.68349	229.13388
283.19870	-111.41612	226.35307
289.73993	-103.82591	225.74928
277.93292	-104.29234	230.97952
269.27600	-102.59482	222.70580
266.77295	-95.65245	192.60408
256.92041	-100.12264	211.01245
280.31277	-99.69979	210.49022
242.49557	-106.94608	230.68344
289.87228	-92.37098	215.72858
273.77960	-56.40633	282.30756
271.80130	-59.99654	245.21570
272.12051	-62.95454	240.97580
282.36249	-67.92335	232.73041
281.90051	-58.15459	236.60571
287.28171	-62.30108	233.38443
278.58087	-63.96774	235.14799
260.11337	-66.42789	234.67300
260.78604	-56.31948	237.23883
255.77551	-59.95632	235.80058
265.09280	-62.71079	236.73926
269.68707	-68.46789	225.88568
269.12302	-65.24300	197.60080
283.65692	-63.01212	208.36780
254.28198	-62.19415	210.17953

'Otaria_byronia_Z.2004.179.1_T05
276.57153	6.50979	268.83405
271.57568	-31.72752	231.65909
270.97992	-34.28828	226.39969
262.03946	-37.07302	225.35689
258.32849	-47.72307	221.87845
254.34973	-40.06150	222.80356
266.25778	-43.22985	224.04895
279.56729	-36.07418	222.70216
283.52835	-46.06079	217.84021
286.13770	-38.12980	218.27437
276.64166	-42.26796	221.84335
269.03436	-41.23937	212.68172
263.37927	-38.39919	186.20428
253.67999	-37.96350	201.24796
278.10727	-36.97841	197.59230
247.95567	-47.08522	228.76308
287.36346	-31.54049	207.39391
276.25214	12.09641	267.77817
273.55627	7.62270	240.98404
271.31793	-1.17283	231.51434
280.33957	-6.34901	222.41470
279.30743	3.95639	226.26593
284.16974	0.19113	222.90390
275.63852	-0.96882	225.60716
262.04837	-6.36481	225.79932
261.47385	2.67688	229.18536
257.33539	-1.79330	227.42070
267.07178	-2.07050	227.61893
266.86365	-5.81191	214.94942
263.25052	-3.86112	186.64981
280.58090	-1.41043	198.26051
250.61353	-2.97622	202.94989

'Otaria_byronia_Z.2004.179.1_T06
281.50305	73.10997	261.82083
274.88275	28.38771	228.54736
273.79932	26.03734	224.70525
264.63678	24.77152	224.80704
261.00391	13.80391	221.04572
256.60260	22.36117	222.77045
268.93613	19.27306	222.63120
281.02432	24.89595	220.12003
285.31577	15.74967	214.44101
287.23291	23.09286	214.74725
279.05066	17.66996	218.52292
269.56369	21.42023	211.31638
262.11887	23.26377	183.67061
252.52814	24.64326	199.76970
277.28070	24.00260	194.71577
252.58804	12.39866	230.00562
287.37231	28.25179	205.97217
280.56885	80.58645	257.34695
275.13147	65.74947	233.60611
273.19595	61.19408	229.29391
280.04889	55.24319	221.64844
280.52917	65.55822	225.18425
284.45404	59.37086	221.34187
275.38348	61.43524	225.70886
261.85602	55.29851	225.02713
267.86600	63.36238	227.90196
262.07956	61.07103	228.55029
268.33548	56.15679	225.56738
268.83331	54.75134	213.29634
261.15170	59.03405	186.68546
280.13727	59.39238	197.06241
250.85748	58.38006	205.34062

'Otaria_byronia_Z.2004.179.1_T07
275.73911	145.80856	248.97414
279.63217	94.59980	230.08768
278.52438	89.75385	225.15451
273.50082	88.06441	228.47585
268.44070	78.01816	226.66443
266.56442	83.42248	228.77386
274.77139	81.05526	226.22934
286.35120	90.88631	223.21593
291.27664	80.23161	219.94679
293.03619	88.37508	218.97549
284.95935	82.92892	223.83173
275.47595	82.56290	214.21872
267.98666	78.43331	188.26494
259.93857	79.30852	203.27176
281.65051	83.07751	195.60893
256.83405	86.50912	219.39163
291.41083	93.57497	205.62366
273.70715	151.73170	243.39148
272.08630	138.32663	229.68350
272.55289	129.19371	224.98131
279.79550	122.45461	218.89725
276.64191	132.46353	221.85519
282.69479	130.69455	217.74927
274.77734	125.99653	222.19757
262.62051	117.95149	224.36475
266.82788	130.94901	225.15353
260.31903	125.52074	226.73372
270.34766	123.56947	223.21069
269.63818	116.46569	211.51131
259.70920	111.58707	184.01433
279.43863	120.20731	194.09027
250.97154	116.46323	203.06384

'Otaria_byronia_Z.2004.179.1_T08
280.38873	212.01199	252.92073
276.05981	160.39951	230.27295
274.12167	155.88338	224.09698
268.42017	155.78477	229.20023
262.62689	143.22672	223.84631
261.75162	151.00888	228.19409
270.22433	148.00854	224.62079
281.75412	156.57001	224.48611
284.32117	145.61456	218.48512
286.86670	153.35179	219.01584
278.92065	149.88985	223.39023
271.33694	151.13628	213.46268
262.63162	155.64026	186.01546
253.46619	156.01442	203.17638
277.74872	155.08636	196.13345
252.17270	158.99451	219.57632
289.06921	159.92430	207.68010
278.86404	216.38708	248.38104
275.26260	204.10905	234.22330
274.44290	199.62474	232.14497
280.02625	190.31714	224.41327
278.37143	202.31058	229.31445
284.56482	197.14226	225.19048
275.96710	194.83383	228.28552
264.27655	190.35895	228.58713
268.31680	200.80000	231.17897
261.73059	197.58713	231.40048
271.22754	194.68620	229.42870
270.04538	187.26224	216.27577
260.27045	189.03528	188.99683
281.20560	191.27626	199.05185
251.51198	190.62448	208.68542

'Otaria_byronia_Z.2004.179.1_T09
275.06464	281.26587	249.77466
280.47330	225.82921	234.21988
280.20044	221.24454	230.34311
274.54071	223.38509	234.40387
271.84683	211.28758	232.85220
267.46338	217.75710	234.35069
278.39056	217.06769	232.93105
286.18948	225.80055	230.47223
290.86929	213.39127	225.71121
292.33539	221.96483	225.83363
284.90842	217.43152	230.34921
278.43741	216.56546	219.95786
267.03757	215.06284	193.82057
259.26343	215.14775	210.89471
282.70029	217.98444	200.10069
259.68835	219.90439	228.75687
294.25464	225.37698	213.81458
274.59766	284.35605	245.21262
272.17392	269.29926	231.50450
272.09448	265.19205	229.20490
279.74960	258.33344	223.19322
277.16580	267.50177	225.84978
281.74457	265.63177	222.77435
275.12012	261.64435	226.74469
264.53601	256.35965	229.06616
264.67261	267.16922	230.58566
260.12024	262.42691	230.17628
269.18231	262.44803	228.92644
269.68161	252.08141	217.25778
260.29202	247.40039	190.91443
279.66394	255.70581	198.36082
249.56187	249.58470	209.05241

'Otaria_byronia_Z.2004.179.1_T10
275.03424	348.36237	245.80295
276.35004	293.93192	231.41145
274.70444	290.66531	227.32689
269.14587	293.09134	232.30569
266.99121	281.73572	231.46448
263.22745	287.82208	232.57324
273.13321	287.51849	231.55322
281.78644	292.94531	226.78229
283.20721	281.97876	223.98560
286.75928	289.79822	222.24112
279.51990	286.36542	228.33073
272.77805	285.92148	218.92888
260.46927	283.53314	192.91907
253.12875	284.75217	211.02791
276.73492	286.07294	198.80380
253.98721	291.28098	226.07272
287.66473	294.96591	210.73396
273.95947	350.79959	243.36499
269.85104	338.29453	229.52911
269.55179	334.49774	227.78506
275.69284	324.80405	220.23499
273.95947	335.59235	222.21556
278.97897	333.04816	218.64853
271.89755	329.47260	223.86667
262.13858	324.81195	227.06546
263.59378	334.37787	227.69424
258.54236	330.80331	229.04196
265.69186	329.51752	226.85400
264.83374	322.17853	215.69540
253.40637	317.95633	189.76340
273.93228	325.67184	197.27980
246.69254	321.21219	210.51117

'Otaria_byronia_Z.2004.179.1_T11
276.50571	411.72263	238.59851
277.55878	364.17261	226.48947
275.62366	360.43320	222.19495
270.28922	361.40976	228.26152
269.22766	348.05170	225.89111
266.85831	354.82385	227.34383
274.45432	354.78189	225.43259
282.14182	361.51746	221.96863
284.13589	350.00806	218.26819
285.71582	357.61658	218.21927
279.91998	354.15851	222.32155
273.32138	352.45255	213.42917
260.04977	351.55719	187.95938
253.34134	352.30997	206.53279
279.24112	354.68265	195.30670
255.43364	358.26675	220.78038
288.46307	362.48938	204.60175
274.62561	416.16141	234.45767
271.70657	408.27426	223.05954
270.31378	403.52802	220.79243
279.38300	397.95587	214.78542
276.69257	406.53021	216.07576
282.88998	401.92181	217.85768
274.22186	401.83292	215.42819
262.49698	393.73557	221.53053
264.03781	405.71771	221.76028
259.36475	400.56552	224.70767
267.22787	398.90665	220.25539
266.29593	390.71875	208.46027
254.50110	385.11700	185.35640
274.03107	392.73828	191.13260
247.47557	389.83896	204.08235

'Panthera_leo_T01
-3.89809	-52.88691	277.11020
-6.59654	18.43062	265.68341
-6.48389	20.36219	266.48206
-26.92738	26.70985	274.85675
-36.05819	32.00800	246.49530
-42.08125	22.57507	259.07272
-24.98262	34.78925	258.20435
11.54684	27.48334	272.85840
24.04153	27.46750	248.04941
24.94096	20.28696	265.88382
11.58290	34.64497	258.24570
-7.07926	41.75032	266.41879
-7.48326	68.22672	272.56921
-21.61021	52.69728	269.20065
8.89494	53.07181	268.91974
-29.19225	52.00029	279.11023
14.91470	54.17611	279.52243
-4.11478	-52.80385	284.12875
-5.93170	12.53333	295.43634
-6.24451	15.68015	294.13846
14.60055	31.69662	283.99927
13.29372	19.48651	300.70718
20.72905	19.87826	287.85876
6.23559	28.27997	296.43616
-25.64428	31.90936	285.69489
-26.10720	18.84846	300.96576
-33.24169	18.98292	289.38275
-17.69665	28.50012	294.82928
-6.47758	40.48304	295.19482
-7.97652	66.16370	300.65094
7.71039	51.76625	301.75885
-22.29079	51.06233	301.78253

'Panthera_leo_T02
102.52660	-62.95232	271.00311
96.85187	15.86640	262.47946
96.47601	19.20428	262.39136
79.22621	22.92629	263.90161
75.99588	32.18965	246.93884
68.88242	17.28936	252.82635
88.03884	26.66658	254.47699
114.95874	22.70032	258.21896
115.66638	31.02509	243.01920
121.96120	21.70288	248.13087
107.63235	29.00989	253.77518
95.14970	40.82707	258.73688
95.27499	67.29248	265.32196
82.16584	47.97595	264.21893
108.45082	48.98525	261.59784
75.90189	45.16874	270.83347
114.66534	49.49900	269.69836
103.57959	-67.20885	287.84384
100.06362	5.67929	293.46918
99.19202	18.11878	292.66150
111.41338	29.66117	285.24249
104.89872	21.46659	296.67017
111.29126	24.32281	291.95349
103.04017	24.93788	287.52750
85.96367	29.98891	285.79935
94.23373	21.05039	298.30920
85.62943	23.58722	295.33591
94.70808	24.23921	288.79114
99.41864	38.18340	287.54483
97.84367	66.77876	291.80481
113.60597	48.57163	290.14178
83.74115	48.94387	293.96609

'Panthera_leo_T03
546.47620	-68.69032	-409.20529
528.56836	19.27334	-433.50037
527.51355	25.38781	-439.06918
518.60632	23.05654	-438.94983
514.49310	28.73570	-451.53067
510.39438	25.22218	-442.03601
520.99390	25.74447	-447.03802
534.66406	24.29729	-439.15381
537.51562	31.52078	-452.58105
542.53894	29.11989	-443.95026
532.71588	26.45385	-446.67316
525.99933	39.08111	-444.54532
521.60254	68.14641	-440.50482
514.21887	48.25229	-443.22830
535.08759	50.36411	-443.85767
508.15686	44.41633	-434.38312
544.29309	48.53532	-435.20050
545.51038	-67.96347	-406.06445
533.37000	8.30229	-406.10419
531.37268	18.72524	-407.27118
540.58228	31.92091	-417.75522
535.26440	22.66731	-404.46921
542.26855	26.53444	-409.81021
533.24237	25.97284	-413.20883
516.75378	28.98270	-417.52664
526.00079	21.18369	-407.10632
517.80457	23.17249	-410.73740
525.52728	25.21930	-415.65451
527.09332	39.11766	-414.38293
522.57495	68.39863	-412.40625
538.33484	49.73510	-412.79999
513.36749	47.22195	-411.35095

'Panthera_leo_T04
142.18176	-62.45051	286.84991
137.06082	17.10954	323.41916
136.27403	22.89762	328.10272
144.93842	22.06967	329.99405
148.73695	29.50010	342.31021
150.74626	26.35534	333.03220
144.10315	23.80973	337.81311
131.16299	19.16133	328.50549
127.25069	24.95458	344.44763
124.01630	20.99426	334.31519
132.86913	21.76612	337.23633
134.75446	37.98433	336.91019
130.23169	66.16937	335.37354
145.44708	48.92688	335.04340
120.97581	47.20350	337.58597
149.79468	47.33892	324.61554
116.47370	39.75758	330.74585
142.48604	-62.26380	283.78409
133.25598	4.64144	293.13559
132.37950	15.57502	299.53503
123.45516	23.95400	310.39496
125.55915	17.00290	294.67590
120.74955	20.20161	303.60629
128.43585	20.53671	304.16217
144.16801	28.94926	308.28598
136.45282	19.28729	298.57391
143.55673	23.16467	301.58569
136.86649	23.10739	306.58865
130.88995	38.32011	306.01447
126.19817	66.89746	305.47156
116.20464	46.17208	307.00653
142.11377	50.13779	302.38287

'Panthera_leo_T05
49.74765	-75.13094	341.23425
48.60437	16.97886	318.81372
48.39141	21.94151	317.59613
39.35308	22.18036	314.00003
36.52209	32.38383	302.43958
33.17837	27.16575	310.55847
41.74582	25.74403	307.20773
54.93686	20.83142	314.82382
56.57959	30.20146	301.47766
60.93565	25.08819	309.89981
52.35567	23.49099	308.33075
48.04208	40.97311	314.43207
49.71240	68.01182	324.60513
34.55529	50.36002	320.19257
60.59399	51.37692	316.95117
32.65302	45.83686	324.02060
64.78393	44.02458	319.97150
50.19827	-72.75922	347.38449
51.38623	-2.58770	346.48495
51.50030	6.53139	343.75333
61.09877	19.82912	335.40149
57.29202	7.49034	348.50089
62.84531	12.60827	341.09186
55.03503	12.17626	340.64648
39.06158	19.99404	337.24243
46.26247	8.98292	347.49960
38.98157	12.61187	342.65640
46.39938	14.29564	338.60968
50.81785	31.73876	342.54510
51.52370	58.77450	353.21759
66.67496	41.22254	345.70929
35.68121	41.51332	348.35315

'Panthera_leo_T06
-20.14720	66.31594	-177.79712
-18.59468	56.14710	-87.17281
-18.85093	56.54501	-82.84940
-26.60653	57.15075	-84.04548
-28.22978	64.35808	-70.69020
-31.39806	58.93248	-78.31052
-24.25878	61.67470	-77.44696
-12.75674	57.33761	-85.56905
-8.77924	64.49179	-69.65117
-6.91633	59.70881	-78.39095
-13.94180	62.06604	-77.45866
-19.28647	49.90996	-63.67418
-18.31066	28.25852	-44.07161
-31.54136	42.27608	-57.37708
-4.60393	41.10658	-57.27328
-34.28297	42.26607	-65.72713
-2.36323	41.11926	-66.18762
-20.67221	57.45489	-184.75237
-17.64274	36.26513	-122.89380
-17.74678	34.72356	-113.38154
-8.21633	38.63255	-97.18163
-14.05621	31.53932	-119.17677
-7.47362	34.74060	-109.29919
-14.89531	36.26532	-108.22082
-28.29097	37.73351	-97.83387
-22.13151	30.96252	-117.54738
-28.81563	34.71502	-108.79743
-20.45514	36.46261	-107.39575
-17.67155	28.57257	-85.93055
-18.42260	7.19266	-66.45462
-2.77523	21.00912	-80.87923
-31.85052	19.80295	-80.51648

'Panthera_leo_T07
-118.90501	64.84558	-172.46838
-119.91245	54.72934	-74.30937
-120.18094	54.83369	-70.49899
-129.48822	55.74187	-71.21365
-130.75510	64.53642	-57.35024
-134.07640	58.66182	-65.23990
-125.98854	61.16219	-65.36797
-112.91358	54.61379	-71.47608
-109.86166	63.62047	-57.20041
-106.93069	57.69204	-64.85423
-114.96185	60.62918	-64.94041
-121.81040	49.33022	-51.49030
-122.14114	28.93583	-29.92130
-134.90584	42.18663	-44.48647
-108.17992	41.99419	-43.63048
-137.72261	39.27162	-53.23178
-105.01337	38.70783	-52.39485
-119.11369	57.86718	-173.32983
-118.80451	33.50072	-107.76202
-120.03436	32.64517	-95.65010
-108.44987	36.22127	-77.08068
-115.10414	28.61380	-96.77461
-109.41250	32.60713	-89.71194
-116.33662	34.28763	-88.04108
-131.14442	34.91594	-81.69216
-122.64471	28.39297	-97.86449
-130.69485	31.43611	-91.55220
-124.15413	34.99527	-88.30240
-120.61336	25.68303	-71.61659
-121.81763	7.00382	-49.17141
-105.67736	19.71351	-65.05938
-135.05878	18.59769	-65.46243

'Panthera_leo_T08
-70.83519	66.42139	-53.37862
-73.87587	58.22124	-137.65265
-73.90490	57.45522	-143.60858
-68.94836	57.66525	-137.55138
-63.11404	64.24500	-156.74950
-61.61329	61.20260	-146.64894
-68.83414	63.51128	-148.25706
-80.37099	58.40676	-138.61407
-83.03536	65.26360	-157.33321
-85.77048	61.55018	-147.37186
-78.97037	63.41243	-147.84711
-73.55804	50.20504	-162.44553
-73.87357	25.58572	-178.91624
-60.03291	41.73968	-166.57117
-87.01817	41.73825	-169.08276
-58.73634	42.64003	-160.01210
-90.40939	39.84631	-159.97809
-70.53882	53.96282	-43.24840
-72.94297	38.93354	-101.26367
-72.38633	37.73434	-109.94740
-82.09875	40.25770	-125.54764
-76.69871	34.30196	-103.91827
-83.21426	37.42538	-113.48574
-75.56837	39.10788	-114.78651
-64.38415	39.75158	-125.01054
-68.79553	34.27424	-105.36860
-62.09385	37.44519	-114.68063
-70.86585	39.22897	-115.21352
-73.74086	31.80833	-138.37993
-74.66398	7.74651	-156.45016
-88.47235	22.96149	-141.86787
-59.40729	22.38192	-142.43439

'Panthera_leo_T09
-127.31696	66.01286	-305.76923
-124.66652	58.35087	-230.88251
-124.16479	57.16094	-225.92844
-130.37311	59.39553	-229.18611
-132.26352	63.18590	-212.19572
-135.82321	59.67085	-220.71173
-127.73979	62.08779	-219.98863
-118.69360	59.52983	-229.80870
-113.88744	63.58894	-212.05493
-112.44475	61.00225	-221.17873
-118.97610	62.18559	-220.24408
-123.03613	51.03949	-206.05397
-121.48418	24.18884	-192.81517
-136.30161	41.16021	-200.83913
-108.55687	41.37541	-200.81917
-138.06766	41.97504	-211.97107
-106.67809	41.56358	-212.47690
-127.54818	49.85384	-317.29547
-124.70424	39.81895	-267.45972
-124.59042	36.96989	-262.74176
-114.05522	39.83609	-246.55945
-119.50927	33.89987	-266.21939
-112.97801	37.02149	-257.57794
-121.25964	38.23712	-256.53989
-132.63478	39.41277	-245.76794
-129.37413	33.69490	-265.10144
-134.80836	36.11410	-255.90735
-126.14167	38.57692	-255.38342
-122.30905	32.41983	-233.25352
-121.45185	7.66830	-216.78958
-106.91814	23.62581	-230.63802
-138.21426	21.26110	-229.52823

'Panthera_pardus_1600_T01
50.62805	6.02475	-2.11638
8.29278	18.96026	-0.49935
6.54083	18.47213	-0.34905
0.67296	19.88718	-13.60185
-1.54845	29.72416	-16.89428
3.19866	24.23230	-18.71905
-1.22057	24.91135	-11.82360
1.42941	20.15492	13.87457
-0.85783	30.95527	16.85420
3.84447	25.65306	19.24519
-0.41890	25.53722	11.69638
-6.61448	20.82521	0.19635
-17.91021	17.79244	0.27242
-11.83742	19.04605	-8.96166
-11.13649	19.40218	9.88298
-12.35556	14.34391	-12.59191
-11.63190	15.67163	13.10058
50.35342	-3.00371	-2.72082
11.89825	2.18733	-0.11493
10.75699	1.75146	-0.07504
1.96046	8.98923	11.57072
4.74921	0.77432	10.01214
6.35614	5.14544	13.76254
2.42403	4.64302	8.21746
1.61226	8.04596	-10.91754
4.79095	0.44710	-10.49391
5.51294	5.07134	-14.21224
2.37166	3.42842	-7.14320
-5.50264	1.47212	0.49315
-17.46500	-0.66345	1.10325
-12.25446	-1.33280	8.81149
-12.59174	-1.20235	-7.95981

'Panthera_pardus_1600_T02
0.93820	75.95357	4.59930
2.14683	21.44689	9.11114
2.24075	20.83672	8.60798
-4.89418	16.40875	11.87404
-12.33449	17.71762	17.12563
-9.69328	18.00762	12.48574
-8.88384	13.20763	17.27541
10.34579	16.74554	12.10442
16.29155	17.29030	17.65319
14.67391	18.24581	12.86987
13.00954	13.52207	16.96907
2.18546	8.87480	8.52488
2.34268	-2.62688	3.18254
-5.20955	4.08575	5.36848
9.64858	3.99988	5.51816
-10.13601	6.85754	4.86143
15.59979	7.23480	3.94645
2.02417	79.23871	-3.99043
2.20563	31.27791	-8.50963
2.44125	28.04628	-10.28941
12.66899	18.68537	-6.76849
5.04508	26.23276	-12.94791
10.06220	23.33749	-10.71265
6.90739	22.75783	-7.80453
-7.44932	18.44740	-6.55855
0.69251	26.97136	-13.31848
-4.90644	23.17631	-11.20921
-1.75473	22.91325	-8.11533
2.28721	13.85538	-10.30187
2.16039	1.84545	-13.99864
9.32667	7.32839	-13.04688
-5.43534	7.49468	-12.91143

'Panthera_pardus_1600_T03
-37.76519	17.00201	-1.58796
15.42958	18.94028	-1.89233
18.01855	22.73735	-1.70891
16.99015	21.04541	1.10694
23.15017	27.69361	8.02906
18.90602	22.64430	6.20140
19.15263	25.58552	3.12012
16.97504	21.10607	-5.36981
22.94572	26.78101	-11.03577
19.44491	22.22181	-10.17773
19.33409	25.40240	-6.84292
27.96283	21.46724	-1.08034
39.59682	17.70693	-0.75625
32.69018	19.11323	6.35794
33.29832	18.71364	-7.85129
27.31343	18.33741	11.17134
28.35980	17.15171	-13.08508
-40.60184	7.67635	-1.24487
4.05012	0.62114	-0.92087
7.40423	0.14063	-0.91503
15.00027	4.78370	-7.39144
9.61791	-2.05230	-3.74318
12.29038	0.28588	-7.49454
12.46492	1.98678	-3.60415
14.76022	4.79496	5.19762
9.20523	-1.99523	1.18921
12.14983	0.57129	4.87254
11.77694	2.01279	0.40915
23.40681	2.91828	-1.20334
36.23585	-0.58353	-1.02189
29.44562	1.09252	-8.45872
29.69210	0.80127	6.26008

'Panthera_pardus_1600_T04
13.26191	70.76346	-7.87065
-0.27337	21.59919	-3.52861
-5.03584	19.47603	-3.74974
-1.42808	20.66810	-5.46324
-7.55915	16.26088	-10.41098
-2.77618	18.43244	-9.54123
-5.93375	19.02252	-6.90429
-1.45865	21.27763	-0.79361
-9.09844	18.69529	2.54071
-4.10138	20.60115	3.27438
-6.69638	19.94800	-0.52705
-5.22048	9.37237	-1.96053
-2.97597	-2.67680	0.12259
-2.51785	2.89144	-7.50350
-4.89381	4.53729	5.98174
-0.42370	7.89391	-12.03593
-3.80756	11.02629	8.88380
18.22180	70.91293	-6.54884
17.95845	32.16502	-1.61721
17.85900	28.30268	-1.02162
11.51945	23.47876	4.81417
18.65864	27.11100	2.22377
15.58154	25.36078	5.41222
14.73234	25.14741	1.17207
12.06395	20.90978	-7.50784
19.68126	27.06532	-2.76013
17.25812	23.34243	-6.72945
14.56805	24.38402	-3.22061
13.30906	13.19747	1.02433
16.00646	0.52906	3.43909
13.90170	7.83434	9.46075
16.51081	5.04290	-4.92813

'Panthera_pardus_1600_T05
-55.79589	4.19708	8.46918
-7.67262	13.92144	6.08105
-3.75196	16.88188	2.86681
-6.25634	17.34836	6.14233
-1.68612	24.98387	3.23545
-4.90574	22.31181	7.25792
-3.92710	20.46053	2.85006
-5.51756	12.54096	3.73293
-0.13745	13.70066	-3.20298
-2.57224	10.28181	-0.12269
-3.06583	15.29996	-0.08850
6.40996	16.32239	5.50628
17.80811	14.77778	10.94683
10.76394	21.61639	13.07561
13.23627	9.21714	4.76832
4.31932	23.39216	12.81835
7.32196	6.88267	2.59795
-57.72189	0.42208	12.98231
-21.03415	2.35667	18.37650
-17.97795	2.80180	18.80245
-8.47038	1.36330	11.86029
-16.68526	0.35024	19.16061
-12.99633	-1.65449	15.69363
-13.31452	3.34590	15.96017
-10.89658	12.68731	19.11207
-16.88151	5.52492	21.68421
-14.34592	10.05085	21.55758
-13.50786	7.82282	18.29849
-1.33522	5.97357	19.51043
9.82766	4.22602	25.77264
5.60484	-1.34577	18.81795
2.82143	11.11378	27.06600

'Panthera_pardus_1600_T06
22.77977	71.94577	6.88692
4.66706	23.44328	2.80779
0.60333	19.89676	2.64385
3.41338	21.94256	-0.75672
-3.81227	17.19702	-3.92875
0.51990	19.93019	-4.18519
-1.19671	19.90517	-0.12477
3.42293	22.20634	5.53383
-3.90760	15.87855	9.36503
0.86314	18.88665	9.72600
-1.27209	19.42494	6.01968
1.75080	8.71768	1.97990
6.40613	-2.73961	0.67600
4.57676	4.60217	-5.97115
4.43850	2.67875	8.78660
3.59345	10.52341	-7.17007
3.96400	8.53942	10.98206
27.80534	73.04310	6.85260
23.53194	36.31705	4.67931
22.13571	32.48998	4.48712
17.04952	25.23351	9.93307
23.62388	30.97154	7.78749
20.87812	27.90949	10.58676
19.53824	28.66814	6.66372
17.34035	26.69123	-2.30416
23.42865	31.53929	1.93671
21.23545	29.38124	-2.05291
19.17414	28.91425	1.90511
20.03195	16.13017	2.84953
24.84206	4.40727	1.56724
23.04350	9.56905	9.52973
23.28084	11.21134	-5.53592

'Panthera_pardus_1600_T07
32.45727	59.66228	-5.00439
3.38075	23.41925	0.52973
-2.63634	21.68531	1.22174
-0.18704	22.59315	-1.32299
-8.49056	20.04068	-4.44369
-2.66549	21.50932	-5.19518
-4.77937	22.04375	-1.37978
1.44653	22.47488	2.67973
-5.88219	19.99721	8.29945
-0.24959	20.79080	7.95670
-3.50143	21.79677	4.48975
-5.32949	10.11543	1.15814
-4.68063	-2.13279	0.47163
-5.32906	4.54902	-6.63567
-3.33013	3.81022	8.22646
-5.10873	10.64289	-7.08821
-1.92423	9.70268	9.29967
38.26704	59.34116	-5.99613
25.94161	29.61704	-3.39707
22.99805	25.98666	-2.66194
16.12841	20.96926	5.00440
23.86150	24.03078	-0.12175
21.49031	22.73903	3.61674
19.17175	23.28089	0.76421
14.27115	21.79484	-7.19009
22.54376	24.13560	-5.13662
20.81656	22.79437	-8.56777
18.29414	23.53010	-3.82428
14.11183	10.87322	-1.23266
15.36582	-1.63758	-1.63340
16.39296	4.43777	5.45853
14.41358	4.87351	-8.71694

'Panthera_pardus_1600_T08
-2.30136	9.56371	19.00410
-5.19134	19.44388	-22.75166
-5.83190	23.89740	-26.78515
-3.36238	20.86757	-24.20904
0.14277	27.94703	-30.12994
1.07424	22.83965	-26.40320
-3.72946	25.33975	-26.62077
-8.41215	20.73942	-24.36554
-13.20111	26.73236	-30.19339
-13.10017	22.24369	-26.75456
-9.31661	25.28738	-27.11096
-6.01390	21.65192	-38.53204
-6.24748	15.19647	-49.02914
1.49802	18.40103	-43.15938
-13.59059	17.71392	-42.96998
2.19042	20.27822	-38.02223
-14.67422	19.13060	-37.55500
-1.62802	1.39792	21.38223
-3.45099	1.14606	-7.79199
-3.96424	2.36441	-12.53654
-10.81817	5.47747	-19.07322
-6.45623	-0.85702	-12.68400
-10.36868	1.28741	-15.24862
-6.32174	3.53491	-15.55331
1.86126	6.75045	-19.16395
-1.87705	1.14434	-13.28281
1.87827	2.50319	-15.38251
-1.81738	5.29374	-16.18602
-4.72296	3.18507	-28.68710
-4.79530	-2.63443	-40.71513
-11.50686	-1.27832	-34.85915
3.10981	0.25103	-35.95719

'Panthera_pardus_1600_T09
-26.63690	10.03540	-3.59092
9.71042	22.20301	-1.72265
13.35704	26.45757	-1.37672
10.03440	23.33277	0.36058
15.58699	29.72497	5.51325
12.65099	25.44483	5.42551
13.01866	28.07155	1.75311
10.88633	23.36695	-4.28155
16.11422	29.98504	-6.75242
13.73066	25.78812	-8.15096
13.40177	27.75215	-3.96517
25.22167	25.23109	-1.18772
36.59743	19.82503	-0.64092
30.13768	21.35594	6.97036
30.62553	22.03104	-8.07914
24.26837	22.98608	7.87680
24.34820	22.81499	-10.10227
-27.77345	1.24895	-4.03364
-3.68813	3.72886	-2.40553
-0.27282	4.43333	-2.65663
7.43609	8.35737	-9.44358
0.98147	2.66376	-5.11012
3.44823	4.13609	-8.80031
4.03010	6.65181	-5.08706
7.02448	7.74478	4.72600
1.06102	2.43212	-0.48367
3.35299	3.98158	3.23318
4.04509	6.79335	-0.52204
16.50832	6.08561	-1.86035
28.55985	0.67161	-1.49147
23.04828	3.10706	-8.78472
22.51381	2.25006	5.38132

'Panthera_tigris_21574_T01
-15.23540	-77.59644	9.61648
-1.33602	-22.47827	30.89169
1.09952	-13.33867	28.82175
23.82720	-8.90580	26.04166
32.07259	-11.06251	44.59504
31.81983	-15.78881	31.84769
24.96471	-7.37762	37.11202
-19.59952	1.23559	28.94431
-21.96450	3.20498	47.95549
-27.69827	-0.22870	37.71570
-14.78718	2.42694	38.89219
7.20822	6.82070	32.16618
12.72508	29.40841	28.15913
24.07745	14.22625	29.46267
-4.53395	21.19312	31.51212
33.44266	10.46869	27.67974
-14.08954	23.42754	31.52514
-16.84906	-79.62663	4.59415
-2.69578	-22.59823	6.79688
-1.46292	-17.24776	8.54246
-16.77143	3.94538	16.68024
-18.68545	-2.73348	0.26166
-23.36707	-2.52677	9.20744
-11.98084	0.38398	9.25313
24.57435	-5.51304	14.20613
21.94492	-11.38076	0.66042
26.09357	-13.65032	8.41760
17.11348	-5.86227	7.39561
5.21904	8.87797	4.94088
9.82902	31.49077	1.42981
-5.07839	24.73687	1.62247
22.84591	19.35295	0.63551

'Panthera_tigris_21574_T02
9.21095	-74.80005	15.67081
2.59440	8.71684	32.05777
2.63317	13.62996	29.69376
16.94271	20.49250	32.94727
27.35695	21.14828	46.15908
26.67225	17.97486	36.40521
16.89065	25.41462	44.43270
-14.27850	18.71999	33.47321
-24.44834	18.36035	42.22272
-23.54108	13.86489	34.91190
-15.05652	23.28819	43.17242
1.93690	32.80685	32.18639
1.20207	55.19078	25.16458
14.92099	45.61708	27.02082
-11.55096	45.05817	26.60151
22.96143	38.06291	27.28032
-19.58758	35.17133	25.56577
10.64324	-75.02451	4.25752
4.93425	-4.97929	3.30782
4.25315	6.47500	8.62494
-9.08845	15.17866	9.67235
0.20327	6.43929	-0.53268
-7.10270	8.81798	1.14368
0.10418	11.49330	7.83628
18.49814	18.17218	10.44905
9.00105	7.53051	0.36736
16.81075	10.74737	3.03974
9.53075	12.88692	9.43032
3.66743	29.15895	4.62645
1.19473	51.38514	-1.51534
-11.24683	38.69021	0.03243
16.35817	41.77069	1.02675

'Panthera_tigris_21574_T03
40.56958	-54.06649	55.06118
3.23797	8.55621	15.24306
0.85111	16.52309	15.98289
7.02531	14.11407	13.08694
10.98219	31.81644	11.16563
14.15582	20.71035	7.92609
5.61142	24.14538	16.22494
-2.64062	10.00547	16.34756
-14.35470	22.04870	22.16524
-13.54652	11.86417	19.24947
-4.47038	18.93452	19.58896
-7.57967	26.37486	3.73646
-17.21761	35.23075	-15.49136
-1.11027	33.76269	-9.95807
-23.29128	25.48906	-1.22405
7.89556	28.42783	-7.14177
-21.67630	17.26733	6.33463
39.59676	-58.28660	49.59188
12.43584	-22.33000	8.27351
6.34679	-9.09437	4.52165
-3.91927	-7.99088	3.22383
3.28701	-20.89829	-0.57530
-4.57907	-17.67373	1.10202
3.61320	-13.09617	0.42654
12.08411	0.41697	-2.63692
11.51802	-16.44391	-4.19078
16.20182	-7.91284	-4.71739
7.72774	-8.98855	-0.35501
-4.40600	4.42382	-12.41723
-14.33745	12.64280	-31.84874
-21.03368	2.69878	-16.67928
3.62084	12.48294	-25.79728

'Panthera_tigris_21574_T04
63.48049	-82.76130	14.05954
25.77013	-12.60015	31.66575
21.92027	-6.60087	37.98497
27.87802	-8.17355	34.36198
28.92951	2.66569	46.28885
33.20879	-1.01094	38.21613
25.16132	-4.59868	42.04275
18.73098	-12.65620	34.23426
11.27281	-7.65133	45.13448
10.84338	-12.73272	36.72066
18.93705	-8.57021	41.16475
13.28985	10.88055	37.17534
4.51728	29.41788	27.23529
19.67045	24.68441	32.52022
-3.06684	12.37294	29.68015
24.83616	17.04663	35.14760
1.82524	3.84437	35.11778
63.05910	-82.60125	6.76170
36.15491	-31.68690	5.84895
30.07542	-19.25216	12.68317
17.42459	-17.74965	14.27581
29.79059	-25.41644	2.53960
20.71723	-23.52147	5.24091
27.36292	-18.93504	9.25283
36.89639	-6.92409	15.41938
34.43063	-21.15450	4.05780
39.19270	-12.94287	7.93232
30.89260	-15.21179	11.98329
18.81593	2.82909	10.38687
9.12517	22.10017	0.71910
1.80380	4.67875	5.27529
26.45733	16.81721	6.06883

'Panthera_tigris_21574_T05
-80.57020	71.30784	9.65173
-23.53151	15.24376	31.19035
-17.66143	8.14471	38.78661
-23.47466	9.37159	35.40406
-21.70974	-2.12872	46.63966
-27.22637	1.23412	38.50323
-19.86592	5.75671	42.71223
-17.19286	15.26640	34.43874
-6.96092	11.43238	44.79035
-8.76544	17.07775	36.75893
-15.46266	10.99796	41.18166
-5.37580	-5.67634	35.01094
6.87365	-22.17002	22.78339
-9.95783	-20.00875	29.14786
9.19612	-3.93319	27.60435
-14.79464	-13.54466	32.75960
4.07796	3.11620	31.38746
-80.29999	71.51665	0.60806
-38.04744	32.19738	5.89700
-30.61414	23.57440	12.91362
-18.02935	22.02785	15.33028
-31.63501	28.30909	3.39285
-21.15577	27.73850	7.08532
-26.33672	22.70381	10.50901
-31.58383	10.54125	16.01332
-34.37923	23.25042	4.33356
-36.27684	13.54691	9.75321
-29.90481	18.72527	11.69346
-13.82649	3.61237	8.39030
0.34012	-12.90215	-2.51892
1.91716	5.00760	3.28087
-18.51630	-11.89155	3.82479

'Panthera_tigris_21574_T06
146.57559	-15.78266	-160.11978
219.95876	25.52697	-132.98161
227.81583	30.73154	-125.08044
224.87921	23.40171	-128.84552
234.40674	24.83904	-118.02248
231.48296	19.42229	-124.69180
227.85818	28.02237	-122.56041
221.25734	31.07717	-130.56998
227.66068	41.57102	-120.57603
221.80872	39.57845	-129.05038
226.09760	32.92816	-123.31711
244.54068	36.75391	-131.04340
263.90533	43.02074	-144.30661
257.18704	27.83494	-136.08713
247.58003	50.67822	-140.05859
248.14169	24.12913	-131.68665
238.83992	47.53721	-134.75647
152.81157	-11.48943	-170.31970
196.90549	11.17517	-159.14676
208.33853	17.62845	-150.84187
213.07442	28.21541	-150.19595
205.65002	20.60464	-161.00464
207.56120	28.13768	-156.77246
210.30856	20.76572	-154.20245
219.66107	14.13373	-148.45627
210.99715	11.37367	-158.85962
216.87720	9.08595	-153.59929
212.54315	16.33690	-153.05606
233.00154	27.28879	-156.50241
252.89969	34.07321	-169.12454
236.72798	42.04220	-165.04404
246.81720	18.40424	-160.67389

'Panthera_tigris_altaica_Z.2007.14_T01
299.54361	-118.71243	334.47345
295.76804	-162.08467	274.56735
295.37357	-161.21002	270.17645
276.59650	-159.48366	266.72351
273.88638	-178.81596	265.20563
270.10999	-166.96106	272.92004
281.09335	-170.46445	263.98502
312.84180	-161.81793	263.11115
317.79767	-178.50275	264.09485
321.30859	-167.38232	268.43579
310.65451	-171.10242	260.76645
294.56671	-167.86609	253.50751
292.27969	-165.26424	230.95497
279.15567	-166.89325	246.12267
307.03699	-166.09013	241.78697
278.81842	-158.79515	239.28944
309.34485	-158.61690	238.06500
299.48529	-106.88242	331.79523
296.16403	-135.38850	273.27936
295.67575	-139.49591	269.10614
312.00024	-148.00188	258.99783
310.51761	-132.50487	263.05444
315.86475	-141.24593	266.08652
304.86758	-140.59531	259.03790
278.28125	-148.26779	262.19394
279.87030	-132.83932	267.83569
276.25781	-141.68231	272.68811
285.36789	-140.24678	262.57437
293.73831	-139.19798	251.04562
291.52090	-139.46931	228.34625
305.07990	-136.37445	240.38144
280.42664	-137.03207	242.35057

'Panthera_tigris_altaica_Z.2007.14_T02
294.69321	-66.28019	344.60513
293.94479	-111.86687	270.18661
294.19452	-112.82642	266.55865
281.93469	-110.98542	265.90863
280.25198	-126.30103	258.25983
273.45688	-123.04642	271.05710
287.07031	-120.33159	263.35687
309.24869	-113.35207	264.49210
310.02829	-127.01346	257.41522
314.59381	-121.58049	268.82346
303.84427	-120.20460	261.40195
294.37079	-114.55930	251.50862
294.43756	-108.58335	229.56711
280.94601	-112.64664	245.32346
306.51770	-111.90064	244.43729
275.83679	-104.94453	244.33658
311.92285	-104.75771	244.04706
294.66245	-59.88712	342.34982
295.05164	-78.62172	278.40527
294.57596	-80.99617	269.89169
304.73584	-88.72101	262.98901
299.01746	-74.07801	269.07855
307.33569	-80.10131	267.23810
297.51382	-82.97932	267.66034
283.45312	-87.51494	263.81000
290.37198	-74.76501	269.40369
282.07224	-79.91581	266.60669
291.80771	-83.78512	267.90073
294.38058	-84.93657	253.05182
294.08240	-85.30209	229.15974
306.06912	-83.63304	243.92776
281.19125	-83.22955	242.45197

'Panthera_tigris_altaica_Z.2007.14_T03
293.18430	-30.38665	340.29367
293.96222	-60.87001	267.71405
293.97211	-68.32675	264.91867
290.85129	-64.30860	267.28928
281.99088	-74.59570	261.48962
283.63934	-66.84814	265.22235
288.96979	-72.74445	265.06500
300.45111	-63.43381	267.06329
306.68469	-74.03040	261.89587
306.48404	-65.78043	264.71307
300.07053	-71.66732	264.99811
293.44772	-68.01946	251.32274
294.10287	-64.50717	228.26607
281.67590	-66.13335	241.41486
305.23050	-65.30543	240.60675
277.11115	-60.33811	246.61053
309.82663	-58.06723	245.59782
292.11127	-23.97601	339.65286
293.20139	-28.97379	277.16229
292.78247	-34.98149	267.67026
301.16397	-39.95932	262.34335
297.71506	-27.54062	266.49939
303.75497	-32.47815	264.02512
295.67203	-34.75799	265.34268
284.26392	-39.72310	262.81702
288.88239	-26.90010	266.26932
282.92703	-32.39603	265.01669
290.42603	-35.19193	265.94934
293.63840	-39.04182	249.29178
293.60794	-40.23700	226.33372
305.92441	-37.66162	240.92342
280.82953	-38.33470	240.62953

'Panthera_tigris_altaica_Z.2007.14_T04
296.87546	20.38554	342.05606
293.22430	-8.22540	267.69580
292.59869	-15.22462	264.76178
289.24915	-9.67523	267.33041
283.76208	-22.74109	264.45874
282.52740	-14.42838	266.03806
289.82037	-17.80960	266.30716
297.84882	-11.48705	267.05353
301.08420	-22.61533	263.47327
303.12161	-15.05818	264.74152
295.60135	-17.45752	266.32806
292.54431	-18.50770	250.58896
291.45734	-15.98813	227.09781
280.35016	-16.41363	242.37711
303.84796	-17.04946	240.60559
277.04883	-10.46002	247.18060
307.73834	-10.28744	244.40997
296.60654	28.32838	342.20029
294.50168	23.12068	281.14630
293.86099	11.10551	268.40106
300.90567	10.13296	263.76416
299.00565	23.81460	268.19037
304.35626	17.42026	266.11285
295.76776	16.12844	267.18170
284.22195	10.55601	263.62653
289.51367	24.18598	268.81064
283.57440	18.52189	267.35611
291.52017	16.04937	267.19571
293.48264	8.70914	248.55392
292.28348	10.57479	225.43291
305.63553	11.23303	238.79987
279.14413	11.39099	239.08913

'Panthera_tigris_altaica_Z.2007.14_T05
296.63196	90.66734	333.61728
295.81018	45.27061	267.51462
295.66400	35.99252	265.14023
291.57861	42.82333	267.38379
286.87601	28.68192	264.51105
284.23636	37.78428	266.01187
292.50082	34.26332	266.95410
301.77283	42.58048	266.46783
303.35553	28.51929	264.98996
306.69775	36.52463	264.96030
298.60388	34.81450	266.85837
294.54041	29.38745	249.66826
294.28400	29.70204	226.81993
283.35455	29.54797	241.90915
305.45673	29.85704	239.50841
279.07144	38.33391	245.55165
309.51300	36.27330	245.14415
295.67261	101.33337	329.83160
296.34686	76.63914	277.08917
295.71429	67.72424	270.66537
303.36557	58.20792	261.41385
299.53012	75.54339	267.14621
305.47437	66.99005	264.77478
297.42166	65.79195	265.93396
286.43985	58.87674	261.31918
290.13660	75.08315	266.54773
285.21579	67.58110	265.42401
293.37827	64.77216	265.45398
294.90576	57.00163	247.20671
293.45056	57.42682	223.82817
305.96118	59.02197	237.23070
282.82843	59.20908	237.38245

'Panthera_tigris_altaica_Z.2007.14_T06
295.63318	150.16226	324.12836
297.02719	96.06678	265.68689
298.24353	85.15791	261.92328
292.41431	91.03899	265.48575
290.73087	77.30362	261.94720
288.35995	84.89809	263.70840
295.07159	83.76548	264.37646
303.32837	92.29134	265.18915
307.62299	78.29170	261.18570
309.18884	86.72899	262.94940
301.29535	84.71780	264.24414
297.40466	79.68256	246.88924
296.64127	81.80761	222.73558
284.88513	80.29129	237.76961
309.70319	82.05048	236.21434
282.42480	85.98646	243.46780
311.88098	87.13444	243.00955
295.03003	159.28633	323.10330
296.18106	129.88091	273.26862
296.23605	123.97645	270.44748
304.57584	111.61219	259.53723
300.52652	128.50871	262.85150
306.48322	119.93593	261.66046
298.69186	118.71066	263.56671
288.37259	109.87000	259.41095
289.60968	127.06744	263.29123
286.10471	119.32490	262.72952
294.09692	118.33526	264.15302
296.35245	108.96805	245.60110
295.54550	108.78406	221.56693
306.56857	111.03997	235.91742
284.17429	109.78246	235.55869

'Panthera_tigris_altaica_Z.2007.14_T07
295.91785	202.21191	317.05685
294.72900	149.32329	261.66846
294.92691	140.63306	259.05911
288.70261	148.01692	261.12122
287.17529	132.19521	258.88104
284.06451	140.13820	260.20560
292.18881	139.67451	260.95447
301.73605	146.13440	261.24213
303.83777	132.00780	258.80896
305.97113	140.85490	259.78229
298.47327	140.09299	261.16360
293.99506	135.13831	243.46088
293.57593	137.94621	219.48488
281.59491	135.91806	234.64771
305.85791	135.93405	233.82706
278.99252	143.60840	240.57315
309.25824	142.05698	239.20959
296.16772	215.15788	318.13278
295.29333	183.81700	270.48773
294.91245	173.77826	263.64017
303.87949	165.54008	256.39883
300.09076	181.96854	262.02786
304.96960	175.24553	260.42230
297.60532	173.27567	261.16193
285.52414	165.86890	257.36334
288.83078	181.91191	261.97546
284.11469	174.98170	261.34372
292.03134	173.00529	261.81058
293.33560	164.75012	242.92624
293.15546	162.80612	218.32797
304.64655	166.21065	233.17354
281.31403	166.32449	233.47993

'Panthera_tigris_altaica_Z.2007.14_T08
298.95255	246.91092	312.21567
295.85648	200.12463	261.03387
295.70001	194.58257	258.15036
287.93958	198.96735	261.15411
289.17401	184.99730	258.40234
284.25247	192.03455	259.21521
292.70175	192.45045	260.64154
302.89056	199.64194	260.35251
303.70349	186.47163	257.86328
307.48062	194.27882	257.88455
299.38168	193.76270	260.33386
294.49438	186.82387	242.19499
292.70221	190.93631	217.47672
281.21805	188.20862	233.79393
305.95297	189.57864	230.64816
278.95676	194.28639	239.74551
308.44769	195.11136	236.88235
296.82858	259.07532	308.37521
295.65222	236.36230	269.40454
295.12820	227.71149	262.64856
302.76572	220.46509	254.97932
300.56360	236.47060	260.62427
306.05817	228.13116	258.50769
297.55670	227.59831	260.11337
286.64746	221.47964	257.55524
288.94785	236.11008	261.73840
284.53391	228.41316	261.14700
292.58533	227.23376	261.13373
293.74182	217.70375	241.67554
292.00958	217.12685	217.15375
305.46689	219.84459	231.94150
280.56207	219.23425	233.55385

'Panthera_tigris_altaica_Z.2007.14_T09
292.44531	302.94012	305.50482
295.40207	256.06854	261.91278
294.98151	249.48845	258.43402
288.23224	253.86864	261.17590
287.93600	239.57713	258.43115
283.82690	247.47498	258.80078
291.81458	246.57423	260.59253
301.04453	254.10463	261.82056
302.29602	240.82919	258.98642
306.50635	248.53470	259.43500
298.40988	247.36798	260.45990
296.01437	239.66078	242.91304
296.43930	243.72937	217.74878
283.44946	240.44218	232.85152
308.27930	241.41028	232.47829
280.54517	246.94632	239.73940
309.77884	247.09767	239.00854
291.82227	316.07114	299.30841
292.69385	289.70645	265.63052
293.75543	284.65536	262.15186
302.33768	276.15555	255.57193
299.51416	289.77802	258.83008
304.68893	283.03122	257.68951
296.66791	281.75854	259.26773
285.36060	275.20187	254.79720
287.21408	288.68729	258.29517
282.15280	282.09131	257.52368
290.81009	281.27444	259.11920
294.58734	271.08304	242.37932
295.06128	270.75729	217.16040
307.34515	273.21130	232.70279
281.55576	271.92953	231.98642

'Paradoxurus_hermaphroditus_4610_T01
4.92229	15.46159	89.82413
-3.58006	-3.54756	83.66577
-3.66045	-4.58229	83.34775
-3.88713	-3.76264	76.55438
-8.21834	-4.84948	75.06419
-6.30672	-1.85799	74.73808
-6.25182	-5.26027	77.44038
-5.22661	-7.87703	89.08241
-9.66886	-9.34413	88.92504
-8.23887	-7.46860	91.36731
-7.62728	-8.51522	87.26129
-4.78651	-10.17262	81.69026
-2.65125	-15.43949	80.17364
-3.79804	-11.93836	78.20214
-3.93348	-13.77314	83.82896
-2.54737	-10.27417	76.07614
-3.56860	-13.25013	86.13551
6.53511	14.94826	89.74055
2.94376	-1.31672	84.78466
1.49874	-4.04411	83.92719
1.35077	-8.03351	88.83896
4.63874	-6.90307	88.98221
2.72243	-7.07222	90.62234
2.93097	-7.07822	87.61839
2.17355	-4.62719	78.16342
5.34700	-3.86366	79.49885
3.43328	-2.98155	77.40364
3.47318	-4.74221	80.03215
4.84249	-9.36500	82.91492
4.98719	-15.02037	80.69404
5.23059	-13.04026	85.33654
5.84451	-10.86025	78.37031

'Paradoxurus_hermaphroditus_4610_T02
-4.42018	14.64088	75.27068
-1.75758	-4.15522	86.78694
-1.64519	-5.64105	88.34345
-6.63208	-7.49651	89.19325
-7.40227	-8.21767	92.63305
-8.85466	-7.43670	90.74097
-5.51103	-7.48876	91.17901
3.48458	-5.95108	89.69885
5.13368	-5.79993	92.74876
5.55902	-5.31433	90.63141
2.83909	-6.56381	92.11243
-0.91491	-10.40234	89.73535
0.05707	-16.43787	89.38786
-3.77149	-13.94060	89.04630
3.29109	-12.65719	89.41428
-5.53885	-13.00634	87.34356
4.77747	-10.11585	89.37917
-3.55982	14.45636	72.93881
-1.15158	-3.60516	80.60576
-0.90417	-5.28692	81.83589
3.21822	-6.43769	82.60939
1.57026	-5.02343	78.99515
3.91983	-5.40239	80.25156
1.17245	-5.61142	81.68613
-4.83559	-7.89020	82.25589
-2.90106	-5.51144	78.40999
-5.10118	-6.89581	79.58676
-2.78338	-6.04969	81.34070
-0.15072	-10.67016	80.27993
0.36803	-16.36362	80.06628
3.87667	-12.39023	80.42322
-3.48103	-13.33819	80.16459

'Paradoxurus_hermaphroditus_4610_T03
2.17360	13.76558	59.56120
-0.16746	-3.41316	71.88461
-0.48307	-5.15805	73.73906
-3.51821	-4.96854	73.03868
-4.99493	-6.24999	77.57742
-5.42796	-5.58420	74.73994
-2.97052	-4.85474	75.51142
2.93291	-5.51645	74.21509
3.74765	-6.89946	77.89729
4.46564	-6.48379	75.53639
2.23682	-5.75388	76.54023
-0.72377	-10.16912	74.73909
-1.33615	-15.75445	73.87099
-4.67561	-12.20841	73.67594
2.77195	-13.06181	74.14746
-5.31333	-9.06099	74.31357
4.50067	-9.70932	74.73323
1.99768	13.47119	58.36642
0.58847	-2.36664	64.59353
0.26761	-3.70619	65.56156
3.36743	-5.79321	67.72778
2.42044	-4.07444	63.34876
4.60049	-5.14278	65.31944
1.95004	-4.55663	66.06940
-2.83367	-5.14654	67.07498
-1.57591	-3.88354	62.91849
-3.59094	-4.07967	64.79250
-0.72050	-4.18563	65.88016
-0.08254	-9.51418	65.23952
-0.83621	-15.41866	64.76981
3.53057	-11.78573	65.40450
-3.73207	-11.46052	64.78964

'Paradoxurus_hermaphroditus_4610_T04
4.31888	12.41020	45.58564
1.03858	-3.47975	56.10045
0.65127	-5.28110	58.86752
-1.63590	-4.10128	58.08102
-3.02946	-5.07531	62.39923
-3.56561	-4.35847	60.06551
-1.22029	-4.29888	60.56670
2.65237	-5.17619	58.22779
4.42874	-7.07002	62.05712
4.48528	-6.46247	59.56914
2.87529	-5.57721	60.97072
-0.78685	-10.00508	59.85451
-1.96416	-15.59730	58.61176
-4.42170	-11.34316	59.54794
2.32306	-13.02420	59.21646
-4.78689	-7.86167	59.98095
4.25826	-10.12864	59.60921
4.44371	12.41340	44.24248
1.48600	-2.11479	49.64751
1.17554	-3.98932	50.73110
3.41055	-6.17161	52.27751
3.01241	-4.47215	48.06666
4.55702	-5.74177	49.55301
2.18316	-4.83984	50.73221
-1.80775	-5.01528	52.42204
-1.21594	-3.63637	48.16198
-2.75727	-4.02104	50.04624
-0.11019	-4.32019	50.63462
-0.66342	-10.04625	50.50692
-2.39795	-15.80182	49.78127
2.68680	-12.84526	50.50572
-4.45713	-11.01968	50.49206

'Paradoxurus_hermaphroditus_4610_T05
9.88805	9.36157	28.56770
3.29610	-4.84624	39.67258
2.51704	-6.02048	42.08876
1.26143	-4.79493	40.52377
-0.34498	-4.82780	45.53073
-0.91115	-4.33438	42.43497
1.38261	-4.79193	43.30934
4.47349	-6.32474	40.85518
5.13878	-7.28598	45.33186
5.92591	-7.59839	42.61125
4.11926	-6.06729	43.50240
0.29799	-10.68724	43.61326
-2.12669	-15.49370	42.85028
-3.85712	-11.13648	42.91388
2.69228	-13.97255	43.28155
-3.70865	-9.06244	41.73637
5.33547	-11.47512	43.22733
9.80462	8.93307	26.83114
4.53019	-3.09448	32.25798
3.64453	-4.56454	33.43581
5.24358	-6.72946	35.17670
5.53366	-5.92453	30.86292
6.85691	-6.90330	32.88850
4.33124	-5.40825	33.29945
0.75463	-4.40839	34.64860
2.10362	-4.08031	30.65943
0.14399	-3.67056	32.69289
2.88251	-4.59103	33.48390
0.87790	-9.83922	34.11503
-1.51094	-15.20590	33.72860
3.86475	-13.13352	34.44093
-3.39318	-9.98101	34.08179

'Paradoxurus_hermaphroditus_4610_T06
-2.21114	12.66720	10.71010
-1.42157	-3.02484	22.89115
-1.23064	-4.82228	24.90470
-3.21828	-4.37041	24.88596
-4.26092	-5.07201	28.99961
-5.22642	-4.93635	26.22677
-3.04116	-4.38770	26.99138
0.81717	-4.18783	24.26254
2.09445	-4.91488	28.76115
3.03970	-4.85926	26.17601
0.70184	-4.07930	26.81777
-1.13342	-9.89084	26.98095
-1.62330	-15.63073	26.12366
-4.71861	-12.18180	26.50931
2.37081	-12.73352	26.34354
-5.80545	-8.13123	27.00705
3.39594	-9.11661	26.11632
-2.24565	12.40431	9.26725
-1.49038	-1.12499	14.85372
-1.47394	-3.13577	15.85311
1.29184	-4.43476	18.08688
0.18965	-3.50606	13.95604
2.16725	-3.87825	15.88693
-0.43094	-3.68302	16.39918
-4.05291	-4.42142	18.30848
-3.25404	-3.58947	14.11774
-5.04350	-4.03274	15.92878
-2.47461	-3.66214	16.62390
-1.58968	-9.33651	17.09765
-1.35158	-14.88339	16.89917
2.44147	-10.97097	17.22274
-5.16581	-11.11350	17.34816

'Paradoxurus_hermaphroditus_4610_T08
-1.89151	8.30095	-17.66787
-1.57820	-3.95122	-10.38725
-1.55186	-5.17105	-8.55180
-3.34867	-4.81868	-9.45007
-4.22851	-5.33520	-5.20952
-4.79516	-5.27181	-7.66481
-2.87540	-4.60584	-7.28280
0.59494	-4.77853	-9.49288
1.54171	-5.04292	-5.62016
2.06120	-5.17115	-7.86330
0.01149	-4.70514	-7.25986
-1.23954	-10.32513	-6.48887
-0.57803	-15.95809	-7.24834
-4.98654	-12.13694	-7.10220
2.61765	-11.62710	-6.73637
-6.23998	-9.26354	-7.08993
4.24122	-8.34122	-7.21035
-1.95274	7.48974	-22.99559
-1.52790	-2.73067	-18.95667
-1.46096	-3.86600	-17.91292
0.94524	-5.15891	-15.77521
0.33556	-4.03444	-20.20660
1.84924	-4.57763	-17.92560
-0.59737	-4.28576	-17.93156
-3.83785	-5.37698	-15.26743
-3.15071	-4.39501	-19.74691
-4.85207	-4.73020	-17.56933
-2.66111	-4.47380	-17.01909
-1.32483	-9.94279	-16.36690
-0.77558	-15.80129	-16.72435
2.86412	-11.51355	-16.42430
-5.05942	-12.42375	-16.60812

'Phoca_vitulina_M180.02_T02
269.61383	94.10320	279.69980
269.59756	69.62512	269.91473
269.81726	63.48370	264.02759
254.35036	62.77357	259.52448
250.95866	49.92028	264.23926
248.45012	57.87849	266.64386
256.95865	54.00577	260.45453
284.41861	62.92642	261.38882
288.48181	49.11767	265.52310
291.87833	57.89878	266.71738
282.09970	54.16358	262.21140
270.16983	54.01547	254.99554
272.03720	49.95386	231.88297
258.75528	52.08654	245.70695
280.99686	51.68130	246.08775
253.43054	56.82596	245.91833
287.49026	55.30998	248.42497
270.56439	96.82787	275.41650
270.68384	83.46068	263.68335
270.62463	80.71444	262.55402
283.13025	71.75392	259.37601
280.37070	82.75429	259.89426
285.91852	78.98285	259.07562
278.31619	75.99926	260.65628
256.49637	73.63177	258.34451
259.96716	83.25020	259.35837
254.61310	80.36553	257.92780
261.63202	77.36537	260.48715
271.51477	73.61093	250.69394
271.63550	68.70203	233.04828
280.90567	73.75967	243.25554
260.30362	73.88916	242.43961

'Phoca_vitulina_M180.02_T04
271.53088	167.24158	282.45984
270.32764	145.10440	267.96634
269.99838	142.75806	264.79971
254.59430	135.14720	260.47083
259.92300	124.03865	259.29672
255.51024	127.87792	258.22040
260.86179	130.88783	260.02878
284.09348	134.86623	258.50256
280.04544	124.19275	258.37735
283.87048	127.89220	257.16360
278.34073	130.92528	259.70831
270.06842	128.94633	248.55399
268.96667	130.16190	229.89516
258.86993	130.16023	242.42670
280.97018	130.51126	240.85727
252.02576	134.72694	245.99831
286.44553	134.24690	243.05966
271.66357	172.45325	279.97733
270.85236	162.80014	267.94659
271.10172	157.62045	265.59143
281.47403	149.08896	259.16772
278.18839	159.27203	261.35257
283.32062	155.16179	259.62897
276.90698	153.22586	261.34021
258.56342	149.25803	260.48306
262.02036	160.12967	262.41391
256.91055	156.37029	261.17618
263.40079	153.67030	261.70767
270.00354	151.13805	248.97784
268.64209	148.99675	229.48659
281.13660	150.96721	239.61241
258.62982	150.89253	241.51234

'Phoca_vitulina_M180.02_T05
273.07755	205.74361	282.93259
272.17358	184.24335	268.58713
270.97583	181.79482	263.89828
257.40381	173.92809	261.54382
260.34711	161.64629	261.00906
256.11646	166.37607	260.11459
262.76871	168.22331	261.84344
284.12421	173.87038	258.73508
281.44293	161.65453	258.43347
285.45218	167.79384	256.58698
278.70624	168.89084	260.29132
270.00302	166.85349	249.80676
268.10892	168.93652	229.38046
258.28540	168.16197	243.78659
279.33997	167.58014	241.27068
251.39764	173.12253	246.96663
286.96381	172.69658	243.04568
272.87485	210.96169	280.62759
271.55756	201.31519	268.06268
271.11264	196.10484	264.79031
282.08246	187.52901	258.64230
280.08295	196.87241	260.59778
284.65848	192.63506	259.25790
277.18640	191.26921	261.35477
259.02295	188.62675	260.43842
262.67316	197.44377	261.75238
257.73782	194.77266	261.30698
265.08466	191.45865	261.70654
270.41840	189.25371	249.57448
268.82922	186.43832	231.26511
281.70038	187.98743	241.52585
258.33749	189.00111	242.03473

'Phoca_vitulina_M180.02_T06
270.99698	245.56480	280.22748
270.56009	222.38530	269.33539
270.92645	219.63052	266.48682
256.45712	210.28578	260.40942
261.12769	199.28407	260.69241
256.54431	204.85799	259.00647
261.95880	206.81207	261.28082
285.34509	209.49492	261.39606
281.42285	200.00333	261.23489
285.14774	204.25702	260.33649
280.53946	206.31226	262.20810
270.73352	204.56853	250.17918
272.28061	204.92722	230.53152
260.82123	205.46240	242.69534
282.28912	205.35875	243.00208
253.96262	211.70566	243.66663
289.74915	212.27844	246.68701
270.33704	250.57510	277.85019
271.54642	239.73631	265.86566
271.91534	235.04057	264.15436
282.49146	224.54205	260.92880
279.77060	235.90132	261.65823
284.92682	231.54037	261.16046
277.01489	229.41336	262.76776
259.99686	224.54657	259.58771
261.75385	236.79280	260.45380
257.41278	231.38060	260.01889
264.65085	229.99915	261.40964
272.37222	227.71802	249.14742
272.26208	225.54100	229.77911
282.14032	227.46936	241.53740
261.08951	227.14735	240.28922

'Phoca_vitulina_M180.02_T08
271.42145	323.79953	280.41315
271.02582	300.69247	267.94040
270.64261	298.10406	264.36475
258.84317	291.08447	261.48547
259.22858	280.44540	259.32452
255.51645	286.29193	259.01691
262.16797	285.83688	261.03815
283.53778	291.10013	260.68896
282.36310	279.57516	258.61707
285.66641	285.50266	258.34900
279.66046	285.87219	260.30472
270.50189	283.81830	247.27057
271.12173	287.14920	227.09267
259.40073	286.93320	241.20151
281.66342	286.59100	239.77768
253.89856	293.86377	244.30151
284.83398	293.43073	241.52808
271.65359	327.01648	279.27655
271.49527	319.50598	266.67178
271.26523	315.18616	264.72598
282.35764	306.44769	259.67273
279.82135	315.31186	262.08472
284.81085	312.12509	260.82938
278.07947	310.35797	261.47336
259.74280	305.44470	259.82687
261.97894	313.59335	262.18945
257.99918	310.87854	260.98462
264.02032	308.95288	261.61197
272.40256	308.17673	248.01512
272.21677	307.57492	227.05862
283.51285	308.52802	239.86296
259.06073	308.54282	238.34091

'Phoca_vitulina_M180.02_T09
268.65662	353.77542	278.66907
268.32632	339.46985	268.10132
268.03387	337.61710	265.36963
254.90366	331.72913	262.70526
256.00464	320.51172	259.29803
252.72935	326.63168	259.16299
258.34183	326.92896	260.74374
280.13989	330.26901	262.43951
278.43304	319.87537	259.89355
282.46313	325.49622	259.39642
276.11270	326.24301	261.31067
267.86819	325.12238	248.11217
269.00131	327.49420	227.78149
257.36426	328.13422	239.94325
280.04074	326.94034	239.46849
253.48470	335.52139	243.27184
284.36752	332.88089	245.16660
270.11771	365.60278	279.79239
270.00790	360.48932	268.30823
269.65811	357.67557	267.34836
278.74594	346.03491	261.85895
278.21689	357.02481	264.75299
282.04230	351.34592	263.61194
274.36038	351.50589	264.43988
257.17532	347.69931	261.70135
260.77740	358.42398	264.73587
255.10677	353.96796	263.85614
263.10782	351.59668	264.40335
269.27072	349.33478	249.78741
270.25171	350.13593	228.69180
281.34579	349.37659	240.35524
257.11624	350.95251	239.28891

'Phoca_vitulina_M180.02_T10
270.04889	401.78958	280.37021
271.23007	379.25153	269.05679
271.24557	376.50818	266.15616
258.49329	371.23193	262.62231
260.17719	360.19495	260.52350
255.70724	366.08932	260.65442
262.41238	366.42117	261.76382
283.78052	370.30038	263.08209
281.79559	360.02823	260.69586
285.24286	364.80988	261.16956
279.31769	366.90280	262.20575
271.17740	363.55011	248.74117
272.19006	366.83630	228.02902
260.17398	366.39236	240.75624
282.04727	365.73575	241.32416
254.65706	373.03799	245.38979
285.44751	374.06522	243.74091
269.80414	407.73117	278.99396
270.48846	402.69821	267.67175
271.30859	399.90344	266.21228
281.89615	389.36798	262.65857
280.95724	400.71100	263.21786
284.49628	394.85065	264.81540
278.17255	395.58771	262.30597
260.78860	389.20425	261.33221
263.14645	401.24591	262.77991
259.47311	396.36859	263.35934
265.86047	394.77460	262.21616
271.97983	389.14432	248.31357
273.56372	389.21539	226.79208
283.60181	390.52576	240.72301
260.31619	391.00830	239.38043

'Potos_flavus_0124_T01
296.00757	28.92645	298.13135
296.43869	21.24258	289.96033
296.46997	20.53199	289.43942
292.21085	19.92454	286.90198
290.00009	17.07718	287.97916
290.07242	19.48355	287.67050
291.93509	17.64616	286.54688
301.58810	19.22007	287.80026
303.28217	16.29064	288.48624
303.02081	18.23589	288.89487
301.72226	16.97754	287.27728
297.13641	18.01313	283.38007
297.11380	18.98783	278.89090
293.81876	18.57736	281.64493
299.86630	18.32071	281.56998
292.92609	21.23886	281.36636
301.26202	20.34189	282.12387
296.18698	31.60264	296.88736
296.77625	27.70488	289.75052
296.69312	26.40002	288.79092
300.23740	23.93440	286.92487
299.67169	27.73111	288.11545
301.79459	25.55630	287.31766
298.47437	25.61543	288.24704
292.99930	23.84436	286.59671
293.56525	27.42646	287.64136
291.73853	26.22589	287.02557
294.57260	24.65098	287.93979
296.84488	24.70174	283.45734
297.13379	24.66585	278.62286
300.10297	25.17616	281.76270
294.22821	25.19855	281.46802

'Potos_flavus_0124_T02
296.97455	41.98605	297.25879
296.35635	35.42324	290.23337
296.50616	33.51468	288.59915
294.01950	32.58361	288.69073
291.90536	29.30480	287.29605
292.25204	31.91678	288.00140
293.38446	30.53395	288.15271
298.60818	32.93164	288.72897
301.23425	29.68615	287.30322
300.74686	32.28890	287.82675
299.49149	30.93985	288.35638
296.54431	31.36928	284.09274
296.46686	32.56248	279.05679
293.97098	31.23919	282.01337
299.36566	31.53609	281.80783
292.91010	32.91106	282.88403
300.23187	32.86313	283.02411
296.81039	46.12227	295.87524
296.43600	41.92563	290.14340
296.27881	40.22406	288.97064
299.56790	37.72566	287.70490
297.68958	41.15250	288.42169
300.02069	39.86008	287.69565
298.03036	38.68085	288.31638
293.20636	37.64041	287.87418
294.77246	40.97238	288.34949
292.59445	39.82455	287.96048
294.71640	38.61535	288.33282
296.22134	38.38654	283.58777
295.96454	37.87078	279.16541
298.91324	38.80592	281.95905
293.25061	38.59694	282.23007

'Potos_flavus_0124_T03
296.00424	55.57393	296.87561
296.16632	49.87449	290.58972
295.91449	46.40363	289.02155
293.96710	46.47045	289.07565
292.67685	43.09256	287.93909
292.27759	45.21830	288.36646
294.07346	44.55779	288.89154
298.64948	46.00788	289.11227
299.82907	43.15831	287.99091
299.99637	45.11234	288.40286
298.59326	44.30044	288.84967
296.11740	45.44695	284.38980
296.34851	46.64515	279.40057
293.59769	45.29912	282.36084
298.73450	45.51299	282.23755
292.49002	46.54865	283.84467
299.70471	47.11585	283.20770
295.94443	58.98772	296.30692
296.18774	55.30719	290.09323
296.28769	54.24538	289.49966
298.99615	51.05015	288.52032
297.36032	54.83739	289.20517
299.75018	53.50820	288.98096
297.38510	52.37280	289.15942
293.21536	51.52903	288.14853
295.19583	54.91826	288.90900
293.09882	54.14971	288.30798
295.01208	52.67160	288.88684
296.15424	52.61152	284.14932
296.20615	52.38103	279.44022
298.97623	52.97260	282.42133
293.16360	53.06699	282.22086

'Potos_flavus_0124_T04
296.35388	70.79591	296.43246
296.17761	61.83698	289.19006
295.94220	60.17585	288.27100
294.01376	59.67908	288.64856
292.99271	56.56811	287.75616
292.65433	58.67194	288.18796
293.87726	57.73709	288.55658
298.11154	60.06038	288.66327
299.35028	56.83320	287.71643
299.57108	59.16258	288.11285
298.11392	58.30367	288.60822
295.64804	58.88044	283.87729
295.63330	59.48167	279.15106
292.93393	58.67676	282.18243
298.16443	58.78288	281.85205
291.99496	60.15971	283.72141
299.34824	60.14518	283.27020
296.22363	73.04507	295.29510
295.77161	69.02863	289.38150
295.85855	67.80180	288.76822
298.30804	65.55743	287.76007
296.93646	68.90627	288.56683
299.10040	67.68678	287.77106
296.83310	66.86109	288.33316
293.33133	65.36015	287.76495
294.61642	68.61240	288.34161
292.79944	67.56678	288.07620
294.95273	66.44724	288.27014
295.84766	66.22334	283.52872
295.60336	65.89848	278.82431
298.69153	66.59282	281.80347
292.91901	66.41808	281.94293

'Potos_flavus_0124_T05
295.86850	83.98532	296.62106
295.70383	75.70734	289.60602
295.65497	73.39854	288.68390
294.05975	73.71111	288.96188
292.70752	70.98527	288.35303
292.52411	72.94777	288.52155
293.86029	72.05554	288.84998
297.61844	73.50087	288.92609
298.31396	70.52202	288.27475
298.82111	72.38056	288.42593
297.49356	71.85590	288.88297
295.47690	72.84367	284.04901
295.41992	73.31885	279.22870
292.78067	72.77304	282.05142
297.91443	72.52126	281.76874
292.15140	74.29512	283.13779
299.17484	74.32277	283.54446
295.71579	87.44505	295.75180
295.42438	82.55757	289.51578
295.41248	81.73363	289.00214
298.53494	79.45486	287.70779
296.87180	82.50110	288.49588
298.74017	81.64439	287.90561
296.97772	80.38147	288.40344
292.51187	79.02513	287.92215
294.09131	82.34402	288.71866
292.29163	81.16246	288.42807
294.27966	80.20451	288.60794
295.37555	80.38184	283.72797
295.36438	79.83838	279.00912
298.40146	80.50211	281.85974
292.68121	80.53377	281.82178

'Potos_flavus_0124_T06
295.00433	98.95292	296.14542
295.46225	90.59906	289.82501
295.54596	88.02544	288.65359
293.55313	88.34363	289.01395
292.28528	85.10381	287.82755
292.26584	87.24942	288.45468
293.47144	86.35067	288.71915
296.88062	88.35073	289.22205
298.34561	85.36922	288.31943
298.52679	87.32034	288.66901
297.12756	86.59908	289.08368
295.73679	87.53985	284.10178
296.38596	88.02646	279.31696
293.29089	87.36145	282.03259
298.79099	87.70949	282.32489
292.16550	88.75195	283.27997
299.25638	89.03651	283.96194
295.23401	102.56258	295.44156
295.04312	97.42912	289.69122
295.20978	96.37513	289.20990
297.86160	93.38036	287.93323
296.61798	96.93823	289.06287
298.45004	95.56208	288.67181
296.38297	94.91031	288.83771
292.17816	94.19033	288.09259
293.96460	97.48816	288.85913
292.12915	96.55400	288.49243
293.98560	95.41129	288.77292
295.20474	94.88025	284.23874
295.43350	94.73610	279.29922
298.23444	95.07031	282.38931
292.27948	95.14106	282.07016

'Potos_flavus_0124_T07
294.74472	112.68424	296.43646
294.12875	104.68247	289.67157
294.07556	102.74561	288.67725
292.73566	103.67765	289.22836
291.53101	100.19339	288.52615
291.18045	102.43027	288.74652
292.82391	101.58025	289.25922
296.30017	103.04508	288.93820
297.21393	99.88843	287.98306
297.60031	102.13438	288.19913
296.05148	101.26495	288.68619
293.94531	102.17535	284.29349
293.50378	102.90128	279.33624
290.77219	102.04762	282.57822
296.34659	102.36085	281.83127
290.19534	103.29572	284.17856
297.63245	104.07265	283.63547
294.33725	116.76749	295.90771
294.34827	112.27608	289.44031
294.20026	111.50790	288.92191
296.51190	109.19194	287.95953
295.70422	112.35883	288.72864
297.02570	110.89656	288.40692
295.22589	110.38046	288.72034
291.60248	108.88230	288.18781
293.03809	112.42709	288.64844
291.24869	111.14472	288.47351
293.05460	110.28842	288.73178
293.89499	109.90973	284.06738
293.58929	109.35897	279.13965
296.82971	109.91448	282.16968
290.78683	110.11975	282.48550

'Potos_flavus_0124_T08
294.01871	124.07523	296.59213
293.81207	118.44212	289.41183
293.72336	116.53423	288.48062
291.98495	117.14340	288.84479
291.13214	113.96451	288.26624
290.85730	115.85171	288.55600
292.22742	115.20446	288.80817
295.45776	116.68040	288.73135
296.19772	114.17717	287.92099
296.60034	115.62249	288.20059
295.16049	115.17764	288.69266
293.21274	115.68839	283.96750
293.08444	116.55431	279.02200
290.20001	115.86284	282.42615
296.19525	116.11295	281.46149
289.49445	117.26468	284.07727
297.22211	117.63925	283.32880
293.78918	128.59811	296.81262
293.41434	126.18909	290.33121
293.62726	124.58361	289.27902
296.26553	123.13039	287.61279
294.87967	125.97355	289.05417
296.63251	125.35900	288.10748
294.74478	123.94897	288.52094
290.88388	122.75929	287.91016
292.60068	125.90483	289.06613
290.82587	125.19131	288.55121
292.65802	123.82331	288.71448
293.38596	123.57338	284.17737
293.04630	123.32421	278.82822
296.57458	123.89434	282.14243
290.31323	123.59837	282.19476

'Potos_flavus_0124_T09
293.82837	139.36842	297.31870
293.95929	133.14600	289.60904
293.94315	131.59343	288.42914
292.28415	131.99234	288.69547
291.18231	129.37025	287.55353
291.13181	131.18703	288.11273
292.18811	130.43639	288.22711
295.74344	132.05844	288.82364
296.40817	129.56763	288.00281
296.94269	131.08383	288.32419
295.53198	130.65840	288.39011
294.38742	131.04201	283.91437
294.51291	132.31206	278.68552
291.24835	131.35201	281.75952
297.34781	131.08971	281.98901
290.59692	133.36922	282.73795
298.15106	132.53801	283.59415
293.68027	143.65117	296.80185
293.77454	141.14375	290.56262
293.85547	139.64722	289.34927
296.61322	138.39745	288.02475
295.50092	141.14923	289.40921
297.18585	140.25121	288.79181
295.00061	139.50874	288.88184
291.22473	138.50755	287.97211
292.55679	141.43285	289.41034
291.04926	140.77966	288.71182
292.92340	139.55453	288.90042
293.93307	139.06953	284.19513
294.21982	138.20161	278.90512
297.00119	139.34544	282.41931
290.82697	139.15540	282.00430

'Potos_flavus_0124_T10
295.17123	152.17261	297.08063
294.80408	149.18828	290.86014
295.09225	146.00798	289.06577
293.15286	146.82745	289.47305
292.27814	143.58833	288.39655
291.96381	145.54329	289.09225
293.22037	144.92204	288.98843
296.77155	146.42575	289.50748
297.79099	144.10960	288.49280
298.14435	145.76256	288.89435
296.85712	144.97516	289.01389
294.91907	145.52655	284.71356
294.56625	146.34729	279.34778
291.68677	145.37885	282.54031
297.82681	145.33504	282.39429
290.64172	147.06310	283.88306
298.84305	147.49187	283.91602
295.35812	157.40665	297.83032
294.70444	155.10730	291.11050
294.73639	154.21570	290.17767
297.78256	153.37372	288.63892
295.77429	155.67157	290.21866
297.83719	155.36955	289.40384
296.32635	153.83556	289.40186
291.79095	153.30496	288.79504
293.28903	155.85477	290.08960
291.35623	155.18654	289.66434
293.42987	153.84702	289.62946
294.89069	153.43657	284.73151
294.75839	153.48837	279.37955
297.82770	153.55707	282.69730
291.42957	153.66980	282.91196

'Potos_flavus_0124_T11
294.66501	168.00766	297.41177
295.04538	164.42763	291.42053
295.31912	162.50365	290.11267
293.69156	162.83105	290.36578
292.47888	159.62291	289.10489
292.09586	161.71548	289.73663
293.28580	160.92970	289.85547
297.14688	162.67656	290.50339
298.51395	159.87901	289.23492
298.57983	161.85857	289.83829
297.38220	161.05043	290.00067
295.42102	160.82912	285.17877
295.86359	161.92543	279.69373
292.53006	160.44862	283.16205
298.91486	161.01958	283.32623
291.21936	162.69701	284.39886
299.63684	162.82336	284.39807
294.69211	172.80566	297.11475
294.74249	171.72453	292.27859
295.11188	169.75043	290.97394
298.74054	167.59639	290.48816
297.41000	171.49162	291.16061
298.69379	169.74829	291.29517
297.40289	169.43437	290.03711
291.81232	168.29907	289.55157
292.79861	171.49632	290.63568
291.68005	170.20956	290.22055
293.34344	169.90614	290.25854
295.02655	168.87462	285.36209
295.18771	168.41002	279.64548
298.94415	169.56752	283.53070
291.63861	169.36847	282.90836

'Procyon_lotor_4264_T01
316.03531	29.48764	287.18298
322.99768	24.78938	273.10968
323.18359	24.68215	271.82092
320.24435	18.90654	266.47922
321.43744	14.73557	266.98703
319.00137	16.87149	267.58722
322.07101	16.98589	265.39563
328.69205	29.94447	268.24594
333.23221	29.27505	269.01001
330.83600	31.01305	270.19177
330.95541	28.38217	267.31851
324.37357	24.81916	264.23151
323.69107	25.27873	258.69266
320.78860	21.06037	261.63522
326.73105	28.23160	261.58731
317.74625	21.37899	260.19696
326.03622	32.02573	260.73294
315.12012	30.23256	286.46820
319.03854	27.89087	274.00131
320.04486	27.73703	271.33960
324.98547	33.00772	267.65594
322.10324	34.90942	268.80356
324.68008	34.92666	269.35538
322.34940	32.71085	267.43582
315.73599	21.97620	266.00995
313.85556	24.30707	267.89075
313.89618	21.79655	268.16251
316.28021	24.41284	267.31528
317.80777	29.34942	264.19540
317.71054	30.00609	258.65631
320.21753	33.67970	261.91403
314.78195	26.94808	261.06427

'Procyon_lotor_4264_T02
319.53790	48.24752	287.75247
320.67148	42.21868	271.33051
320.63327	42.22710	270.25354
317.47330	36.95387	268.23203
316.39880	33.04377	268.35883
315.66141	35.61146	268.57294
318.35330	34.48602	267.22025
325.78583	43.71587	266.53741
329.88528	43.36755	266.71588
327.90213	44.33302	266.37555
327.93231	41.66530	265.57285
320.90860	40.17382	263.62207
319.68567	40.57714	258.02225
316.59738	38.52325	262.12253
323.78601	43.16588	260.61877
313.85211	39.09839	262.24976
324.46777	45.98873	260.59702
316.48489	51.71982	286.30634
317.64874	47.22387	272.56125
317.59912	46.70984	270.90054
322.26083	47.69729	266.84137
319.35794	49.70100	269.69031
321.75153	50.22750	267.81885
320.41208	47.18712	268.71320
313.80756	42.77391	267.94855
314.02884	46.15877	270.47174
312.57208	44.54258	269.76132
315.26865	44.52435	269.40186
316.36740	47.53661	264.11292
314.90781	47.40858	258.35410
319.04324	50.04549	261.62628
312.22641	45.30128	262.62585

'Procyon_lotor_4264_T03
320.47046	66.85754	283.68103
320.61426	60.74488	271.09375
320.59244	59.71632	269.31934
318.12573	56.51007	269.56122
319.38464	52.62803	267.90457
317.29431	54.19872	268.91187
319.50943	54.89023	268.92084
324.37729	60.80383	267.45270
326.80954	57.84272	265.17322
326.04166	60.34985	265.88760
325.15125	58.83883	266.92014
319.75162	58.03600	263.20587
317.42972	58.22605	257.61353
316.06439	56.39243	262.44977
322.16434	60.72243	260.19305
313.34299	57.15886	264.47208
322.62421	63.66234	261.12378
318.76114	69.51171	283.62524
317.56323	66.22500	272.46207
317.58258	65.41391	270.78201
320.51645	66.38418	268.01764
318.25787	68.33961	269.94601
319.99628	69.05199	268.40298
319.07745	66.29486	269.63254
314.65784	62.51572	270.05191
314.60318	65.78331	271.17706
312.85947	64.34246	271.13098
316.05496	63.96741	270.58902
314.80420	66.15532	264.06033
313.16492	65.11703	258.30975
317.30139	68.09203	261.28610
311.11362	63.85224	263.13898

'Procyon_lotor_4264_T04
319.39572	86.13462	284.98105
320.03009	78.62083	272.10028
320.70956	76.91840	270.19904
319.17874	76.30603	271.31488
319.73898	72.32630	269.72055
318.02841	74.09998	270.43509
320.15848	74.25925	270.27304
323.30194	78.41887	270.28015
326.37521	76.27538	268.46954
325.28391	78.37137	269.04077
324.64246	76.63636	269.93210
320.11951	75.72495	264.31329
318.70996	75.37820	258.17117
316.83871	74.12384	263.03210
322.34021	77.38854	260.95734
314.61612	74.64653	264.22772
322.95721	80.38866	262.21033
317.57004	89.03328	285.03589
316.40097	85.03719	273.39502
316.34085	84.36677	271.88153
320.11853	84.58459	269.24960
317.31714	86.37617	271.23404
319.42209	86.77165	269.80875
318.53592	84.71483	270.55313
314.32599	80.80932	271.02637
314.09549	84.30129	272.12344
312.95163	82.78641	272.03900
315.18646	82.48243	271.52094
314.97577	83.34194	264.57681
313.72119	82.37992	258.50763
317.69186	85.11731	261.88962
311.41443	81.17502	263.53442

'Procyon_lotor_4264_T05
315.32870	102.02509	284.72867
319.06149	95.93525	271.82919
319.80783	94.59516	270.10437
318.08459	93.00840	270.65015
318.14471	88.86936	269.53815
316.88464	90.92796	270.10449
318.88077	90.77095	270.29181
322.15442	95.73297	270.39877
325.50900	92.88960	269.26862
324.50980	95.39087	269.51831
323.51025	93.65809	270.30466
320.27698	93.44379	264.08459
320.13428	93.59564	258.02957
317.07877	91.72672	262.30649
323.59396	95.84972	261.79825
314.33423	92.44508	263.67575
324.04794	98.46216	263.40768
313.88431	104.11891	283.68530
315.33768	101.34022	273.21307
[truncated: 225,657 more chars]
