# Supplementary material for: Serial disparity in the carnivoran backbone unveils a complex adaptive role in metameric evolution
Source: Commun Biol. 2021 Jul 15;4:863. doi: 10.1038/s42003-021-02346-0 (PMC8282787; doi:10.1038/s42003-021-02346-0)
Supplement: Supplementary file 6 — Supplementary Data 4 [file 42003_2021_2346_MOESM6_ESM.zip › Thoracic_Lumbar_Complete.txt]

[landmarks]
30
[individuals]
951
[dimensions]
3
[names]
Cynictis_penicillata_6730_L05
Acinonyx_jubatus_L01
Speothos_venaticus_Z.2015.96.4_L01
Speothos_venaticus_Z.2015.96.4_L02
Speothos_venaticus_Z.2015.96.4_L03
Caracal_caracal_L01
Caracal_caracal_L02
Caracal_caracal_L03
Caracal_caracal_L04
Mustela_lutreola_6661_L01
Mustela_putorius_7343_L01
Ursus_arctos_Z.2003.41.1_L04
Proteles_cristatus_PH37.98_L01
Cuon_alpinus_7106_L01
Felis_concolor_0409_L01
Felis_concolor_0409_L02
Felis_concolor_0409_L03
Felis_concolor_0409_L04
Felis_concolor_0409_L05
Felis_concolor_0409_L06
Ursus_maritimus_21570_L02
Ursus_maritimus_21570_L03
Suricatta_suricatta_7103_L01
Procyon_lotor_4264_L02
Potos_flavus_0124_L03
Potos_flavus_0124_L04
Paradoxurus_hermaphroditus_4610_L05
Panthera_tigris_21574_L01
Panthera_tigris_21574_L05
Panthera_leo_L02
Nasua_narica_5542_L01
Nasua_narica_5542_L03
Martes_foina_7342_L04
Martes_foina_7342_L01
Herpestes_ichneumon_7344_L03
Genetta_tigrina_3824_L06
Genetta_tigrina_3824_L05
Genetta_tigrina_3824_L02
Genetta_genetta_1488_L01
Cynictis_penicillata_6730_L04
Acinonyx_jubatus_L02
Acinonyx_jubatus_L03
Meles_meles_L01
Meles_meles_L02
Meles_meles_L03
Ailuropoda_melanoleuca_Z.1986.19_L01
Ailuropoda_melanoleuca_Z.1986.19_L02
Ailurus_fulgens_1802_L01
Ailurus_fulgens_1802_L02
Ailurus_fulgens_1802_L03
Ailurus_fulgens_1802_L04
Aonyx_cinerea_2908_L01
Aonyx_cinerea_2908_L02
Aonyx_cinerea_2908_L03
Aonyx_cinerea_2908_L04
Aonyx_cinerea_2908_L05
Arctictis_binturong_5474_L01
Arctictis_binturong_5474_L02
Arctictis_binturong_5474_L03
Arctictis_binturong_5474_L04
Arctictis_binturong_5474_L05
Atilax_paludinosus_3253_L01
Atilax_paludinosus_3253_L02
Atilax_paludinosus_3253_L03
Atilax_paludinosus_3253_L04
Canis_lupus_L01
Canis_lupus_L02
Canis_lupus_L03
Canis_lupus_L04
Canis_lupus_L05
Canis_lupus_L06
Chrysocyon_brachyurus_Z.2015.177_L01
Chrysocyon_brachyurus_Z.2015.177_L02
Chrysocyon_brachyurus_Z.2015.177_L03
Chrysocyon_brachyurus_Z.2015.177_L04
Chrysocyon_brachyurus_Z.2015.177_L05
Chrysocyon_brachyurus_Z.2015.177_L06
Crocuta_crocuta_4215_L01
Crocuta_crocuta_4215_L02
Crocuta_crocuta_4215_L03
Cryptoprocta_ferox_EA36.08_L01
Cryptoprocta_ferox_EA36.08_L02
Cryptoprocta_ferox_EA36.08_L03
Cryptoprocta_ferox_EA36.08_L04
Cryptoprocta_ferox_EA36.08_L05
Cryptoprocta_ferox_EA36.08_L06
Cynictis_penicillata_6730_L01
Cynictis_penicillata_6730_L02
Cynictis_penicillata_6730_L03
Lycaon_pictus_1167_L01
Cynictis_penicillata_6730_L06
Felis_silvestris_L01
Felis_silvestris_L02
Felis_silvestris_L03
Felis_silvestris_L04
Felis_silvestris_L05
Felis_silvestris_L06
Genetta_genetta_1488_L02
Genetta_genetta_1488_L03
Genetta_genetta_1488_L04
Genetta_genetta_1488_L05
Genetta_genetta_1488_L06
Genetta_tigrina_3824_L01
Genetta_tigrina_3824_L03
Genetta_tigrina_3824_L04
Herpestes_ichneumon_7344_L01
Herpestes_ichneumon_7344_L02
Herpestes_ichneumon_7344_L04
Herpestes_ichneumon_7344_L05
Hyena_hyena_2981_L01
Hyena_hyena_2981_L02
Hyena_hyena_2981_L03
Hyena_hyena_2981_L04
Leptailurus_serval_Z.2004.155_L01
Leptailurus_serval_Z.2004.155_L02
Leptailurus_serval_Z.2004.155_L03
Leptailurus_serval_Z.2004.155_L04
Leptailurus_serval_Z.2004.155_L05
Leptailurus_serval_Z.2004.155_L06
Lynx_canadiensis_Z.2001.117.9_L01
Lynx_canadiensis_Z.2001.117.9_L02
Lynx_canadiensis_Z.2001.117.9_L03
Lynx_canadiensis_Z.2001.117.9_L04
Lynx_canadiensis_Z.2001.117.9_L05
Martes_foina_7342_L02
Martes_foina_7342_L03
Mustela_lutreola_6661_L02
Mustela_lutreola_6661_L03
Mustela_lutreola_6661_L04
Mustela_lutreola_6661_L05
Mustela_lutreola_6661_L06
Mustela_lutreola_6661_L07
Mustela_putorius_7203_L01
Mustela_putorius_7203_L02
Mustela_putorius_7203_L03
Mustela_putorius_7203_L04
Mustela_putorius_7203_L05
Mustela_putorius_7343_L02
Mustela_putorius_7343_L03
Mustela_putorius_7343_L04
Mustela_putorius_7343_L05
Mustela_vison_0147_L01
Mustela_vison_0147_L02
Mustela_vison_0147_L03
Mustela_vison_0147_L04
Nasua_narica_5542_L02
Nasua_narica_5542_L04
Nasua_narica_5542_L05
Neofelis_nebulosa_Z.2001.008_L01
Neofelis_nebulosa_Z.2001.008_L02
Neofelis_nebulosa_Z.2001.008_L03
Neofelis_nebulosa_Z.2001.008_L04
Neofelis_nebulosa_Z.2001.008_L05
Otaria_byronia_Z.2004.179.1_L01
Panthera_leo_L01
Panthera_leo_L03
Panthera_leo_L04
Panthera_leo_L05
Panthera_leo_L06
Panthera_pardus_1600_L01
Panthera_pardus_1600_L02
Panthera_pardus_1600_L03
Panthera_pardus_1600_L04
Panthera_pardus_1600_L05
Panthera_pardus_1600_L06
Panthera_tigris_21574_L02
Panthera_tigris_21574_L03
Panthera_tigris_21574_L04
Panthera_tigris_21574_L06
Panthera_tigris_altaica_Z.2007.14_L01
Panthera_tigris_altaica_Z.2007.14_L02
Panthera_tigris_altaica_Z.2007.14_L03
Panthera_tigris_altaica_Z.2007.14_L04
Panthera_tigris_altaica_Z.2007.14_L05
Panthera_tigris_altaica_Z.2007.14_L06
Paradoxurus_hermaphroditus_4610_L01
Paradoxurus_hermaphroditus_4610_L02
Paradoxurus_hermaphroditus_4610_L03
Paradoxurus_hermaphroditus_4610_L04
Paradoxurus_hermaphroditus_4610_L06
Phoca_vitulina_M180.02_L01
Phoca_vitulina_M180.02_L02
Potos_flavus_0124_L01
Potos_flavus_0124_L02
Procyon_lotor_4264_L01
Procyon_lotor_4264_L03
Procyon_lotor_4264_L04
Procyon_lotor_4264_L05
Suricatta_suricatta_3098_L01
Suricatta_suricatta_3098_L02
Suricatta_suricatta_3098_L03
Suricatta_suricatta_3098_L04
Suricatta_suricatta_3098_L05
Suricatta_suricatta_7103_L02
Suricatta_suricatta_7103_L03
Suricatta_suricatta_7103_L04
Suricatta_suricatta_7103_L05
Tremarctos_ornatus_Z.2008.34_L01
Tremarctos_ornatus_Z.2008.34_L02
Tremarctos_ornatus_Z.2008.34_L03
Tremarctos_ornatus_Z.2008.34_L04
Tremarctos_ornatus_Z.2008.34_L05
Ursus_arctos_Z.2003.41.1_L01
Ursus_arctos_Z.2003.41.1_L02
Ursus_arctos_Z.2003.41.1_L03
Ursus_maritimus_21570_L01
Ursus_maritimus_21570_L04
Lycaon_pictus_1167_L02
Lycaon_pictus_1167_L03
Lycaon_pictus_1167_L04
Lycaon_pictus_1167_L05
Lutra_lutra_2981_L01
Lutra_lutra_2981_L02
Lutra_lutra_2981_L03
Lutra_lutra_2981_L04
Lutra_lutra_2981_L05
Lutra_lutra_2981_L06
Vulpes _vulpes _150_L01
Ursus_maritimus_21570_L06
Potos_flavus_0124_L05
Martes_foina_7342_L06
Acinonyx_jubatus_L04
Acinonyx_jubatus_L05
Cuon_alpinus_7106_L02
Cuon_alpinus_7106_L03
Cuon_alpinus_7106_L04
Cuon_alpinus_7106_L05
Cuon_alpinus_7106_L06
Cuon_alpinus_7106_L07
Meles_meles_L04
Meles_meles_L05
Speothos_venaticus_Z.2015.96.4_L04
Speothos_venaticus_Z.2015.96.4_L05
Speothos_venaticus_Z.2015.96.4_L06
Speothos_venaticus_Z.2015.96.4_L07
Caracal_caracal_L06
Caracal_caracal_L07
Caracal_caracal_L05
Lycaon_pictus_1167_L06
Lycaon_pictus_1167_L07
Vulpes _vulpes _150_L03
Vulpes _vulpes _150_L04
Vulpes _vulpes _150_L05
Vulpes _vulpes _150_L06
Vulpes _vulpes _150_L07
Proteles_cristatus_PH37.98_L03
Proteles_cristatus_PH37.98_L04
Proteles_cristatus_PH37.98_L05
Proteles_cristatus_PH37.98_L02
Felis_concolor_0409_L07
Ailuropoda_melanoleuca_Z.1986.19_L03
Ailuropoda_melanoleuca_Z.1986.19_L04
Ailurus_fulgens_1802_L05
Aonyx_cinerea_2908_L06
Arctictis_binturong_5474_L06
Atilax_paludinosus_3253_L05
Canis_lupus_L07
Chrysocyon_brachyurus_Z.2015.177_L07
Crocuta_crocuta_4215_L04
Crocuta_crocuta_4215_L05
Cryptoprocta_ferox_EA36.08_L07
Cynictis_penicillata_6730_L07
Felis_silvestris_L07
Genetta_genetta_1488_L07
Genetta_tigrina_3824_L07
Herpestes_ichneumon_7344_L06
Leptailurus_serval_Z.2004.155_L07
Lynx_canadiensis_Z.2001.117.9_L06
Lynx_canadiensis_Z.2001.117.9_L07
Martes_foina_7342_L05
Mustela_putorius_7203_L06
Mustela_putorius_7343_L06
Mustela_putorius_7343_L07
Mustela_vison_0147_L05
Mustela_vison_0147_L06
Nasua_narica_5542_L06
Neofelis_nebulosa_Z.2001.008_L06
Neofelis_nebulosa_Z.2001.008_L07
Otaria_byronia_Z.2004.179.1_L02
Otaria_byronia_Z.2004.179.1_L03
Otaria_byronia_Z.2004.179.1_L04
Otaria_byronia_Z.2004.179.1_L05
Panthera_leo_L07
Panthera_pardus_1600_L07
Panthera_tigris_21574_L07
Panthera_tigris_altaica_Z.2007.14_L07
Paradoxurus_hermaphroditus_4610_L07
Phoca_vitulina_M180.02_L03
Phoca_vitulina_M180.02_L04
Phoca_vitulina_M180.02_L05
Procyon_lotor_4264_L06
Vulpes _vulpes _150_L02
Suricatta_suricatta_3098_L06
Suricatta_suricatta_7103_L06
Suricatta_suricatta_7103_L07
Tremarctos_ornatus_Z.2008.34_L06
Tremarctos_ornatus_Z.2008.34_L07
Ursus_arctos_Z.2003.41.1_L05
Ursus_arctos_Z.2003.41.1_L06
Ursus_maritimus_21570_L05
Acinonyx_jubatus_T01
Acinonyx_jubatus_T06
Acinonyx_jubatus_T02
Acinonyx_jubatus_T03
Acinonyx_jubatus_T04
Acinonyx_jubatus_T05
Acinonyx_jubatus_T07
Acinonyx_jubatus_T08
Acinonyx_jubatus_T09
Aonyx_cinerea_2908_T10
Canis_lupus_T09
Genetta_tigrina_3824_T04
Genetta_tigrina_3824_T05
Genetta_tigrina_3824_T07
Hyena_hyena_2981_T10
Suricatta_suricatta_7103_T09
Suricatta_suricatta_7103_T08
Suricatta_suricatta_7103_T07
Suricatta_suricatta_7103_T06
Leptailurus_serval_Z.2004.155_T02
Leptailurus_serval_Z.2004.155_T03
Leptailurus_serval_Z.2004.155_T04
Leptailurus_serval_Z.2004.155_T05
Leptailurus_serval_Z.2004.155_T06
Arctictis_binturong_5474_T05
Arctictis_binturong_5474_T08
Lutra_lutra_2981_T01
Lutra_lutra_2981_T02
Lutra_lutra_2981_T03
Lutra_lutra_2981_T04
Caracal_caracal_T01
Lutra_lutra_2981_T05
Lutra_lutra_2981_T06
Lutra_lutra_2981_T07
Lutra_lutra_2981_T08
Lutra_lutra_2981_T09
Lutra_lutra_2981_T10
Martes_foina_7342_T01
Meles_meles_T01
Meles_meles_T02
Meles_meles_T03
Meles_meles_T04
Meles_meles_T05
Meles_meles_T06
Leptailurus_serval_Z.2004.155_T07
Cuon_alpinus_7106_T02
Meles_meles_T07
Meles_meles_T08
Meles_meles_T09
Meles_meles_T10
Vulpes _vulpes _150_T01
Vulpes _vulpes _150_T02
Vulpes _vulpes _150_T03
Vulpes _vulpes _150_T04
Felis_silvestris_T09
Cuon_alpinus_7106_T01
Cuon_alpinus_7106_T03
Cuon_alpinus_7106_T04
Vulpes _vulpes _150_T05
Vulpes _vulpes _150_T06
Vulpes _vulpes _150_T07
Vulpes _vulpes _150_T08
Vulpes _vulpes _150_T09
Vulpes _vulpes _150_T10
Lycaon_pictus_1167_T01
Lycaon_pictus_1167_T02
Lycaon_pictus_1167_T03
Lycaon_pictus_1167_T04
Lycaon_pictus_1167_T05
Lycaon_pictus_1167_T06
Lycaon_pictus_1167_T07
Lycaon_pictus_1167_T08
Lycaon_pictus_1167_T09
Lycaon_pictus_1167_T10
Speothos_venaticus_Z.2015.96.4_T01
Cuon_alpinus_7106_T05
Speothos_venaticus_Z.2015.96.4_T03
Cuon_alpinus_7106_T06
Phoca_vitulina_M180.02_T03
Proteles_cristatus_PH37.98_T11
Lynx_canadiensis_Z.2001.117.9_T02
Cuon_alpinus_7106_T07
Cuon_alpinus_7106_T08
Cuon_alpinus_7106_T09
Felis_concolor_0409_T01
Felis_concolor_0409_T02
Felis_concolor_0409_T03
Felis_concolor_0409_T04
Felis_concolor_0409_T05
Felis_concolor_0409_T06
Felis_concolor_0409_T07
Felis_concolor_0409_T08
Felis_concolor_0409_T09
Speothos_venaticus_Z.2015.96.4_T02
Speothos_venaticus_Z.2015.96.4_T04
Speothos_venaticus_Z.2015.96.4_T05
Speothos_venaticus_Z.2015.96.4_T06
Speothos_venaticus_Z.2015.96.4_T07
Speothos_venaticus_Z.2015.96.4_T08
Speothos_venaticus_Z.2015.96.4_T09
Caracal_caracal_T02
Cryptoprocta_ferox_EA36.08_T09
Cynictis_penicillata_6730_T05
Cryptoprocta_ferox_EA36.08_T06
Genetta_genetta_1488_T09
Herpestes_ichneumon_7344_T07
Herpestes_ichneumon_7344_T09
Caracal_caracal_T03
Caracal_caracal_T04
Caracal_caracal_T05
Caracal_caracal_T06
Caracal_caracal_T07
Caracal_caracal_T08
Caracal_caracal_T09
Martes_foina_7342_T04
Martes_foina_7342_T08
Mustela_vison_0147_T01
Nasua_narica_5542_T03
Neofelis_nebulosa_Z.2001.008_T05
Panthera_tigris_21574_T07
Panthera_tigris_21574_T08
Panthera_tigris_21574_T09
Panthera_tigris_21574_T10
Paradoxurus_hermaphroditus_4610_T09
Paradoxurus_hermaphroditus_4610_T07
Phoca_vitulina_M180.02_T01
Phoca_vitulina_M180.02_T07
Proteles_cristatus_PH37.98_T01
Proteles_cristatus_PH37.98_T02
Proteles_cristatus_PH37.98_T03
Proteles_cristatus_PH37.98_T04
Proteles_cristatus_PH37.98_T05
Proteles_cristatus_PH37.98_T06
Proteles_cristatus_PH37.98_T07
Proteles_cristatus_PH37.98_T08
Proteles_cristatus_PH37.98_T09
Proteles_cristatus_PH37.98_T10
Suricatta_suricatta_3098_T08
Mustela_vison_0147_T09
Mustela_vison_0147_T10
Mustela_putorius_7343_T06
Mustela_putorius_7343_T09
Mustela_putorius_7203_T03
Mustela_putorius_7203_T04
Mustela_putorius_7203_T07
Mustela_putorius_7203_T08
Ailuropoda_melanoleuca_Z.1986.19_T01
Ailuropoda_melanoleuca_Z.1986.19_T02
Ailuropoda_melanoleuca_Z.1986.19_T03
Ailuropoda_melanoleuca_Z.1986.19_T04
Ailuropoda_melanoleuca_Z.1986.19_T05
Ailuropoda_melanoleuca_Z.1986.19_T06
Ailuropoda_melanoleuca_Z.1986.19_T07
Ailuropoda_melanoleuca_Z.1986.19_T08
Ailuropoda_melanoleuca_Z.1986.19_T09
Ailuropoda_melanoleuca_Z.1986.19_T10
Ailurus_fulgens_1802_T01
Ailurus_fulgens_1802_T02
Ailurus_fulgens_1802_T03
Ailurus_fulgens_1802_T04
Ailurus_fulgens_1802_T05
Ailurus_fulgens_1802_T06
Ailurus_fulgens_1802_T07
Ailurus_fulgens_1802_T08
Aonyx_cinerea_2908_T01
Aonyx_cinerea_2908_T02
Aonyx_cinerea_2908_T03
Aonyx_cinerea_2908_T04
Aonyx_cinerea_2908_T05
Aonyx_cinerea_2908_T06
Aonyx_cinerea_2908_T07
Aonyx_cinerea_2908_T08
Aonyx_cinerea_2908_T09
Aonyx_cinerea_2908_T11
Arctictis_binturong_5474_T01
Arctictis_binturong_5474_T02
Arctictis_binturong_5474_T03
Arctictis_binturong_5474_T04
Arctictis_binturong_5474_T06
Arctictis_binturong_5474_T07
Arctictis_binturong_5474_T09
Atilax_paludinosus_3253_T01
Atilax_paludinosus_3253_T02
Atilax_paludinosus_3253_T03
Atilax_paludinosus_3253_T04
Atilax_paludinosus_3253_T05
Atilax_paludinosus_3253_T06
Atilax_paludinosus_3253_T07
Atilax_paludinosus_3253_T08
Atilax_paludinosus_3253_T09
Canis_lupus_T01
Canis_lupus_T02
Canis_lupus_T03
Canis_lupus_T04
Canis_lupus_T05
Canis_lupus_T06
Canis_lupus_T07
Canis_lupus_T08
Chrysocyon_brachyurus_Z.2015.177_T01
Chrysocyon_brachyurus_Z.2015.177_T02
Chrysocyon_brachyurus_Z.2015.177_T03
Chrysocyon_brachyurus_Z.2015.177_T04
Chrysocyon_brachyurus_Z.2015.177_T05
Chrysocyon_brachyurus_Z.2015.177_T06
Chrysocyon_brachyurus_Z.2015.177_T07
Chrysocyon_brachyurus_Z.2015.177_T08
Chrysocyon_brachyurus_Z.2015.177_T09
Crocuta_crocuta_4215_T01
Crocuta_crocuta_4215_T02
Crocuta_crocuta_4215_T03
Crocuta_crocuta_4215_T04
Crocuta_crocuta_4215_T05
Crocuta_crocuta_4215_T06
Crocuta_crocuta_4215_T07
Crocuta_crocuta_4215_T08
Crocuta_crocuta_4215_T09
Crocuta_crocuta_4215_T10
Crocuta_crocuta_4215_T11
Cryptoprocta_ferox_EA36.08_T01
Cryptoprocta_ferox_EA36.08_T02
Cryptoprocta_ferox_EA36.08_T03
Cryptoprocta_ferox_EA36.08_T04
Cryptoprocta_ferox_EA36.08_T05
Cryptoprocta_ferox_EA36.08_T07
Cryptoprocta_ferox_EA36.08_T08
Cynictis_penicillata_6730_T01
Cynictis_penicillata_6730_T02
Cynictis_penicillata_6730_T03
Cynictis_penicillata_6730_T04
Cynictis_penicillata_6730_T06
Cynictis_penicillata_6730_T07
Cynictis_penicillata_6730_T08
Cynictis_penicillata_6730_T09
Felis_silvestris_T01
Felis_silvestris_T02
Felis_silvestris_T03
Felis_silvestris_T04
Felis_silvestris_T05
Felis_silvestris_T06
Felis_silvestris_T07
Felis_silvestris_T08
Genetta_genetta_1488_T01
Genetta_genetta_1488_T02
Genetta_genetta_1488_T03
Genetta_genetta_1488_T04
Genetta_genetta_1488_T05
Genetta_genetta_1488_T06
Genetta_genetta_1488_T07
Genetta_genetta_1488_T08
Genetta_tigrina_3824_T01
Genetta_tigrina_3824_T02
Genetta_tigrina_3824_T03
Mustela_putorius_7343_T03
Genetta_tigrina_3824_T06
Genetta_tigrina_3824_T08
Genetta_tigrina_3824_T09
Herpestes_ichneumon_7344_T01
Herpestes_ichneumon_7344_T02
Herpestes_ichneumon_7344_T03
Herpestes_ichneumon_7344_T04
Herpestes_ichneumon_7344_T05
Herpestes_ichneumon_7344_T06
Herpestes_ichneumon_7344_T08
Hyena_hyena_2981_T01
Hyena_hyena_2981_T02
Hyena_hyena_2981_T03
Hyena_hyena_2981_T04
Hyena_hyena_2981_T05
Hyena_hyena_2981_T06
Hyena_hyena_2981_T07
Hyena_hyena_2981_T08
Hyena_hyena_2981_T09
Hyena_hyena_2981_T11
Leptailurus_serval_Z.2004.155_T01
Mustela_putorius_7343_T04
Mustela_putorius_7343_T07
Mustela_putorius_7343_T08
Leptailurus_serval_Z.2004.155_T08
Leptailurus_serval_Z.2004.155_T09
Leptailurus_serval_Z.2004.155_T10
Lynx_canadiensis_Z.2001.117.9_T01
Lynx_canadiensis_Z.2001.117.9_T03
Lynx_canadiensis_Z.2001.117.9_T04
Lynx_canadiensis_Z.2001.117.9_T05
Lynx_canadiensis_Z.2001.117.9_T06
Lynx_canadiensis_Z.2001.117.9_T07
Lynx_canadiensis_Z.2001.117.9_T08
Lynx_canadiensis_Z.2001.117.9_T09
Martes_foina_7342_T02
Martes_foina_7342_T03
Martes_foina_7342_T05
Martes_foina_7342_T06
Martes_foina_7342_T07
Martes_foina_7342_T09
Mustela_lutreola_6661_T01
Mustela_lutreola_6661_T02
Mustela_lutreola_6661_T03
Mustela_lutreola_6661_T04
Mustela_lutreola_6661_T05
Mustela_lutreola_6661_T06
Mustela_lutreola_6661_T07
Mustela_lutreola_6661_T08
Mustela_lutreola_6661_T09
Mustela_lutreola_6661_T10
Mustela_putorius_7203_T01
Mustela_putorius_7203_T02
Mustela_putorius_7203_T05
Mustela_putorius_7203_T06
Mustela_putorius_7203_T09
Mustela_putorius_7203_T10
Mustela_putorius_7343_T01
Mustela_putorius_7343_T02
Mustela_putorius_7343_T05
Mustela_putorius_7343_T10
Mustela_vison_0147_T02
Mustela_vison_0147_T03
Mustela_vison_0147_T04
Mustela_vison_0147_T05
Mustela_vison_0147_T06
Mustela_vison_0147_T07
Mustela_vison_0147_T08
Nasua_narica_5542_T01
Nasua_narica_5542_T02
Nasua_narica_5542_T04
Nasua_narica_5542_T05
Nasua_narica_5542_T06
Nasua_narica_5542_T07
Nasua_narica_5542_T08
Nasua_narica_5542_T09
Neofelis_nebulosa_Z.2001.008_T01
Neofelis_nebulosa_Z.2001.008_T02
Neofelis_nebulosa_Z.2001.008_T03
Neofelis_nebulosa_Z.2001.008_T04
Neofelis_nebulosa_Z.2001.008_T06
Neofelis_nebulosa_Z.2001.008_T07
Neofelis_nebulosa_Z.2001.008_T08
Neofelis_nebulosa_Z.2001.008_T09
Otaria_byronia_Z.2004.179.1_T02
Otaria_byronia_Z.2004.179.1_T03
Otaria_byronia_Z.2004.179.1_T04
Otaria_byronia_Z.2004.179.1_T05
Otaria_byronia_Z.2004.179.1_T06
Otaria_byronia_Z.2004.179.1_T07
Otaria_byronia_Z.2004.179.1_T08
Otaria_byronia_Z.2004.179.1_T09
Otaria_byronia_Z.2004.179.1_T10
Otaria_byronia_Z.2004.179.1_T11
Panthera_leo_T01
Panthera_leo_T02
Panthera_leo_T03
Panthera_leo_T04
Panthera_leo_T05
Panthera_leo_T06
Panthera_leo_T07
Panthera_leo_T08
Panthera_leo_T09
Panthera_pardus_1600_T01
Panthera_pardus_1600_T02
Panthera_pardus_1600_T03
Panthera_pardus_1600_T04
Panthera_pardus_1600_T05
Panthera_pardus_1600_T06
Panthera_pardus_1600_T07
Panthera_pardus_1600_T08
Panthera_pardus_1600_T09
Panthera_tigris_21574_T01
Panthera_tigris_21574_T02
Panthera_tigris_21574_T03
Panthera_tigris_21574_T04
Panthera_tigris_21574_T05
Panthera_tigris_21574_T06
Panthera_tigris_altaica_Z.2007.14_T01
Panthera_tigris_altaica_Z.2007.14_T02
Panthera_tigris_altaica_Z.2007.14_T03
Panthera_tigris_altaica_Z.2007.14_T04
Panthera_tigris_altaica_Z.2007.14_T05
Panthera_tigris_altaica_Z.2007.14_T06
Panthera_tigris_altaica_Z.2007.14_T07
Panthera_tigris_altaica_Z.2007.14_T08
Panthera_tigris_altaica_Z.2007.14_T09
Paradoxurus_hermaphroditus_4610_T01
Paradoxurus_hermaphroditus_4610_T02
Paradoxurus_hermaphroditus_4610_T03
Paradoxurus_hermaphroditus_4610_T04
Paradoxurus_hermaphroditus_4610_T05
Paradoxurus_hermaphroditus_4610_T06
Paradoxurus_hermaphroditus_4610_T08
Phoca_vitulina_M180.02_T02
Phoca_vitulina_M180.02_T04
Phoca_vitulina_M180.02_T05
Phoca_vitulina_M180.02_T06
Phoca_vitulina_M180.02_T08
Phoca_vitulina_M180.02_T09
Phoca_vitulina_M180.02_T10
Potos_flavus_0124_T01
Potos_flavus_0124_T02
Potos_flavus_0124_T03
Potos_flavus_0124_T04
Potos_flavus_0124_T05
Potos_flavus_0124_T06
Potos_flavus_0124_T07
Potos_flavus_0124_T08
Potos_flavus_0124_T09
Potos_flavus_0124_T10
Potos_flavus_0124_T11
Procyon_lotor_4264_T01
Procyon_lotor_4264_T02
Procyon_lotor_4264_T03
Procyon_lotor_4264_T04
Procyon_lotor_4264_T05
Procyon_lotor_4264_T06
Procyon_lotor_4264_T07
Procyon_lotor_4264_T08
Procyon_lotor_4264_T09
Suricatta_suricatta_3098_T01
Suricatta_suricatta_3098_T02
Suricatta_suricatta_3098_T03
Suricatta_suricatta_3098_T04
Suricatta_suricatta_3098_T05
Suricatta_suricatta_3098_T06
Suricatta_suricatta_3098_T07
Suricatta_suricatta_3098_T09
Suricatta_suricatta_3098_T10
Suricatta_suricatta_3098_T11
Suricatta_suricatta_7103_T01
Suricatta_suricatta_7103_T02
Suricatta_suricatta_7103_T03
Suricatta_suricatta_7103_T04
Suricatta_suricatta_7103_T05
Tremarctos_ornatus_Z.2008.34_T01
Tremarctos_ornatus_Z.2008.34_T02
Tremarctos_ornatus_Z.2008.34_T03
Tremarctos_ornatus_Z.2008.34_T04
Tremarctos_ornatus_Z.2008.34_T05
Tremarctos_ornatus_Z.2008.34_T06
Tremarctos_ornatus_Z.2008.34_T07
Tremarctos_ornatus_Z.2008.34_T08
Tremarctos_ornatus_Z.2008.34_T09
Ursus_arctos_Z.2003.41.1_T01
Ursus_arctos_Z.2003.41.1_T02
Ursus_arctos_Z.2003.41.1_T03
Ursus_arctos_Z.2003.41.1_T04
Ursus_arctos_Z.2003.41.1_T05
Ursus_arctos_Z.2003.41.1_T06
Ursus_arctos_Z.2003.41.1_T07
Ursus_arctos_Z.2003.41.1_T08
Ursus_arctos_Z.2003.41.1_T09
Ursus_arctos_Z.2003.41.1_T10
Ursus_maritimus_21570_T01
Ursus_maritimus_21570_T02
Ursus_maritimus_21570_T03
Ursus_maritimus_21570_T04
Ursus_maritimus_21570_T05
Ursus_maritimus_21570_T06
Ursus_maritimus_21570_T07
Ursus_maritimus_21570_T08
Ursus_maritimus_21570_T09
Ursus_maritimus_21570_T10
Felis_concolor_0409_T10
Felis_concolor_0409_T11
Acinonyx_jubatus_T10
Acinonyx_jubatus_T11
Atilax_paludinosus_3253_T11
Cuon_alpinus_7106_T10
Herpestes_ichneumon_7344_T10
Nasua_narica_5542_T11
Nasua_narica_5542_T10
Neofelis_nebulosa_Z.2001.008_T10
Panthera_pardus_1600_T11
Panthera_tigris_21574_T11
Caracal_caracal_T10
Proteles_cristatus_PH37.98_T12
Atilax_paludinosus_3253_T10
Mustela_vison_0147_T11
Speothos_venaticus_Z.2015.96.4_T10
Lycaon_pictus_1167_T11
Speothos_venaticus_Z.2015.96.4_T11
Vulpes _vulpes _150_T11
Meles_meles_T11
Meles_meles_T12
Lutra_lutra_2981_T11
Lutra_lutra_2981_T12
Hyena_hyena_2981_T12
Ailuropoda_melanoleuca_Z.1986.19_T11
Ailurus_fulgens_1802_T09
Ailurus_fulgens_1802_T10
Arctictis_binturong_5474_T10
Arctictis_binturong_5474_T11
Canis_lupus_T10
Canis_lupus_T11
Crocuta_crocuta_4215_T12
Cryptoprocta_ferox_EA36.08_T10
Felis_silvestris_T10
Genetta_genetta_1488_T10
Genetta_tigrina_3824_T10
Herpestes_ichneumon_7344_T11
Hyena_hyena_2981_T13
Leptailurus_serval_Z.2004.155_T11
Lynx_canadiensis_Z.2001.117.9_T10
Martes_foina_7342_T10
Martes_foina_7342_T11
Martes_foina_7342_T12
Mustela_putorius_7203_T11
Neofelis_nebulosa_Z.2001.008_T11
Otaria_byronia_Z.2004.179.1_T01
Otaria_byronia_Z.2004.179.1_T12
Otaria_byronia_Z.2004.179.1_T13
Otaria_byronia_Z.2004.179.1_T14
Otaria_byronia_Z.2004.179.1_T15
Panthera_leo_T10
Panthera_leo_T11
Panthera_pardus_1600_T10
Panthera_tigris_altaica_Z.2007.14_T10
Paradoxurus_hermaphroditus_4610_T10
Paradoxurus_hermaphroditus_4610_T11
Phoca_vitulina_M180.02_T11
Potos_flavus_0124_T12
Procyon_lotor_4264_T10
Procyon_lotor_4264_T11
Suricatta_suricatta_7103_T10
Suricatta_suricatta_7103_T11
Tremarctos_ornatus_Z.2008.34_T10
Ursus_arctos_Z.2003.41.1_T11
Ursus_arctos_Z.2003.41.1_T12
Ursus_arctos_Z.2003.41.1_T13
Ursus_arctos_Z.2003.41.1_T14
Ursus_maritimus_21570_T11
Felis_concolor_0409_T12
Felis_concolor_0409_T13
Ailurus_fulgens_1802_T12
Atilax_paludinosus_3253_T12
Cuon_alpinus_7106_T11
Cuon_alpinus_7106_T12
Cuon_alpinus_7106_T13
Genetta_genetta_1488_T13
Martes_foina_7342_T13
Mustela_lutreola_6661_T14
Mustela_putorius_7203_T12
Mustela_putorius_7203_T13
Suricatta_suricatta_3098_T13
Suricatta_suricatta_3098_T14
Ursus_maritimus_21570_T12
Ursus_maritimus_21570_T13
Lutra_lutra_2981_T13
Lutra_lutra_2981_T14
Meles_meles_T13
Meles_meles_T14
Meles_meles_T15
Vulpes _vulpes _150_T12
Vulpes _vulpes _150_T13
Caracal_caracal_T11
Caracal_caracal_T12
Caracal_caracal_T13
Speothos_venaticus_Z.2015.96.4_T12
Speothos_venaticus_Z.2015.96.4_T13
Proteles_cristatus_PH37.98_T13
Proteles_cristatus_PH37.98_T14
Proteles_cristatus_PH37.98_T15
Acinonyx_jubatus_T12
Acinonyx_jubatus_T13
Lycaon_pictus_1167_T12
Lycaon_pictus_1167_T13
Neofelis_nebulosa_Z.2001.008_T13
Crocuta_crocuta_4215_T15
Arctictis_binturong_5474_T12
Ailuropoda_melanoleuca_Z.1986.19_T12
Ailuropoda_melanoleuca_Z.1986.19_T13
Ailurus_fulgens_1802_T11
Ailurus_fulgens_1802_T13
Ailurus_fulgens_1802_T14
Ailurus_fulgens_1802_T15
Aonyx_cinerea_2908_T12
Aonyx_cinerea_2908_T13
Aonyx_cinerea_2908_T14
Arctictis_binturong_5474_T13
Arctictis_binturong_5474_T14
Atilax_paludinosus_3253_T13
Atilax_paludinosus_3253_T14
Canis_lupus_T12
Canis_lupus_T13
Chrysocyon_brachyurus_Z.2015.177_T12
Chrysocyon_brachyurus_Z.2015.177_T13
Crocuta_crocuta_4215_T13
Crocuta_crocuta_4215_T14
Cryptoprocta_ferox_EA36.08_T11
Cryptoprocta_ferox_EA36.08_T12
Cryptoprocta_ferox_EA36.08_T13
Cynictis_penicillata_6730_T10
Cynictis_penicillata_6730_T11
Cynictis_penicillata_6730_T12
Cynictis_penicillata_6730_T13
Felis_silvestris_T11
Felis_silvestris_T12
Felis_silvestris_T13
Genetta_genetta_1488_T11
Genetta_genetta_1488_T12
Genetta_tigrina_3824_T11
Genetta_tigrina_3824_T12
Genetta_tigrina_3824_T13
Herpestes_ichneumon_7344_T12
Herpestes_ichneumon_7344_T13
Herpestes_ichneumon_7344_T14
Hyena_hyena_2981_T14
Hyena_hyena_2981_T15
Hyena_hyena_2981_T16
Leptailurus_serval_Z.2004.155_T12
Leptailurus_serval_Z.2004.155_T13
Lynx_canadiensis_Z.2001.117.9_T11
Lynx_canadiensis_Z.2001.117.9_T12
Lynx_canadiensis_Z.2001.117.9_T13
Mustela_lutreola_6661_T12
Mustela_lutreola_6661_T13
Mustela_putorius_7203_T14
Mustela_putorius_7343_T11
Mustela_putorius_7343_T12
Mustela_putorius_7343_T13
Mustela_vison_0147_T12
Mustela_vison_0147_T13
Mustela_vison_0147_T14
Nasua_narica_5542_T12
Nasua_narica_5542_T13
Nasua_narica_5542_T14
Neofelis_nebulosa_Z.2001.008_T12
Panthera_leo_T12
Panthera_leo_T13
Panthera_pardus_1600_T12
Panthera_pardus_1600_T13
Panthera_tigris_21574_T12
Panthera_tigris_21574_T13
Panthera_tigris_altaica_Z.2007.14_T11
Panthera_tigris_altaica_Z.2007.14_T12
Panthera_tigris_altaica_Z.2007.14_T13
Paradoxurus_hermaphroditus_4610_T12
Paradoxurus_hermaphroditus_4610_T13
Phoca_vitulina_M180.02_T12
Phoca_vitulina_M180.02_T13
Phoca_vitulina_M180.02_T14
Phoca_vitulina_M180.02_T15
Potos_flavus_0124_T13
Potos_flavus_0124_T14
Potos_flavus_0124_T15
Procyon_lotor_4264_T12
Procyon_lotor_4264_T13
Procyon_lotor_4264_T14
Suricatta_suricatta_3098_T12
Suricatta_suricatta_7103_T12
Suricatta_suricatta_7103_T13
Tremarctos_ornatus_Z.2008.34_T11
Tremarctos_ornatus_Z.2008.34_T12
Tremarctos_ornatus_Z.2008.34_T13
Ursus_maritimus_21570_T14

[rawpoints]
'Cynictis_penicillata_6730_L05
181.18553	194.74028	197.06410
180.90367	196.80058	192.42131
180.84248	196.63972	191.43745
177.70236	196.69656	192.64642
177.73502	193.79315	191.38629
177.29720	194.06075	193.45450
179.06490	196.30077	191.92114
183.70967	197.10793	192.53178
183.28943	194.42952	191.06886
183.97632	194.37015	193.18028
182.20996	196.67780	191.77989
180.96338	196.77852	187.39018
180.70514	197.67946	184.30840
177.72723	196.80797	186.38010
183.67262	197.44185	186.03093
180.97183	199.75905	197.68762
180.86507	204.35004	194.10106
180.66899	207.49150	192.88519
183.61984	206.82549	192.74614
183.80138	209.01550	193.80005
184.29752	206.96721	194.35519
183.05386	208.34604	192.62314
178.15819	205.48885	192.78113
178.02106	208.07536	193.62439
177.72626	206.17644	194.41135
178.73260	207.13091	192.55101
180.56544	207.96027	188.26376
180.48082	208.56638	185.09694
184.37683	208.57237	186.75183
177.03078	207.48199	187.25365

'Acinonyx_jubatus_L01
-4.29079	0.23016	-40.65786
-7.73827	9.18748	-13.58743
-7.85652	8.58804	-11.98444
2.81860	11.07642	-13.37111
0.99311	3.87884	-9.22086
-4.04803	9.25005	-12.05695
5.58111	1.07183	-15.41693
-16.70583	11.96524	-14.53415
-16.44433	1.97420	-10.92804
-11.43752	10.04523	-12.45334
-19.15000	0.88980	-17.75658
-8.92575	4.02643	2.03588
-10.85233	8.57527	20.99200
4.62087	7.48868	8.79374
-22.76924	6.44242	5.92107
-4.52233	22.40618	-46.02909
-7.95172	36.52906	-21.99739
-8.13945	47.75919	-15.38796
-16.97541	46.19308	-14.24011
-18.52618	52.39637	-18.63508
-19.41264	45.92666	-19.50267
-14.19161	50.87284	-13.34419
1.31641	45.41369	-14.66819
0.18978	54.91175	-15.55461
3.20469	47.51810	-19.26450
-3.02928	50.62355	-12.89654
-9.23958	42.85126	-0.88250
-9.90059	43.59233	18.88012
-25.21076	42.65570	5.86131
5.10471	43.16117	6.63071

'Speothos_venaticus_Z.2015.96.4_L01
195.54095	133.42841	196.84402
195.14854	135.53133	190.48741
195.07141	134.51833	189.02728
191.76289	135.58873	191.36668
191.12662	130.84912	190.57718
191.23308	131.67734	193.47781
192.83095	133.35005	189.41389
198.76300	136.74969	190.86560
199.11829	130.69083	190.05244
200.09619	132.85628	193.54887
196.92862	133.62811	188.95761
194.37680	132.71375	183.91493
193.47408	133.18221	177.37381
187.21390	132.30312	184.98729
202.19182	132.99419	184.25275
194.85164	144.81242	195.99379
194.81561	150.54993	191.56604
194.67490	150.77887	190.49290
199.23520	148.98651	189.35310
199.18640	153.57431	190.27737
200.32202	151.43034	191.84760
197.88086	152.23599	188.22745
189.76793	149.15724	190.32872
189.74416	152.75235	191.32512
189.18256	150.80672	192.35091
190.60638	152.30855	189.12090
193.98817	148.55386	182.64616
193.07857	147.56790	175.41331
201.37241	148.09389	180.79468
186.22104	148.71411	181.27042

'Speothos_venaticus_Z.2015.96.4_L02
193.25935	160.93042	196.42160
192.35828	164.09300	190.36989
192.16478	163.81383	189.16498
188.62730	164.04465	190.74623
187.96040	158.17139	190.73885
187.21225	161.02434	194.21573
189.92596	161.66365	189.13094
196.88539	165.55772	190.10866
197.42603	159.71130	189.17281
198.91412	161.75900	192.96970
194.75993	162.68864	188.33981
191.10938	161.53665	183.10892
189.90636	162.27614	175.80264
184.96620	161.14026	184.70735
198.13747	161.65247	182.90546
192.66768	173.37849	195.92021
192.06226	177.99298	192.03282
191.53984	180.02873	189.80244
196.46649	178.88351	187.69440
196.89761	182.74936	188.39835
198.42084	180.77286	190.23499
194.81210	182.48648	186.74002
186.46982	178.22289	189.20015
185.84372	182.19202	190.02061
185.15446	180.34668	191.54170
188.29739	181.45403	187.88617
190.29372	178.25916	181.13463
189.59583	177.03741	173.89679
197.80705	177.29164	178.77695
182.61543	176.62381	179.27063

'Speothos_venaticus_Z.2015.96.4_L03
194.56027	190.03978	197.07123
193.17407	193.63348	190.11526
192.84514	192.94695	188.46983
188.90807	195.00053	190.12189
188.09044	188.29877	190.02426
187.42108	190.33394	193.59314
190.61342	191.16591	189.08142
197.23842	195.21059	188.18158
198.15773	189.03531	187.74962
200.03204	190.98811	190.41928
195.30507	191.79535	188.06760
191.60982	191.57117	182.76169
190.66356	191.49643	175.06224
184.95364	191.22632	183.10789
198.10693	191.55154	181.27785
193.31909	204.87245	194.33948
192.48859	209.75414	190.77896
192.06102	210.92462	188.84184
196.87738	209.57788	186.12688
197.53284	213.63089	187.25240
198.92599	211.06038	188.63617
195.19539	212.31876	185.63448
186.67612	208.48273	188.13670
186.49387	212.59763	189.03796
185.55411	208.97160	190.38510
188.28871	211.47948	186.83713
190.76118	208.64078	180.27292
189.19801	207.66048	172.58092
197.73137	209.30542	175.89465
182.66220	208.18907	178.85356

'Caracal_caracal_L01
-104.78741	-13.05165	119.82512
-105.24593	-5.47328	123.97136
-104.86771	-3.84492	120.81839
-108.77376	-6.51154	122.70023
-108.51805	-5.11656	116.70523
-108.56802	-8.70314	119.02389
-106.07487	-4.23626	120.11650
-101.73051	-5.40694	124.52372
-99.90461	-6.12083	117.70245
-100.34715	-8.55328	120.84918
-102.60835	-3.96001	120.39636
-104.77072	4.04149	120.82780
-104.67231	14.05296	123.98616
-112.76573	6.92663	121.72193
-96.85682	6.39001	123.40533
-106.07173	-14.97760	129.76828
-106.95873	-5.30198	145.42923
-107.67752	-1.66071	149.50116
-102.73351	-1.70014	145.90935
-103.32086	-2.72008	150.45627
-101.80342	-4.46801	148.36000
-104.44756	-0.51585	149.73001
-111.89617	-1.42651	144.95500
-111.65420	-3.11197	149.87776
-112.99074	-4.57852	147.23256
-110.67290	-0.34851	149.58105
-107.11457	6.85337	144.98792
-106.36066	17.52236	142.99330
-98.02078	11.64069	144.83028
-115.75539	12.98255	144.15680

'Caracal_caracal_L02
-150.19221	-20.43250	77.54695
-149.71770	-9.65618	78.74693
-149.81033	-8.21754	76.69162
-153.23842	-10.32707	78.68674
-154.09109	-10.64841	73.13840
-154.70267	-13.27229	75.93042
-151.73589	-8.97641	75.96642
-145.67210	-9.87735	79.25975
-145.32880	-10.27889	72.86388
-144.03656	-13.44827	75.18781
-147.85123	-8.41164	76.19058
-149.70956	-0.99161	74.01295
-150.49467	9.97468	74.60339
-158.04268	2.24429	75.44365
-141.66594	2.75368	75.66723
-149.49089	-19.02287	86.97749
-149.00841	-5.85204	100.04967
-148.57257	-0.25948	104.98654
-144.32680	-0.56326	100.08208
-144.35313	-1.13951	105.41940
-142.87685	-3.74593	103.00394
-146.44205	0.63084	104.94279
-154.82118	-0.62418	99.25536
-154.61430	-2.34845	105.20828
-155.89568	-4.55225	102.52187
-152.51065	0.76955	105.29391
-149.79221	6.93501	98.28178
-149.35474	17.53041	93.24554
-140.08371	10.42386	95.83124
-159.14185	11.13541	96.17422

'Caracal_caracal_L03
-148.43797	-22.41002	140.79529
-148.15373	-9.35647	141.41145
-148.19949	-7.97259	140.50867
-152.11984	-9.66105	141.80905
-153.48701	-11.13918	135.92589
-154.49936	-12.81558	139.24399
-151.28299	-8.61640	138.92484
-144.26309	-10.47421	142.15222
-142.94495	-10.99310	136.86659
-142.27785	-13.44246	139.41730
-145.63197	-8.64892	139.20123
-148.54959	-1.50807	136.55695
-148.49214	10.22840	136.45465
-156.64694	1.21633	137.07620
-139.91119	0.08704	138.37358
-149.66647	-21.22598	148.43008
-150.23199	-5.69519	165.87306
-150.51190	-1.46116	169.35617
-144.40146	-1.15739	164.81383
-145.00598	-2.82402	170.39536
-143.09482	-5.04905	168.29645
-147.43430	0.56455	170.09343
-156.00699	-1.29057	163.78862
-155.56680	-2.71458	170.17157
-157.15379	-4.38832	167.49545
-153.28809	0.40679	168.18320
-150.27365	7.42693	163.44539
-149.77156	18.23979	157.97192
-140.08070	11.14139	161.99457
-159.96948	10.55244	160.18141

'Caracal_caracal_L04
-161.18275	-23.85663	-169.85562
-160.67715	-10.59289	-169.55136
-160.56917	-9.30221	-170.31210
-165.29819	-11.55100	-169.31680
-165.39267	-11.35581	-174.71445
-166.97485	-14.52726	-172.96175
-163.31320	-9.93438	-171.75533
-156.15662	-11.23265	-168.72119
-154.06992	-12.76297	-174.70547
-153.64145	-14.87769	-172.08987
-157.36171	-9.71581	-171.36465
-160.25723	-1.77923	-173.99252
-160.85497	11.58975	-172.89297
-168.81027	2.07812	-173.57425
-151.71841	1.34152	-172.59540
-161.61743	-23.73268	-163.18213
-162.22533	-8.02530	-143.74200
-162.30843	-3.64651	-140.45447
-155.84579	-3.46735	-144.76939
-157.08667	-5.04875	-138.70987
-155.68219	-6.98066	-141.42104
-158.47141	-2.50300	-140.09750
-168.21782	-2.70429	-144.27841
-167.18359	-3.06022	-138.25983
-169.51009	-6.68999	-142.56361
-166.09062	-1.45115	-140.93855
-161.99295	5.25620	-145.82028
-160.71857	16.65590	-148.62404
-152.66037	9.79931	-144.94415
-171.72292	10.16046	-147.17114

'Mustela_lutreola_6661_L01
-0.73938	10.50907	6.47776
-0.47073	8.62107	4.94019
-0.44665	8.43701	4.68755
-2.17224	8.66115	4.26459
-2.66148	7.79190	6.84853
-2.92721	9.51196	6.57673
-1.66528	7.73237	5.56862
1.73284	9.51964	5.05411
2.11116	8.03537	7.05173
1.86390	9.68697	7.02467
0.87787	8.29123	5.36066
-0.17014	6.04287	5.12899
-0.13427	2.61893	3.23207
-3.34328	4.10284	4.17774
3.59561	4.52934	3.91555
-0.78281	11.74672	2.20472
-0.54436	10.75913	-1.66217
-0.37797	9.80206	-3.53128
1.62676	9.23137	-3.21834
1.64894	10.36774	-4.81184
2.16527	11.09079	-3.43017
0.74448	9.60629	-4.72995
-2.45063	8.96634	-2.58000
-2.59128	9.77200	-4.76969
-3.27670	10.40998	-3.39435
-2.30643	9.31149	-4.41062
-0.39749	6.54133	-3.55316
0.36677	3.63328	-4.21842
2.55552	5.37070	-3.96531
-3.01591	4.63821	-3.67901

'Mustela_putorius_7343_L01
47.62915	-51.16746	-12.60682
47.05619	-53.56623	-9.98121
46.88797	-54.20708	-9.81078
48.90171	-53.32583	-9.13727
49.66006	-54.78895	-11.88701
49.67176	-52.62727	-12.13651
48.21337	-54.74404	-10.43598
45.13656	-52.15967	-9.24783
44.28555	-53.51347	-12.40456
44.85875	-51.35236	-12.19422
45.47324	-53.78249	-10.73728
46.84681	-56.71454	-9.42036
46.29483	-59.49353	-6.91358
49.57801	-58.01595	-8.09343
43.50828	-56.89465	-8.29246
47.46509	-49.45795	-8.95468
46.84292	-50.07113	-1.94245
46.68252	-50.52420	0.63053
44.46530	-50.97926	-0.25776
44.22237	-49.06447	2.31923
43.80437	-48.76534	0.47185
45.08299	-50.53113	2.62609
48.80387	-52.02429	0.14108
48.46550	-50.65895	2.98175
49.41517	-50.29536	0.88839
48.26391	-51.47907	2.35365
46.27436	-54.80646	1.46210
45.63970	-58.20925	2.20627
42.87292	-55.64895	0.87104
49.17358	-56.96214	1.32885

'Ursus_arctos_Z.2003.41.1_L04
1.68000	171.98886	158.14288
30.76800	171.77441	143.30840
33.39227	171.67928	139.94109
29.08596	181.91841	148.78226
23.76560	186.31078	128.55988
20.92666	188.39030	138.57584
31.50869	177.64905	136.69490
28.98695	158.61165	147.92538
24.90068	155.88303	126.45432
19.44968	152.83835	138.72006
31.89099	164.68008	137.17513
50.96859	171.55281	134.02216
82.53593	169.55008	126.27317
52.37800	194.33516	133.01784
51.33026	147.63594	133.74901
12.78032	170.91127	185.77290
34.37558	171.58240	180.24585
36.84990	171.47380	178.72185
40.57198	158.92618	169.05873
40.50694	157.70561	184.99591
33.40057	154.60736	178.43849
44.64931	163.75478	177.43652
41.92018	183.14445	169.72055
42.02010	183.52106	186.57497
34.31178	188.80470	178.79779
45.30586	178.35710	178.70320
59.75211	170.80898	163.55278
87.62845	166.21193	148.76343
65.36835	146.60451	160.36339
64.60371	193.52228	160.80388

'Proteles_cristatus_PH37.98_L01
-5.60833	29.24977	8.47150
-4.23547	23.04039	2.21953
-4.02165	22.02078	4.07401
-7.96156	21.71751	4.68235
-8.55856	21.39501	8.78072
-9.01633	22.58249	6.08702
-6.91302	20.50776	6.39813
-0.42431	23.54616	4.76280
0.60612	23.38950	8.49829
0.62659	25.12460	6.50790
-0.72858	22.36524	6.02330
-2.83629	14.60811	4.17556
-0.18300	5.42156	2.51324
-8.56978	10.01834	2.30620
5.35210	12.95438	2.45864
-6.14170	31.09032	-1.04986
-4.25254	24.55277	-9.37062
-4.21709	23.69420	-11.42053
1.09398	24.59130	-10.03887
0.49337	24.80327	-13.94902
-0.02027	26.29925	-11.77679
0.53070	23.52410	-12.49822
-9.29330	22.29704	-10.22381
-8.57833	22.44145	-13.97112
-8.89153	24.03527	-12.07135
-8.28634	21.37251	-12.81682
-2.20679	14.45271	-11.64888
-0.38956	5.20644	-11.25518
5.07280	12.43140	-11.34823
-7.89352	9.57694	-11.54642

'Cuon_alpinus_7106_L01
2.69056	-13.69080	214.76173
2.61799	-8.02010	199.75558
2.61716	-7.80189	198.26320
-3.08259	-8.43130	203.43976
-3.00411	-13.34551	198.44319
-4.04065	-13.49418	203.68317
-0.20151	-8.81597	197.86969
8.32643	-6.50453	203.95654
9.01036	-13.50608	198.13832
8.94468	-13.02664	202.85454
5.57863	-8.61229	197.79425
2.25399	-5.94438	188.62463
3.27757	-0.12269	177.62103
-7.09296	-3.83279	184.66481
13.04535	-2.81018	185.52098
2.40564	-4.70672	220.00732
2.46766	13.60347	211.25711
2.20220	19.62254	207.97755
7.83918	15.88639	207.11954
7.84906	20.79073	212.27686
8.59505	16.81870	212.96629
5.56181	20.50978	207.38205
-3.82292	15.18546	206.61324
-4.06826	21.32065	212.49403
-4.63476	16.77037	213.24464
-1.57799	20.75806	207.20404
2.37164	18.14837	195.58559
3.08069	21.14710	184.51010
12.80728	19.50726	192.20779
-8.52134	18.71682	190.84660

'Felis_concolor_0409_L01
-325.67285	-93.81828	-322.40265
-327.56308	-96.78881	-337.14639
-327.81696	-96.29444	-338.31638
-319.07812	-99.50100	-338.34061
-318.57953	-87.08009	-336.39139
-316.62531	-92.89985	-331.68698
-323.16888	-92.12860	-338.65775
-335.44504	-98.68796	-336.91714
-336.80167	-88.43235	-334.95526
-336.74316	-93.71229	-331.44626
-332.04904	-92.91288	-338.31674
-328.58212	-91.99988	-349.36093
-330.02277	-88.65242	-365.97604
-316.55240	-91.70746	-357.53793
-341.74451	-94.32282	-355.33060
-324.56897	-109.92587	-323.02826
-326.07205	-121.66444	-343.40369
-326.74274	-129.34760	-352.03500
-334.73111	-126.39250	-352.62924
-334.57074	-135.24785	-351.68109
-336.18146	-130.52136	-346.80099
-331.64218	-132.86974	-355.87723
-318.11560	-122.96912	-353.34824
-317.24380	-132.49443	-351.77545
-316.20230	-127.11617	-349.46967
-321.83063	-131.86670	-356.37808
-327.98480	-120.92920	-362.74802
-329.42993	-110.77897	-377.31934
-341.71991	-118.41922	-366.70309
-315.47662	-116.93040	-369.98892

'Felis_concolor_0409_L02
-330.74432	-89.79308	-384.75082
-331.47833	-96.62741	-403.95160
-331.36063	-96.69363	-404.98096
-323.95969	-99.90967	-403.11700
-322.62653	-88.45850	-403.80902
-321.60739	-92.07513	-398.46555
-328.21466	-93.93399	-405.38269
-338.37183	-99.13524	-402.36301
-340.25259	-90.01674	-402.80457
-340.96240	-93.12461	-397.03583
-335.23859	-94.41818	-404.97836
-332.10376	-93.94884	-416.52701
-331.97079	-96.67416	-433.70209
-319.59274	-95.21185	-422.46948
-344.87234	-97.10902	-421.30490
-329.92502	-105.86150	-382.15265
-329.47076	-125.07571	-400.81366
-329.50098	-133.08304	-406.92133
-338.84500	-129.74236	-408.21838
-337.90607	-140.26756	-404.59323
-339.63174	-134.16006	-401.24377
-334.26547	-137.30296	-409.22180
-320.15881	-130.56017	-408.81049
-320.32025	-139.83264	-406.78864
-318.28485	-133.37454	-404.01575
-324.27646	-138.15208	-410.38120
-329.95312	-127.57755	-419.45398
-330.78381	-123.77148	-437.58691
-344.18097	-125.60838	-424.21564
-316.90787	-125.04444	-427.64627

'Felis_concolor_0409_L03
-254.85748	-83.98711	-326.26740
-254.04259	-94.53516	-345.50989
-253.84827	-94.27674	-347.56223
-245.44250	-95.73907	-343.96030
-245.08301	-86.09283	-347.61871
-244.19666	-88.52357	-341.27600
-249.28737	-91.14021	-348.75421
-260.87689	-97.79284	-343.97565
-263.23996	-88.49160	-347.56128
-264.15588	-90.90600	-341.38959
-257.15717	-92.44071	-348.38571
-253.60155	-93.75449	-359.28421
-252.53134	-100.28081	-377.01788
-240.63742	-94.14996	-365.54593
-266.64087	-98.24130	-367.17493
-252.69560	-99.65202	-320.51239
-251.01849	-120.62176	-336.89154
-249.94189	-130.75409	-340.68030
-259.89978	-128.68413	-343.39410
-256.51511	-138.78630	-340.24597
-260.66211	-133.63492	-337.09637
-253.91751	-135.14064	-343.11618
-240.56863	-124.79511	-342.63757
-240.80284	-136.26535	-338.26266
-238.52512	-129.69664	-335.52292
-245.19199	-134.44441	-342.47064
-250.17390	-127.81336	-355.92581
-249.43803	-131.01503	-373.73245
-263.53717	-129.19002	-360.12170
-235.82159	-126.89104	-361.98798

'Felis_concolor_0409_L04
-253.89249	-85.06551	-390.43192
-253.96396	-97.99614	-412.08682
-254.21660	-98.01678	-413.32523
-245.83427	-99.69474	-409.06818
-245.29967	-90.36739	-415.50177
-243.32190	-91.37717	-407.58353
-249.71437	-95.87762	-414.52289
-261.80472	-102.93829	-408.33313
-265.32053	-90.91634	-412.31894
-264.51566	-93.08995	-407.30698
-259.33835	-97.00069	-414.04663
-254.65781	-99.04207	-425.51376
-255.89102	-107.91415	-443.13754
-242.47417	-101.98374	-433.47696
-268.75635	-103.01234	-432.05246
-252.48619	-99.08681	-383.70352
-252.08284	-124.96837	-397.22635
-251.02122	-136.19998	-400.16589
-261.90402	-132.20595	-403.06097
-258.85593	-143.10246	-397.73386
-261.71539	-137.62025	-394.44992
-255.60339	-138.87953	-401.99185
-241.78275	-130.40414	-404.85916
-241.30280	-141.49568	-397.95966
-239.68939	-134.58527	-396.06393
-246.45068	-138.62027	-402.61841
-253.33734	-135.60855	-416.91943
-253.93297	-139.26466	-434.43301
-266.69888	-136.77831	-420.10635
-238.97552	-134.52446	-422.13150

'Felis_concolor_0409_L05
-187.18738	-79.17999	-319.73428
-186.33014	-93.22417	-340.28860
-186.30212	-92.52191	-342.29474
-177.67880	-96.79345	-336.19720
-176.70743	-86.34998	-343.80768
-176.08945	-87.01863	-336.30081
-181.65123	-91.49938	-342.37619
-194.52800	-95.93958	-336.74426
-197.16728	-85.41801	-342.09671
-196.44513	-86.93715	-336.49139
-190.20207	-91.74120	-342.82834
-185.51079	-96.64687	-354.49112
-185.13098	-107.44095	-370.47806
-171.37540	-99.98804	-359.38544
-199.80212	-101.14211	-358.57416
-186.90631	-86.89715	-313.75079
-184.89893	-121.21626	-319.39359
-184.64174	-130.21477	-319.94708
-194.80023	-125.45409	-326.29129
-194.06018	-132.94586	-317.61264
-195.50500	-126.57621	-317.46796
-188.76157	-132.52274	-322.90860
-173.03615	-127.43211	-323.68356
-174.53061	-134.37354	-317.20715
-173.14972	-129.12682	-315.84961
-179.50548	-133.22830	-322.64532
-184.14694	-131.66618	-337.43576
-183.69211	-138.46355	-355.32428
-199.47072	-136.37421	-345.41306
-168.75848	-134.55603	-344.85306

'Felis_concolor_0409_L06
-6.52204	60.31473	-9.39902
-4.82123	46.06538	-8.30290
-4.75113	44.32365	-11.48212
3.32216	48.96967	-5.87654
4.68513	47.24387	-17.66791
4.04334	52.93172	-13.99003
-0.80493	43.93396	-12.50590
-12.58679	46.16107	-6.68278
-14.93942	44.02871	-18.24516
-15.67774	49.75770	-13.97070
-7.84835	43.22650	-12.50874
-2.63475	30.29033	-14.11002
0.70841	12.47172	-8.47376
13.43055	29.68179	-12.93188
-16.30694	24.39670	-12.43854
-7.21039	61.11341	2.69046
-4.63278	52.49077	19.75307
-4.37643	48.60008	26.45543
-15.64774	42.67044	21.60500
-16.40754	47.94360	32.42360
-19.14205	50.38953	25.42472
-10.39413	44.66216	28.75460
8.78170	47.70175	21.38939
8.39244	52.66537	31.51056
8.67096	56.09574	25.72501
3.93584	47.01970	29.21162
-2.39155	35.79778	24.63109
0.87572	16.28926	26.55470
-16.79917	25.71456	26.41115
12.44470	30.54031	27.03275

'Ursus_maritimus_21570_L02
2.97383	-39.57733	33.27783
4.29629	-7.64650	13.66362
4.10992	-5.64477	13.87961
-8.43746	-8.80339	16.05696
-13.80047	-13.17551	-1.83463
-15.25253	-22.12584	9.18341
-4.18027	-5.87277	5.49195
17.60869	-13.23973	17.64851
20.58023	-16.36912	-2.82568
21.27733	-24.87724	10.04276
12.55970	-8.12595	7.07467
4.70214	12.89926	2.65012
6.87193	47.08578	1.23117
-20.72657	20.39868	4.22066
32.57098	16.98511	3.02573
3.21368	-39.26688	58.02528
4.75445	-9.04381	61.60797
4.73598	-6.63253	60.13478
19.45609	-7.28062	50.37367
19.33363	-14.21941	68.35635
19.25880	-20.47478	60.83321
14.44382	-3.27491	60.59581
-10.66768	-6.28142	51.47328
-11.39594	-10.32339	70.03955
-12.61090	-16.98574	63.87030
-3.59653	-1.72111	61.38136
7.19974	18.72389	44.15277
10.07963	51.41214	36.60009
34.45222	23.01190	40.47181
-19.56412	29.75790	41.60847

'Ursus_maritimus_21570_L03
42.49145	48.40951	43.49701
13.59388	16.68676	51.16623
12.15614	15.16382	50.91579
6.33139	28.14409	48.70217
1.04400	25.31874	66.49815
8.39002	37.07318	60.93275
4.75757	17.61530	57.13799
23.96609	12.62034	46.05861
25.47098	3.16220	65.49724
35.19565	12.78821	57.29156
16.15120	7.65372	55.02314
-2.44643	-2.36593	50.80901
-25.41021	-24.72941	35.60432
-25.58393	13.83628	49.68159
13.91621	-22.76606	47.23683
44.33511	53.14481	24.33875
24.55427	32.79113	7.90238
23.52376	32.02707	6.88393
31.64991	17.00969	12.62379
41.69164	24.17039	1.98695
41.13360	22.72615	8.58305
28.23395	21.23340	2.72106
7.70590	38.34766	16.42967
13.44377	49.47273	2.35441
13.63577	50.82620	11.93010
12.10015	37.26283	3.12229
3.86572	10.59555	10.10451
-18.52407	-16.12940	2.72409
16.84256	-15.33111	6.28760
-23.88284	19.97430	10.90023

'Suricatta_suricatta_7103_L01
-0.44774	2.88371	-9.24323
-0.19893	6.89083	-3.03344
-0.11087	7.36806	-2.06835
3.17234	7.25469	-2.96014
4.42349	1.94568	-2.67477
4.44590	3.23592	-4.87587
1.85771	4.76639	-1.78817
-3.46431	8.11481	-3.38166
-4.71735	2.15390	-2.32041
-4.93457	2.32003	-5.25440
-2.11985	5.30370	-2.08729
-0.25629	5.67125	2.86507
-0.09877	8.61583	8.85973
4.96566	7.01637	4.26762
-5.40728	6.90227	4.14457
-0.86215	9.26791	-10.59539
-0.30835	17.80877	-5.66688
-0.31826	18.17064	-4.68055
-4.28897	16.85016	-3.66713
-4.69201	20.55414	-5.32850
-5.32585	18.56379	-6.03456
-2.85895	19.79905	-3.31908
3.83121	16.65642	-3.62257
3.97006	20.65814	-4.99697
4.47079	18.51523	-6.49244
2.07125	19.43602	-3.31023
-0.05801	18.16544	1.52322
-0.35260	18.59327	7.92324
-5.66445	18.41394	4.46014
5.19864	18.42030	4.45808

'Procyon_lotor_4264_L02
1.90211	22.32330	8.45888
1.03902	15.93624	2.84341
0.74087	14.89512	1.91002
-4.02964	16.80593	3.91996
-5.15716	15.87181	9.41569
-4.82314	19.31250	8.13100
-3.01437	15.45530	6.48535
5.41844	14.94330	4.55340
6.65923	14.31906	9.61515
7.53809	17.73959	8.85828
4.33493	13.91095	6.12597
-1.00122	7.69477	3.24191
-1.99576	-1.11566	0.61513
-7.19462	7.11563	2.68123
5.77403	4.83430	2.71555
2.52634	24.97301	-0.18461
1.47783	19.58508	-6.37178
1.18731	17.84014	-7.96098
4.99184	15.99643	-7.78464
6.79947	17.93225	-12.09591
7.40343	19.16515	-9.76028
4.72114	15.99891	-11.24707
-3.46092	18.22737	-7.39975
-3.90657	19.78615	-11.61211
-4.01616	21.72897	-9.26575
-2.41677	17.86064	-10.59185
-0.13814	8.73283	-10.95682
-1.96291	-0.44478	-11.25287
6.40104	5.24058	-10.39555
-8.11602	7.46777	-11.04227

'Potos_flavus_0124_L03
1.63206	4.91066	-29.77495
-0.16814	9.51762	-24.16427
-0.21257	9.01617	-23.46322
3.08502	9.95823	-23.04064
4.76251	4.23701	-23.14272
6.01331	5.95295	-25.18343
3.14054	7.02532	-22.06114
-3.21142	8.92875	-24.22027
-4.57464	3.42750	-25.59234
-4.43163	4.77294	-27.84759
-3.26131	6.54203	-23.37363
-1.52597	8.14859	-17.41753
-3.25108	10.95349	-10.52844
3.66863	9.35820	-15.30983
-7.47795	8.67185	-17.98794
1.53072	9.79857	-31.87637
-0.37702	18.71681	-26.10209
-1.06230	21.74634	-24.14015
-4.97041	19.65623	-26.04776
-4.22973	23.75567	-25.62638
-3.99520	20.78750	-28.22663
-3.82158	21.53495	-24.22066
3.44715	19.89734	-23.07069
1.81454	24.47417	-23.89777
4.27721	21.26622	-26.27583
1.54942	21.74418	-22.93837
-2.19785	21.62658	-18.07790
-4.70934	22.06107	-11.07687
-9.25535	21.00200	-16.51696
2.36320	22.18366	-13.07003

'Potos_flavus_0124_L04
-1.63410	7.84920	-12.12969
-1.54943	10.35428	-4.26289
-1.73732	9.30043	-3.18645
1.91048	8.47813	-4.63942
2.10430	4.29527	-6.84798
2.52824	6.53866	-7.80527
1.73963	6.91215	-3.58838
-4.70955	10.92432	-3.50737
-6.64158	6.20618	-4.97696
-6.33171	7.75484	-7.54889
-4.68568	8.63490	-3.19099
-1.64337	8.09470	1.94843
-1.40659	9.14101	9.74413
4.39965	8.27722	2.97628
-7.12473	9.66263	2.71173
-1.26746	12.55497	-13.11016
-0.41175	18.45582	-4.92854
0.28915	21.66253	-2.46588
-4.42386	20.52989	-2.14110
-3.54219	24.17748	-4.17777
-4.20436	21.31359	-5.23825
-2.26780	22.63899	-1.49740
4.59829	18.72026	-2.78366
4.51143	23.16858	-4.27275
4.19446	20.16615	-5.70198
3.16811	20.72956	-1.57053
0.16945	19.82928	3.11812
0.13921	20.13424	10.74544
-5.77414	20.97274	6.24003
6.18919	19.27280	6.34530

'Paradoxurus_hermaphroditus_4610_L05
-12.86417	16.68685	-14.16064
-9.94645	15.87141	-3.49157
-9.93843	15.74444	-2.93258
-9.36621	12.06901	-4.14503
-15.78928	10.44375	-3.77456
-14.65000	10.32104	-7.00040
-14.01868	12.14837	-2.49042
-9.27298	18.75796	-4.08315
-17.44068	21.22366	-3.34223
-14.72731	21.15709	-6.94486
-15.00393	18.91127	-2.36947
-11.09649	15.47326	3.66336
-8.87253	15.40270	10.04898
-9.28814	9.42638	4.39297
-10.08237	21.17277	4.91428
-7.93243	17.07003	-14.99367
4.68936	16.73850	-5.76980
5.41346	16.87557	-3.91583
4.48421	21.04125	-3.98904
8.53923	22.02352	-5.32445
5.56519	22.06125	-6.16218
8.51768	19.63614	-3.25096
4.15611	12.14066	-4.69474
9.46293	12.56792	-4.46166
7.50226	12.32571	-7.29334
8.87209	13.89341	-3.33812
7.65471	16.57520	3.47881
7.99564	16.67831	10.00982
7.08783	23.26166	6.72504
8.71307	9.82947	6.28378

'Panthera_tigris_21574_L01
35.52644	75.62048	-28.48384
16.86599	57.36057	-13.64046
15.89199	58.46373	-12.72509
11.79536	57.39720	-20.42196
5.12651	75.86255	-19.93763
14.57977	70.16366	-29.83101
9.31667	62.99396	-16.14347
24.18782	56.98613	-7.26247
22.79132	75.12249	-2.47202
33.64301	69.02190	-9.74894
18.33323	60.91123	-7.37275
3.98899	50.28568	-2.43123
-14.01123	34.93489	12.31710
-13.19599	43.94344	-13.76234
13.27036	44.60309	16.47437
42.38985	53.73050	-34.64484
31.97287	28.24447	-25.79192
31.98073	10.05989	-26.90170
37.40862	15.26709	-16.36287
43.95089	1.53118	-23.47331
46.60498	15.71134	-23.00717
36.20619	2.92251	-19.58833
32.45416	5.10194	-41.75911
23.00397	14.89882	-33.58644
30.08682	16.17865	-41.46659
26.22445	2.57181	-33.99209
14.61179	7.08863	-11.26254
-5.71342	0.61450	5.24750
20.91147	4.81145	12.49957
-7.51739	4.60095	-20.65410

'Panthera_tigris_21574_L05
36.49774	13.17737	44.14692
23.44138	24.50484	12.03711
25.39825	25.06192	10.39730
16.76357	13.19845	12.23006
35.71815	9.01665	9.58618
31.93307	4.07354	17.42556
28.53470	16.96568	6.29784
15.81236	33.30999	19.76677
33.30100	39.34839	16.48271
30.74843	40.00655	27.55251
26.89973	32.79437	11.41944
21.46753	28.68173	-6.40861
11.74088	34.18516	-35.88319
18.68065	9.60621	-19.19369
15.48611	51.63216	-8.23122
16.73402	10.59794	52.74635
-17.30389	14.93888	31.56512
-29.19633	15.84389	26.80144
-25.18525	30.35818	26.42591
-39.93854	25.69113	34.07123
-26.28036	29.21293	38.42396
-33.65900	25.07768	26.14970
-24.48862	3.36091	19.91663
-40.74913	0.99857	28.14304
-26.58109	-3.22386	31.09744
-32.78204	9.49112	21.26252
-32.00028	22.56143	4.95618
-38.16568	28.67375	-22.50285
-36.79885	46.97208	-2.77394
-34.45145	3.26047	-14.35163

'Panthera_leo_L02
41.70329	97.57659	-16.72325
19.58520	71.48803	-14.97037
18.18090	69.39294	-15.06969
29.01313	64.78179	-9.72389
35.96780	64.22715	-33.41312
41.44786	76.92097	-19.77213
23.51192	64.92935	-21.55643
12.41628	77.82446	-8.62068
12.23645	83.07050	-33.41350
18.72723	94.13687	-19.41403
14.43059	72.97102	-21.78111
9.55851	57.04282	-28.07088
-10.66122	29.90872	-25.64365
20.33643	36.66466	-22.69144
-12.81081	63.09446	-26.57043
40.27083	97.52650	13.65979
16.57740	73.15714	32.55394
9.43669	63.80944	39.90450
-1.09732	73.94157	29.43381
-0.11707	70.88779	50.98884
3.78195	82.31977	38.60107
0.72820	64.75906	40.74831
23.88061	57.60930	31.50255
16.48363	59.44533	53.13371
28.28862	64.99303	41.47307
12.30954	57.38693	43.48525
-0.06004	49.47789	22.80632
-19.19450	25.53162	13.77655
-26.52692	54.58162	19.04703
10.68747	25.09722	22.90117

'Nasua_narica_5542_L01
2.74268	20.25122	6.41180
1.43848	14.24355	2.93036
1.20740	13.23551	2.37128
-2.40758	14.84569	2.83040
-2.95712	15.21176	9.03608
-2.59550	17.33460	6.62329
-1.69289	13.30080	5.68739
4.84102	12.63817	1.99744
6.33515	12.30679	8.31184
7.41668	14.99398	5.69132
3.93535	11.86893	4.55371
-0.42496	7.08064	3.92101
-1.69253	-0.21455	2.57920
-6.53567	7.22632	3.16039
5.18660	3.70910	2.36787
3.29412	21.40698	-1.21790
1.62578	15.82999	-6.49637
0.96985	13.88516	-8.03791
4.83605	12.38830	-7.86344
5.52487	13.07924	-11.64575
6.69791	14.49122	-9.45681
3.64261	11.85912	-10.49740
-3.38456	15.44106	-7.36837
-3.36746	15.24322	-11.42872
-3.56986	17.81060	-9.45295
-2.32463	13.78658	-10.45100
-0.97537	7.12738	-8.56919
-2.44034	-0.60735	-7.45196
4.36548	3.09122	-8.06566
-7.77791	6.05287	-7.80965

'Nasua_narica_5542_L03
-2.05279	26.94230	10.66568
-1.63496	17.56624	4.87942
-1.53053	16.04140	3.99856
-5.82019	15.99081	3.87900
-6.36017	14.96455	9.53701
-7.20072	17.65252	8.71431
-4.53793	14.71047	7.04220
2.50826	16.83082	4.78045
3.32454	16.23698	9.79633
3.83510	18.80033	8.72718
1.24856	15.32324	7.16980
-1.29609	9.07952	4.64689
-0.67173	1.56817	3.31903
-7.00848	5.91606	3.92173
5.13916	7.37092	4.34447
-1.56075	28.13541	3.36955
-1.43875	18.92744	-7.66638
-1.54057	17.67600	-8.13647
2.95094	17.49933	-6.87754
3.32542	18.02476	-10.54589
4.09996	20.49766	-8.48860
2.32347	16.70286	-9.62659
-5.82848	17.30357	-7.58044
-6.12021	18.21747	-10.73854
-6.71527	19.38723	-8.53237
-4.67719	16.47662	-10.23124
-0.89432	9.70804	-9.17654
-0.33594	2.41766	-9.71080
5.66214	8.06050	-9.22062
-7.56507	6.62119	-9.37123

'Martes_foina_7342_L04
-2.10671	3.18757	-7.08418
-2.32078	3.52411	-2.74879
-2.26666	2.68275	-2.02894
0.53473	3.86440	-1.99595
1.13762	0.10461	-1.49896
2.04601	0.69581	-3.84057
-0.29355	1.85975	-1.52883
-5.45940	3.71300	-3.33585
-5.75344	0.50417	-2.72357
-6.23064	1.10204	-5.08250
-4.38983	1.69900	-1.96179
-2.52548	2.97851	3.79301
-2.59990	4.25930	7.36178
1.81838	3.42358	3.95872
-6.23989	3.01491	2.56752
-2.15332	6.24141	-7.42258
-2.49876	14.49059	-3.14378
-2.79125	16.47304	-2.17625
-5.22203	15.31665	-2.30827
-5.21187	18.40106	-2.59621
-6.00054	16.38322	-4.48368
-4.60627	17.34404	-1.53234
0.40359	15.88487	-1.74028
0.21780	18.91270	-1.93641
1.33971	17.18869	-3.34790
-0.54855	17.65778	-1.37677
-3.03186	17.36515	3.40648
-3.55567	17.76476	6.81838
-6.80422	17.60261	3.85218
1.42500	17.65144	4.31561

'Martes_foina_7342_L01
-1.43731	1.49972	-3.28049
0.14530	4.98560	-0.82632
1.18559	1.30296	0.15572
1.63564	1.56657	-2.15621
-0.53105	2.80650	0.19446
-1.88939	3.82098	-0.67287
-1.82755	3.43226	-0.13509
-4.13015	4.36556	-1.11926
-4.58510	0.65109	-0.14480
-4.62900	1.00692	-2.57769
-3.29656	2.41868	-0.12916
-2.24273	4.34122	3.71850
-2.60129	5.82140	7.19673
1.41187	5.81229	4.75521
-6.45092	5.33811	3.94187
-1.75821	5.47030	-4.66099
-2.92369	12.39751	-2.61938
-3.22816	15.51007	-1.38790
-5.48103	14.02597	-1.27616
-6.13674	17.08311	-2.23041
-6.64811	15.26886	-3.03147
-5.13429	16.16671	-1.19081
-0.56257	14.66018	-1.10362
-0.61896	17.77032	-1.99613
0.41999	16.04626	-2.75693
-1.42954	16.58627	-0.92354
-3.68262	16.44898	3.12560
-4.06053	16.63995	6.95612
-7.59542	15.86829	4.03697
0.37677	16.81374	4.50318

'Herpestes_ichneumon_7344_L03
1.57011	2.15994	-7.48906
2.10514	4.19653	-2.68838
2.03979	4.66099	-1.80666
4.65346	3.54849	-3.19256
5.37006	-0.08743	-2.75591
5.78480	1.28293	-4.60601
4.20906	1.57899	-2.27930
-0.71404	3.78173	-2.71321
-1.29489	0.32297	-2.04383
-2.20918	1.65223	-3.93944
-0.18160	2.26285	-2.09572
2.50541	3.03608	2.70978
2.58049	3.65416	7.70110
7.46334	3.22623	3.26574
-2.12659	3.20830	3.95218
1.58843	7.31847	-8.93307
1.76291	10.21166	-4.97160
1.94526	10.76679	-3.58043
-1.17683	10.37110	-2.72684
-1.36943	13.87514	-3.37724
-2.10495	11.44921	-4.24988
-0.68652	12.16803	-2.64531
5.37353	10.73722	-3.28485
5.18358	14.23604	-3.50754
5.98424	11.98251	-4.91489
4.45982	12.07339	-2.87715
2.14816	11.14908	2.38315
2.90993	10.86465	7.10876
-2.08623	11.35521	4.56277
7.03149	11.27270	3.35610

'Genetta_tigrina_3824_L06
0.97067	20.96664	10.75794
0.39615	14.15631	9.27092
0.34192	13.52104	9.73804
-2.09886	14.08101	8.58818
-3.29902	14.53128	12.24077
-3.53203	16.85713	11.01853
-1.16565	13.96288	10.87206
3.21593	14.20465	8.18726
4.40464	14.74972	12.43146
4.53917	16.39235	10.83090
1.70401	13.83371	10.64287
0.13969	7.97457	10.59690
-0.16404	2.76200	9.36654
-4.43834	7.27219	9.83319
4.11208	6.96130	10.25249
1.05113	21.86825	9.62923
0.40734	14.47027	-1.54005
0.51259	12.44826	-3.86264
3.47829	12.20810	-3.10913
3.96170	12.68960	-6.55855
4.45169	14.41221	-4.88924
2.49604	11.36981	-4.95711
-3.15275	12.21111	-3.19042
-2.91368	12.28671	-7.29218
-3.46609	14.73009	-5.73897
-2.12247	11.53726	-5.38320
0.10089	6.81499	-4.34040
-0.30969	1.47688	-4.08490
4.22268	3.15633	-4.43629
-4.74221	4.41564	-4.50515

'Genetta_tigrina_3824_L05
-2.22383	22.02678	7.73687
-1.96627	14.81589	5.29010
-2.03504	14.26833	5.37776
-4.91730	14.99609	3.72497
-5.70392	15.06784	8.07496
-6.15938	17.43777	6.25747
-3.70300	14.33049	6.73574
1.03739	15.16806	3.70431
1.94921	15.23315	8.07783
2.19495	17.31062	6.89954
-0.46435	14.45102	6.49441
-1.96515	8.71000	5.37358
-2.23916	3.97984	3.72383
-5.95981	7.88613	4.66785
1.95816	7.97482	4.71316
-2.01515	22.81177	5.19608
-1.87268	15.82730	-6.93563
-1.61880	14.05907	-9.04257
1.23621	13.66443	-7.73252
1.62589	14.28852	-11.70430
2.30431	15.50278	-10.23291
0.64002	13.01388	-10.68441
-5.13437	13.80947	-7.84767
-5.36279	14.33792	-11.61346
-6.06252	15.88936	-10.25263
-4.67426	12.93397	-10.36782
-2.08119	7.01076	-9.43734
-2.00274	2.06148	-8.61739
2.01661	3.76707	-8.95837
-6.05687	3.98600	-9.11888

'Genetta_tigrina_3824_L02
-0.04467	16.56590	8.29015
0.05520	12.30767	6.31962
-0.03452	11.75198	6.37352
-2.93203	12.69991	4.32919
-3.49858	12.64620	8.83727
-3.81494	14.60309	6.97221
-1.73192	11.93125	7.04860
2.86216	12.23410	4.03192
3.70578	12.60970	8.52809
4.26582	14.32526	6.86649
1.61725	11.81943	6.81185
-0.13521	6.97795	6.04746
-0.57075	1.84769	4.65926
-4.04361	6.33826	5.57426
3.42452	6.33645	5.44559
-0.01777	17.53904	4.86161
-0.19014	13.08980	-3.92929
-0.26917	11.33352	-5.91082
2.66569	10.92914	-4.65729
3.16390	11.37627	-8.56866
3.85285	13.25150	-7.12924
2.30317	10.17212	-7.61522
-3.45820	11.61116	-5.24417
-3.76297	12.72553	-8.82342
-4.22664	14.10523	-7.22048
-2.62938	10.63765	-7.78986
-0.39736	5.50298	-6.87680
-0.81757	0.76777	-6.21297
3.29803	4.01391	-6.38327
-4.69621	4.40423	-6.28858

'Genetta_genetta_1488_L01
-2.93050	14.90937	8.30549
-2.64502	11.47665	5.34309
-2.63680	10.98188	4.99836
-5.24964	11.81654	6.17622
-6.20582	11.52680	9.54043
-6.36808	13.07388	7.50427
-4.06096	11.32981	7.10973
0.36738	12.48861	5.42823
0.99448	11.92807	9.06541
1.06509	13.57082	7.42091
-1.10445	11.42003	6.75950
-2.57342	6.71931	5.31195
-2.66413	1.75575	3.68169
-7.06135	5.83100	4.47850
1.99158	5.55572	4.06085
-3.37022	15.78432	3.75644
-3.34830	13.63306	-4.72235
-3.49985	12.59972	-7.49491
-0.34663	11.99732	-6.99951
-0.23063	12.83890	-9.55070
0.43967	13.55396	-8.08776
-1.75943	11.27319	-8.96546
-6.77199	12.16778	-7.00319
-6.25382	12.02881	-9.54899
-7.43066	13.66685	-8.55691
-5.00344	11.17103	-8.89189
-3.40194	6.64123	-7.85658
-2.93632	1.10351	-7.31453
1.40115	5.06169	-7.44699
-7.92976	5.07664	-7.28026

'Cynictis_penicillata_6730_L04
1.17778	20.86831	3.71875
0.65354	16.08729	1.82088
0.65738	15.68104	1.85373
-1.78346	16.00009	1.00926
-2.52309	15.85157	4.36273
-2.68086	17.39810	2.63197
-1.03885	15.49232	2.59527
3.06851	16.07440	1.17806
3.75888	15.98777	4.61040
4.03856	17.49317	3.42828
1.85100	15.49799	2.48980
0.48049	11.54626	2.40111
0.27440	8.37729	1.12957
-2.64839	10.86366	1.75283
3.47905	10.56824	2.12364
1.10445	21.28198	-0.72350
0.64754	16.69689	-6.60748
0.61446	15.64240	-9.09063
3.31922	15.24749	-7.51174
3.55590	15.55024	-9.83079
3.87605	16.73170	-8.68794
2.57342	14.71313	-9.71862
-2.32470	15.60622	-8.20302
-2.23081	15.95594	-10.22166
-2.54470	16.73003	-8.99569
-1.69498	14.99338	-9.95784
0.59035	10.69304	-8.40653
0.10434	7.18328	-8.50668
3.97214	9.51726	-8.42703
-2.85407	9.79241	-8.97824

'Acinonyx_jubatus_L02
8.04072	2.66463	39.47171
-1.60563	12.28115	12.42740
-1.60045	13.10171	11.48844
-8.69917	13.84334	14.92503
-13.27002	1.53597	15.39335
-11.47186	4.76216	20.30345
-9.08633	8.40810	11.80207
6.10932	13.36226	9.68439
7.53961	2.01326	6.29478
10.67105	3.69888	11.46927
2.74672	8.18136	6.72631
-6.87097	8.75630	-1.89168
-13.27730	17.55071	-20.13616
-21.14643	12.74292	0.22509
4.74825	12.15951	-11.23536
11.87766	22.16520	45.20182
4.03738	38.58096	25.25119
3.45753	48.98223	21.51750
12.03427	49.26454	15.42859
13.51689	57.34084	18.11166
16.74791	50.19844	20.75766
9.58497	54.68944	16.59673
-7.09003	48.95043	22.98520
-4.93211	57.79287	24.63329
-6.79617	51.46880	30.53925
-2.85036	56.84282	22.13417
-1.22470	48.84516	6.40992
-8.86671	51.09040	-14.03350
8.79680	50.20462	-10.32258
-19.74937	51.40274	3.63012

'Acinonyx_jubatus_L03
-10.08678	84.79787	-9.68434
-11.37827	51.67944	-11.89569
-11.30021	50.33281	-11.72760
-3.49384	50.06738	-12.75170
0.62305	53.29523	-23.89329
1.58294	56.97086	-20.26658
-4.14735	48.69770	-18.41729
-20.14213	50.49418	-10.10554
-25.11391	52.67574	-22.50668
-24.64319	57.12203	-18.64083
-18.77266	49.06732	-15.68300
-12.13509	37.64297	-21.44550
-12.80173	15.02252	-18.31346
1.47984	27.37060	-19.26508
-26.45216	29.06749	-16.80241
-7.35650	82.37971	7.32472
-7.33680	54.09988	21.19727
-7.03229	49.92540	25.99829
-19.05877	48.02552	27.23692
-17.40582	47.84199	37.46098
-20.94625	52.85082	30.35482
-14.29365	45.39743	33.83040
4.58639	47.81467	24.97731
2.05732	46.14844	36.24716
7.93702	51.88116	29.66508
0.38503	45.07227	32.31407
-7.89394	33.15280	23.80483
-10.30794	12.33807	17.85736
-24.68403	21.59374	24.09448
7.22253	21.01185	20.71544

'Meles_meles_L01
-121.33112	13.63098	-109.64796
-121.37320	14.91754	-117.08907
-121.54150	12.67443	-119.29129
-126.75821	16.47074	-117.00526
-128.92490	10.35883	-117.89060
-128.78313	12.06016	-114.02810
-124.18700	12.18793	-119.22260
-116.29438	16.71477	-116.27837
-115.43153	9.80085	-117.67449
-114.96764	11.82737	-113.91573
-119.04504	12.27555	-119.15796
-121.41382	15.30043	-124.73499
-120.17612	20.90737	-133.74605
-129.38173	18.44574	-126.14127
-111.71088	18.32746	-125.41116
-120.97457	22.15213	-106.02416
-121.06669	28.24586	-109.79465
-121.07966	30.53942	-111.37366
-114.63852	28.78063	-113.96676
-114.66595	32.93947	-111.63678
-113.17773	29.35144	-109.44760
-115.79454	31.74045	-114.10919
-127.64554	28.94106	-114.56603
-126.82317	32.84525	-111.42056
-128.65204	30.34161	-110.45045
-125.23801	33.17251	-114.13959
-119.84827	30.36310	-121.79199
-118.98479	32.22651	-131.44365
-111.76761	30.23013	-124.00769
-127.95295	31.03920	-124.29724

'Meles_meles_L02
-150.14816	26.07381	-141.96881
-150.40353	20.75738	-149.89709
-150.32805	19.44002	-149.78088
-157.22646	17.20023	-143.81606
-156.24741	21.01872	-148.94055
-158.14008	21.76299	-144.08629
-153.62932	18.34385	-148.21344
-145.05923	21.83745	-150.49297
-144.44669	17.28917	-145.28488
-143.34561	21.71881	-144.94926
-147.56709	18.27108	-149.23950
-151.37971	13.04565	-154.42233
-151.22475	7.65091	-160.84811
-159.60243	12.08184	-155.78995
-143.61861	11.61411	-156.04926
-149.90230	33.74842	-149.54369
-150.83119	30.29523	-156.59087
-151.08777	30.65326	-161.53687
-144.44604	27.39379	-160.72826
-144.40077	32.28176	-164.10303
-142.89743	32.26265	-161.00400
-146.19287	31.01716	-165.84361
-157.16898	28.74477	-160.40063
-157.38828	32.99905	-162.56975
-158.55791	32.26085	-159.87085
-155.45412	30.96731	-164.51028
-151.33060	22.95210	-166.38963
-151.20442	14.28764	-173.08163
-142.87917	19.32188	-169.19055
-160.00754	20.04495	-168.91963

'Meles_meles_L03
-121.12048	26.58362	-136.73360
-119.40461	27.16504	-146.48373
-119.57782	28.90513	-147.71880
-113.80712	26.59283	-146.28722
-112.94383	32.51996	-144.57214
-111.96985	29.85365	-142.24268
-115.97362	29.90861	-146.45212
-124.05536	26.89293	-146.55731
-125.03880	32.29045	-145.45811
-126.38467	30.26618	-142.90407
-122.44662	29.96532	-147.17804
-118.43202	31.18652	-154.67531
-118.22236	32.53810	-164.10202
-109.88145	31.17796	-155.55092
-126.22212	31.61362	-156.73933
-121.31284	18.83172	-138.17979
-119.22389	13.80574	-149.29533
-119.01713	11.83928	-153.03604
-125.79707	14.33755	-153.34515
-125.59520	9.18998	-153.64487
-126.88769	12.30124	-150.46516
-123.77030	10.68730	-155.07616
-112.53340	14.57016	-151.69313
-113.22209	9.10710	-152.31558
-112.10858	11.83208	-148.57263
-114.30299	11.00834	-153.69028
-118.18597	15.39003	-159.40875
-117.77433	19.24446	-169.94385
-126.24580	15.92105	-162.22824
-109.82401	16.47412	-161.90900

'Ailuropoda_melanoleuca_Z.1986.19_L01
177.30942	118.94876	191.87875
177.87717	99.93865	168.45084
177.69760	99.34521	163.77228
167.25534	101.29348	165.80101
161.04620	78.18549	164.76805
158.38261	85.90367	178.44046
168.21970	87.24055	164.53775
190.90559	98.41144	163.55917
189.55261	77.09174	162.15451
197.03517	85.64332	177.68727
185.17891	88.43549	162.94754
177.52240	90.10244	147.42369
176.44310	90.75086	119.05402
156.44444	91.99790	135.92163
196.77831	90.86497	135.15042
179.11694	139.53746	184.49637
178.95052	130.25945	165.47015
178.54318	125.72673	165.48056
194.80261	112.21994	160.66920
194.83234	130.42712	163.36186
196.07401	120.91667	170.65132
188.65155	121.95400	158.66077
161.70044	114.53496	160.60718
161.93695	131.83195	164.90176
159.52931	122.23692	169.83807
168.37924	122.51705	159.20729
176.91299	119.84966	143.82677
175.92654	113.00047	118.54425
198.97704	117.32156	136.75131
157.07521	117.39213	133.93979

'Ailuropoda_melanoleuca_Z.1986.19_L02
171.62936	175.55220	193.85619
171.37869	161.47144	168.10619
170.64474	162.34442	163.19211
159.13702	160.28598	165.87823
157.62714	140.81979	161.74933
151.65387	148.55775	177.89081
163.04628	150.58261	162.98346
183.81621	160.06750	164.97420
183.60606	141.32680	160.36464
191.86606	147.88142	175.77072
177.88133	151.44400	162.92058
170.03917	154.53307	145.94833
170.05142	160.65611	118.44640
151.13852	158.74060	134.97656
188.78088	157.59227	133.35556
171.17084	198.12341	189.26361
170.88210	188.58598	171.00389
170.62106	185.37421	169.26657
188.31026	175.99294	164.39972
189.14165	192.85403	170.18919
189.69629	182.65359	172.68747
181.22147	184.51199	162.32863
155.42284	177.11490	164.73349
156.45544	193.43910	170.37953
154.76862	183.89767	175.90976
162.34128	184.17821	163.23062
170.60205	183.23161	146.23434
169.26030	182.21967	119.34167
191.49481	182.77992	136.63855
151.11388	183.71530	137.46204

'Ailurus_fulgens_1802_L01
-1.03958	5.13714	43.45322
-0.54769	-0.63351	40.22573
-0.43019	-1.68628	39.30915
-5.63130	-0.96206	39.06228
-5.37636	-3.21213	45.75972
-7.03918	1.24370	43.54938
-3.24452	-2.45734	42.68264
3.73426	0.51189	38.58637
5.08114	-0.58804	45.37807
4.43120	3.32370	42.51118
2.48713	-1.55410	41.75743
0.53226	-8.27141	40.20926
1.41437	-15.26354	38.03608
-6.32639	-10.92789	39.02790
8.01701	-8.43442	38.92089
-2.20154	7.29693	32.42561
-1.39881	3.68869	27.82728
-1.19871	0.88869	24.79958
4.26892	1.09797	25.86317
4.81793	2.80805	19.65143
5.28716	4.96235	23.84237
2.62875	0.54512	22.58586
-6.78882	-0.84570	25.88544
-8.10640	1.01187	20.02464
-9.07925	2.21721	23.72314
-4.68356	-0.75914	21.51787
0.26097	-6.88755	22.35058
1.47214	-14.60138	22.26867
8.00520	-8.32134	23.01819
-6.69598	-10.48702	22.59853

'Ailurus_fulgens_1802_L02
-9.39440	8.06799	3.17267
-1.20794	6.60204	3.19992
-0.34197	7.00254	3.16745
-1.21021	6.18117	9.50845
0.84375	13.46720	9.85170
-3.49526	11.04529	11.62371
0.40988	9.88659	7.15672
-1.66589	4.69653	-2.93912
-0.04095	13.07910	-3.57439
-3.74418	10.50848	-4.67977
0.02313	8.57463	-0.45196
7.77253	7.86790	2.78379
14.50418	6.04530	2.83446
8.88947	7.05842	10.04825
8.97203	5.94370	-3.94545
-10.48893	-1.01310	3.32638
-3.63331	-8.08294	2.93474
-1.67481	-10.96929	3.02127
-1.52271	-9.66513	-2.37819
-3.82374	-15.18369	-3.16335
-4.83791	-11.19662	-3.78684
-1.01024	-12.98993	-0.93696
-1.05506	-9.16575	8.39696
-3.23411	-14.68233	8.96778
-4.98750	-10.30982	9.95472
-0.70765	-11.85692	6.66538
6.21746	-12.21553	3.18444
13.56235	-12.45294	2.88307
8.70913	-13.16533	-4.69938
9.38050	-12.68749	10.23993

'Ailurus_fulgens_1802_L03
9.36408	10.79889	-20.43890
3.04194	6.56680	-20.96198
2.51446	5.75041	-20.93941
3.64280	5.98496	-27.04978
-0.32888	12.31381	-26.64104
4.13992	12.58719	-28.17243
0.97989	9.33607	-24.31211
3.62140	5.50490	-14.39638
-0.05177	12.14446	-14.60870
4.06409	11.51142	-13.20394
1.02777	8.57755	-16.92501
-5.46318	5.14288	-20.66925
-12.19238	1.57823	-20.50239
-6.34815	4.08842	-28.63951
-6.75129	3.80342	-13.46299
13.79011	2.03531	-21.19250
9.66676	-5.74141	-21.45731
8.36877	-9.29330	-21.82689
6.99827	-8.00164	-15.76266
10.03865	-13.60922	-14.59959
10.85009	-9.24719	-13.38856
7.65498	-11.83460	-17.00733
7.31743	-7.25456	-27.52145
10.43585	-12.43780	-28.64428
11.43664	-8.54306	-29.63782
7.70555	-11.34174	-26.23876
0.43192	-13.13727	-21.90706
-6.53423	-14.64921	-22.13239
-2.06777	-13.81181	-14.49319
-1.85747	-13.31776	-29.22227

'Ailurus_fulgens_1802_L04
-12.94237	9.34726	-48.13317
-2.89681	7.68662	-48.11650
-1.96240	7.83918	-48.02844
-3.78819	6.97571	-42.40759
-1.42287	13.87974	-42.34126
-5.96606	12.60933	-41.03223
-1.61217	10.32507	-45.08006
-4.55286	6.77385	-54.09085
-2.38765	13.35330	-54.26139
-6.21600	11.26626	-55.15780
-2.35726	8.72006	-51.25257
5.23741	9.02905	-48.34805
12.29419	6.71413	-48.01483
6.64891	8.20379	-41.14890
6.83432	6.64785	-55.02519
-13.82246	2.57284	-47.84685
-5.69895	-6.27327	-47.87049
-3.00865	-10.46292	-47.76986
-3.47064	-9.27445	-52.55870
-5.66496	-14.15816	-53.10955
-6.62156	-10.16447	-53.57265
-2.84531	-12.49189	-51.54444
-2.63741	-8.60005	-42.99695
-4.47309	-14.64418	-42.67201
-6.90007	-10.30388	-41.77582
-2.15574	-11.48066	-44.43333
3.65590	-11.63338	-48.09035
11.26158	-12.45131	-48.33743
6.21655	-12.21844	-56.09875
6.67566	-12.05685	-40.36265

'Aonyx_cinerea_2908_L01
-2.51079	5.99033	20.47061
-1.35510	0.38599	22.93230
-1.42839	-0.93198	21.87984
3.10923	0.46975	23.46394
1.81422	-0.68062	18.25441
2.93016	2.53751	19.55799
-0.24926	-0.40302	21.13502
-5.20766	-0.48899	24.37047
-6.17582	-1.60531	19.63897
-7.42261	1.85261	21.38916
-3.77231	-1.12625	21.46397
-0.98155	-5.75984	22.38243
0.00511	-11.55500	24.36627
4.42302	-7.74371	22.42680
-4.84287	-9.22562	24.37895
-0.59370	7.42333	29.27792
0.21124	2.18196	32.52230
0.69590	-0.23838	33.77051
-2.82193	-0.75271	33.28941
-1.93559	-0.07116	37.35788
-4.35373	1.64441	35.01405
-1.02984	-0.93665	35.18076
4.02160	0.21260	31.47929
4.84933	0.80415	35.79398
5.39576	2.61845	33.06602
2.84163	-0.40029	33.90683
1.56609	-5.72249	33.71062
2.06310	-11.45347	33.74801
-3.42525	-8.51244	34.67209
6.69664	-7.41480	32.75245

'Aonyx_cinerea_2908_L02
0.30226	7.60963	41.59530
0.19251	0.27966	44.17797
0.09784	-1.04315	43.06529
3.93760	-0.06504	44.95139
4.23244	-1.02932	40.00256
5.27257	1.87713	41.29502
1.59797	-0.90970	42.25631
-4.08253	0.34999	44.17863
-4.05852	-0.60429	39.83291
-5.12422	2.30636	41.44639
-1.73180	-1.08140	42.07307
0.07971	-6.27127	43.45257
0.17135	-11.81027	45.00981
4.50167	-8.46603	44.67757
-4.12829	-8.13017	44.54823
0.29222	9.18532	49.73823
0.29041	3.25244	53.22208
0.19640	0.81424	55.19494
-3.64626	0.68038	54.18437
-3.74641	1.68499	57.86930
-4.85985	3.57547	55.84372
-2.35625	0.63245	56.01477
4.26212	1.24788	54.57534
4.22938	1.72105	57.55692
5.20799	3.63004	55.85247
2.35890	0.79366	56.04229
0.08871	-5.04635	55.00768
-0.36626	-11.31195	55.19851
-5.20367	-7.30344	55.38437
5.44869	-7.77059	55.31947

'Aonyx_cinerea_2908_L03
-1.13977	10.77925	62.97713
-0.46918	2.04150	64.48853
-0.34940	1.08690	63.55911
3.42466	1.70951	65.13083
3.52307	1.25862	60.40487
4.59242	4.54630	61.90802
1.19333	1.38846	62.45058
-4.99120	1.47685	65.07132
-4.84546	1.07527	60.45489
-6.26269	3.76415	62.14538
-2.45744	0.95603	63.04527
-0.21220	-4.68858	62.77528
0.33801	-11.39759	63.55766
4.51864	-6.63609	63.54875
-4.27669	-7.22891	63.71248
-1.02425	11.48837	71.26017
-0.71471	3.60847	74.26694
-0.44432	0.58828	75.71274
-4.67333	0.15939	74.92758
-5.06925	0.56852	78.62022
-6.14868	2.30787	76.05846
-3.16117	-0.20580	76.77233
4.09584	0.47942	74.58289
3.98844	0.79134	78.51608
5.05800	2.82380	76.43850
2.27721	0.14760	76.47437
-0.13583	-5.20022	74.74330
0.41541	-11.58470	74.70332
-5.71169	-8.39675	75.58737
6.03416	-7.58571	75.62901

'Aonyx_cinerea_2908_L04
-0.36392	10.78038	83.68655
-0.39706	1.33595	84.96391
-0.25086	-0.17333	84.25619
4.33524	0.60547	84.81470
4.02147	0.14923	80.28900
5.07488	2.59798	81.79916
1.61360	0.33699	82.78318
-5.22355	0.63645	84.77687
-5.06431	0.14680	81.12408
-6.29539	2.89269	82.36753
-2.52821	0.42297	83.85352
-0.40063	-5.48126	82.67641
0.04009	-12.07786	83.80482
4.41304	-8.03272	83.20595
-4.51916	-8.07906	83.50487
-0.71783	10.77435	91.40701
-0.12858	3.23927	93.66098
-0.17572	-0.64301	96.14735
-4.64928	-0.73694	95.31535
-4.86608	-0.38037	98.83556
-6.10588	1.62662	97.00449
-2.79671	-1.14534	96.84387
4.75880	-0.34157	95.14621
5.05239	0.08622	98.57779
6.15086	1.85545	96.52877
3.33662	-1.14552	97.22707
0.20032	-5.99307	94.60493
0.17682	-12.65380	94.63779
-5.97157	-8.80684	95.99039
6.37712	-8.93824	95.73947

'Aonyx_cinerea_2908_L05
-6.29427	12.16481	-85.91354
-2.54200	3.56883	-83.35788
-1.88674	1.94463	-84.10902
1.98639	4.30330	-83.17162
2.36485	3.99009	-87.04991
2.66521	6.83008	-85.92567
-0.03720	2.90019	-85.09305
-7.13329	0.72094	-84.70107
-6.70887	0.35012	-88.54489
-8.74477	2.36992	-87.37264
-4.38719	0.89657	-85.64876
-0.01199	-2.65759	-86.08980
2.79964	-9.54616	-84.71886
5.15804	-3.42482	-85.16143
-2.58765	-7.58684	-85.56814
-6.73174	12.02570	-78.81465
-4.02775	5.57370	-76.44014
-2.72819	1.44674	-73.55023
-6.89480	-0.42843	-74.97095
-7.72898	0.68616	-70.49337
-9.54018	1.67313	-73.30064
-6.02954	0.11769	-72.61080
2.27650	3.94611	-74.28757
1.04301	4.55224	-70.30639
1.97639	6.45550	-72.51096
0.20281	2.74008	-72.13297
-1.09568	-2.41423	-74.12751
1.52672	-9.09869	-72.91844
-6.01612	-7.19263	-73.11846
6.02721	-2.96169	-71.59818

'Arctictis_binturong_5474_L01
17.16289	33.21502	-2.59285
7.24288	30.55827	-0.54933
5.87918	33.18451	0.34959
7.01108	29.48264	-6.37518
6.78223	37.88022	-7.07278
10.05143	34.03920	-9.83090
6.22612	34.97137	-3.31215
9.61184	29.63443	5.73817
9.02578	37.70052	6.92467
13.81214	33.28637	8.81594
7.59649	33.76580	3.22663
-1.09437	30.68349	1.43746
-13.27064	28.60191	3.84513
-6.87189	29.44818	-6.95475
-4.27629	27.91448	11.28744
17.13756	19.23349	-3.96990
9.35867	8.39267	-1.81489
6.90972	6.82092	-1.14725
8.04211	12.11733	4.75151
8.91960	3.86411	5.38571
13.04423	8.01953	6.76421
6.10034	8.48232	2.64045
5.09313	12.20752	-6.73880
5.95745	4.01868	-9.00490
8.84274	8.03955	-11.60646
3.95699	7.96441	-4.36393
-2.53084	9.55629	0.58331
-15.14113	9.93204	3.31886
-5.31508	9.24179	11.60081
-9.80058	9.72820	-7.94762

'Arctictis_binturong_5474_L02
6.33675	3.28930	2.46596
-4.47774	9.15240	1.90077
-6.17976	7.97700	1.84714
-4.85051	11.68428	5.88926
-6.48134	1.18004	8.72754
-1.35199	4.69697	11.54711
-6.98444	5.01629	5.15814
-4.22818	11.31479	-3.48934
-5.79501	1.15039	-5.98620
-0.51721	4.93353	-7.63274
-6.09999	5.40227	-1.62903
-14.13835	9.66920	1.44974
-26.76634	13.94908	1.95815
-17.53152	12.16633	11.07016
-18.42060	12.48887	-8.43747
9.25729	16.84632	2.15437
1.20830	29.96505	2.04656
-0.98627	32.10735	2.11640
-2.49488	27.31531	-4.00257
0.33969	34.61800	-5.48527
3.07510	29.40602	-6.34216
-3.23264	31.64001	-1.57831
-2.92723	27.78616	7.67100
-0.96512	35.29774	8.68120
2.11058	29.88466	10.52678
-3.50301	31.53428	5.21974
-11.71028	31.68635	1.66601
-24.29855	34.02271	1.03282
-16.72108	32.79094	-9.31350
-17.70271	32.57782	11.53529

'Arctictis_binturong_5474_L03
-21.63165	1.21463	6.24817
-8.35971	8.21915	8.49059
-6.00397	5.99818	8.79623
-7.40923	9.91450	2.65713
-4.20559	-0.24839	1.82845
-10.59677	2.06336	-0.60878
-4.82701	4.29385	5.59060
-9.01251	9.31966	14.32858
-6.30663	-0.75830	15.94168
-12.28185	2.08793	16.55481
-6.18864	4.28259	11.85765
2.38156	8.69877	9.97820
13.48997	13.14524	11.69414
7.23064	11.19018	0.36388
4.31781	11.24310	20.96350
-25.38101	13.56020	6.43511
-16.86450	29.23259	7.49310
-13.52165	32.65120	7.64335
-12.57258	26.72087	14.30206
-16.40996	34.31232	14.41892
-18.54593	28.91302	16.14678
-12.20564	31.20573	11.79217
-12.33343	27.80438	0.54032
-14.74522	35.28523	1.12998
-17.06327	30.89809	-0.47599
-11.14717	31.00749	4.35586
-2.54613	32.01005	9.41433
9.82121	35.35460	11.22695
1.13584	33.80384	21.16645
4.51201	34.38204	-0.00699

'Arctictis_binturong_5474_L04
-26.46475	15.76973	8.09738
-10.47463	25.84064	8.43426
-10.11730	29.53790	8.91406
-9.59745	22.70546	13.57025
-13.41458	33.81388	14.80497
-17.52550	27.81985	16.55493
-10.79510	29.07144	10.90320
-11.57788	25.11242	1.14169
-13.78198	35.15776	1.71969
-17.20120	30.29765	-0.94841
-11.06414	29.54481	5.54848
-2.22824	32.72099	8.08555
10.24734	35.64766	8.04777
3.13333	32.05040	18.54939
2.70003	33.17464	-1.83955
-20.71765	6.26488	7.48116
-4.37341	2.80163	6.95128
-0.40010	2.41488	6.69014
-2.45081	7.74212	0.49848
0.09430	-0.38152	0.97074
-5.50278	1.92138	-0.18288
0.83861	4.48854	3.12239
-2.34218	7.67913	13.16377
-0.07789	-1.16979	12.83029
-5.57056	2.45967	14.01580
1.13618	4.03415	9.76132
8.59600	9.78686	6.80096
20.51459	14.57970	6.44034
12.89204	11.29760	-4.73246
13.74173	10.47104	17.39460

'Arctictis_binturong_5474_L05
-22.46474	10.49352	-5.09243
-6.12162	24.86802	-3.72521
-6.67822	29.32858	-4.27970
-7.89478	22.94144	2.43146
-10.22506	34.20314	1.28137
-15.08581	28.00808	1.14817
-7.27558	29.44127	-0.58402
-6.46719	21.38826	-8.93213
-9.50249	31.71040	-11.59007
-13.93049	26.19026	-10.79103
-6.52170	28.07806	-7.48381
0.71339	30.35213	-3.84657
13.90303	33.03586	-3.23382
4.90672	31.49488	7.11912
7.35469	28.77858	-13.75464
-20.77704	7.24990	-4.24671
-4.36112	7.03557	-1.51286
0.66084	6.82415	-0.77579
-0.70087	11.10252	-8.07709
1.69827	1.28654	-6.59697
-4.48644	5.64563	-6.98753
3.34808	6.74530	-4.82019
-1.29059	12.17248	5.05344
0.61354	1.31424	5.84797
-5.53031	6.36976	4.06451
2.52952	8.06566	3.36221
7.60232	10.25600	-0.12393
20.60324	13.92685	0.91847
14.21258	9.88974	-11.19109
12.49755	12.39233	11.37465

'Atilax_paludinosus_3253_L01
211.94545	146.82994	209.29701
211.89395	152.50732	202.77081
211.95944	153.25287	202.21826
208.42696	153.61836	204.25311
207.58617	148.11264	201.40405
206.00195	149.61861	205.05991
209.85443	151.18806	201.97931
216.13673	153.46005	204.12177
217.16637	148.36835	201.79266
218.80690	149.85469	205.46957
214.77435	151.09807	202.07416
212.14566	152.44604	195.86296
211.44919	154.76688	189.49611
205.63945	154.10660	194.37268
218.24821	154.24898	193.98846
211.28386	155.96233	213.39781
211.48367	167.30774	207.29854
211.26170	167.58734	204.47145
216.10806	166.10396	204.04703
216.12257	171.28860	205.90472
218.12877	168.91367	207.65694
214.43538	168.19002	203.99554
206.87534	165.32727	204.18843
205.79991	170.23227	205.98669
204.65800	167.18962	207.21916
208.56360	167.60899	203.90926
211.46443	167.83868	197.29305
211.83118	168.21303	189.84584
217.90662	168.27773	194.67445
205.61330	168.08891	193.88582

'Atilax_paludinosus_3253_L02
211.64091	178.17741	213.89796
211.83717	182.05042	205.72089
211.94461	182.42384	204.60381
207.33366	183.97922	205.75443
207.02344	178.90179	204.87053
204.84982	180.01811	207.94859
209.52077	181.52267	204.84857
217.21117	184.11203	206.74876
217.45970	179.03168	205.62073
218.87733	180.58543	208.94089
214.61624	182.43454	205.04633
212.52524	181.48595	197.72798
212.98573	183.46509	190.50882
206.38937	183.14621	194.99977
218.20941	183.05139	195.68771
211.09233	187.67282	216.31920
211.66273	198.14651	208.56589
211.47122	198.33504	205.56879
217.56184	196.77022	205.49174
217.20694	202.25160	206.29637
218.65866	200.18550	208.76216
214.66638	199.12910	204.66512
206.12952	197.15755	205.29755
205.84576	202.33127	206.63989
204.35910	199.95114	208.54074
208.20967	199.41055	204.78302
212.08485	198.99838	197.30777
212.49503	198.57445	190.06206
218.42828	199.15157	195.30988
206.05498	199.02003	194.31485

'Atilax_paludinosus_3253_L03
212.92253	214.68686	218.87852
211.93875	214.91611	207.75229
211.99512	215.63628	207.07747
206.79211	217.15633	209.28105
206.78568	212.14062	208.88699
205.17294	212.89685	212.23434
208.88931	215.08847	208.03668
217.65041	217.68311	207.63687
217.75914	211.93645	207.38797
219.93652	213.18622	210.67920
214.87732	216.02994	207.02397
211.71182	213.35512	200.28554
210.54301	214.25772	192.54121
205.59142	214.04868	197.50449
216.41734	214.69646	196.07466
213.20947	222.35136	221.02228
211.92534	232.30539	208.61537
211.69495	231.98911	205.58646
217.25461	231.29826	205.52252
217.07407	235.67178	206.06082
219.22491	233.83601	208.98294
214.43127	232.29832	204.74377
206.16281	231.65030	206.83052
205.93863	235.45442	207.59677
204.54182	233.26939	210.67508
208.73499	233.17485	205.47211
210.56583	231.05725	198.41623
209.53676	230.13086	190.66356
217.18199	231.51172	194.91626
203.73662	230.95634	196.45967

'Atilax_paludinosus_3253_L04
212.23282	254.45815	221.64995
211.47635	251.21091	207.82339
211.39812	251.72864	206.54411
205.90187	253.53561	209.21303
205.84915	249.42326	208.48648
204.33801	249.76811	212.73785
208.75500	252.56422	207.48788
217.55568	253.48988	208.04451
217.60674	249.35658	207.69986
219.34212	250.43845	210.81377
214.27586	252.32965	206.62189
210.92459	249.34511	200.41527
209.54420	249.79993	192.73456
204.23456	250.27594	198.26581
216.09230	250.34279	196.84857
212.27933	259.18515	222.06650
211.26315	267.98611	207.33617
210.81638	267.86945	203.64119
217.13304	266.52759	203.97134
217.14661	271.37250	205.12274
217.68132	269.07672	207.76663
213.93307	268.80890	202.81007
204.79730	266.55460	204.53532
204.86128	271.35233	205.76379
204.47942	268.48843	209.09645
208.18607	269.12079	203.29076
210.25539	267.04623	197.93480
209.64882	266.68326	189.70465
217.35625	267.86453	193.91365
202.50414	267.75162	195.37531

'Canis_lupus_L01
-20.88425	-8.87147	38.26227
-8.73433	5.01962	30.56723
-6.88116	6.74825	30.60452
-6.88485	3.23394	30.51825
-4.43128	-1.33513	43.88567
-6.55060	-2.39580	33.05114
-0.27013	4.58062	38.89886
-9.72211	6.29375	31.04964
-15.28779	7.89558	43.06163
-16.01704	6.39800	33.31817
-8.84363	12.56955	38.79932
0.92884	14.54272	30.16140
9.73368	23.62721	22.42432
12.47431	9.21527	26.28061
-5.29609	26.02587	26.16854
-22.57633	-11.13091	25.66190
-16.77201	-3.63177	7.39274
-14.73333	-0.95851	3.81520
-17.75251	3.48304	8.36181
-23.52335	-0.70498	1.47316
-23.83658	0.00118	7.47027
-16.30862	0.85681	1.68824
-9.73860	-4.18274	8.02622
-13.85987	-9.30652	1.34808
-12.83368	-9.76746	8.37513
-12.49649	-2.37415	1.49503
-5.03895	9.06196	3.92919
4.21821	19.46787	0.72095
-10.68193	20.36939	2.74055
7.65686	4.01227	2.64901

'Canis_lupus_L02
19.16064	-29.43356	43.36322
11.10907	-12.96373	32.90253
10.38841	-10.85851	31.58920
13.13448	-12.40497	31.75212
20.85729	-12.55417	41.72454
18.45173	-14.80626	32.09719
16.44269	-6.66991	38.15017
9.66285	-13.42974	32.50135
5.79344	-17.57680	43.61869
6.27361	-19.86329	34.76062
5.18180	-10.89588	40.07750
6.88902	0.44463	31.39906
2.29244	11.72071	23.57660
16.09641	7.90458	25.67768
-6.40830	0.36869	28.02060
20.28533	-34.12334	30.15333
13.87430	-26.68954	12.10778
11.62577	-23.58335	4.66334
6.23587	-24.11146	9.62967
7.32859	-30.89563	2.78747
6.89412	-30.17533	10.66589
9.07288	-24.01725	2.70535
16.56856	-20.14770	7.60239
19.61291	-27.02935	3.37124
20.09249	-24.47590	10.20954
13.68760	-22.75328	2.00577
7.00385	-9.36048	6.29286
2.46785	3.36085	2.22557
-6.42357	-9.28542	3.96142
16.30708	-0.07593	2.34739

'Canis_lupus_L03
21.75554	15.46613	33.79913
2.38321	11.09556	17.88088
1.04967	10.92157	16.67957
6.59020	13.40652	15.81441
7.26569	23.00610	21.52002
10.36688	17.38602	17.79748
2.46482	19.70605	18.22202
3.30069	8.51492	19.67958
1.78914	11.94967	31.92199
4.63196	5.54888	25.71184
-2.02146	11.86666	25.44174
-8.75548	15.07982	13.72100
-20.99643	14.69114	4.16582
-8.35096	21.67935	2.37302
-17.81800	5.71470	16.87733
26.69754	5.47062	24.70007
15.91642	-6.40245	6.20641
12.61583	-10.18444	0.34824
9.38417	-12.46888	5.95617
15.07130	-18.65354	3.60006
14.15212	-14.75707	10.00573
12.17501	-14.39372	-0.00598
14.00237	-3.64646	-1.71179
20.41245	-9.44247	-4.77512
20.03467	-2.61572	-0.45912
13.64668	-10.05613	-3.27107
-1.14374	-5.92367	-3.84727
-14.43678	-4.79789	-10.82721
-11.09409	-14.23765	0.64362
-1.32913	2.28059	-15.23377

'Canis_lupus_L04
9.74628	-24.35038	45.41174
3.25859	-1.83131	33.05065
2.59851	-0.01612	31.72073
7.28904	-2.64934	32.05908
12.71757	-3.08261	42.65627
13.30451	-5.65745	34.69406
7.65266	1.48264	37.07370
1.45491	-4.04621	31.55478
-4.80342	-9.71105	41.56831
-2.40462	-10.54976	31.72058
-3.49487	-2.32760	37.65207
-0.61069	11.56134	33.49822
-4.02958	25.68447	27.43714
10.03531	18.63342	30.04418
-13.03243	11.91179	29.29943
10.90327	-27.33214	32.22571
7.85575	-14.51209	10.07694
6.83348	-10.14289	3.10868
0.20288	-15.47736	8.87664
5.21159	-13.08547	0.24720
1.91928	-18.17139	2.14630
1.54834	-10.97164	4.92237
15.24092	-10.89074	9.48389
10.97907	-12.96710	0.08867
16.29967	-14.03551	4.44703
11.98190	-8.18413	5.10622
2.69055	4.22550	4.22800
-0.73845	19.47849	0.93658
-10.80318	5.62439	1.47176
13.05874	13.22729	2.56902

'Canis_lupus_L05
-12.34990	-27.35443	44.11391
-10.62034	-3.89935	33.00072
-10.04850	-1.10219	31.78996
-8.85194	-4.99387	31.61570
-1.91427	-7.31268	42.56117
-3.16544	-10.29445	33.59551
-5.44707	-1.71718	36.10824
-12.89740	-4.52297	31.66367
-19.88235	-5.29564	42.56364
-18.05522	-7.99425	32.79768
-15.43333	-0.42005	35.96295
-9.53209	11.12647	33.66537
-6.53198	27.16064	27.80222
3.31470	14.17774	30.88937
-20.42590	16.73699	30.23512
-11.97890	-30.06223	33.21469
-10.95326	-15.44406	8.58498
-10.45257	-10.90954	2.11153
-16.59785	-10.22295	5.97077
-15.88816	-15.41922	-0.71339
-18.65224	-16.10015	5.73094
-13.21349	-10.31837	0.34891
-3.70199	-12.29164	7.04299
-5.68160	-16.16339	-0.54199
-3.19769	-18.18175	6.14161
-6.70844	-10.56168	1.53271
-9.25344	2.69712	3.38461
-7.86915	17.44029	-0.36787
-22.04926	8.40398	0.71332
4.71591	6.31712	1.25699

'Canis_lupus_L06
10.33244	-10.43191	44.75526
7.09493	11.37189	34.19411
7.04524	14.81424	33.52370
8.58505	11.52857	33.86902
15.94478	10.98971	43.65102
15.23145	8.21699	34.89894
11.92873	15.38032	37.49144
4.89195	11.35164	33.68649
-0.94678	8.34628	44.57854
0.37881	6.55807	35.16470
1.65568	14.16650	38.75941
5.31204	25.63763	35.54915
4.23813	39.90943	29.30424
17.03934	31.69205	32.46690
-7.02740	28.73141	32.33147
10.75940	-13.23669	37.49519
8.93808	2.09043	8.63309
8.37227	6.26718	4.17486
1.02596	6.36420	8.58297
1.41788	0.88491	0.88063
0.31429	-0.38894	7.75360
4.24522	7.34755	3.28171
15.44666	9.44785	9.38176
15.96627	3.14632	0.67436
17.49859	2.31501	8.23440
12.38927	9.17593	4.17897
6.75061	18.19138	5.65385
4.96945	33.45504	1.21548
-7.37700	21.40136	1.88334
20.24120	24.68916	2.09303

'Chrysocyon_brachyurus_Z.2015.177_L01
165.83914	39.69784	169.25124
164.85120	43.84505	151.93333
165.02066	42.72773	149.51134
158.25037	45.38873	154.19737
158.31041	36.61897	151.70976
156.94804	38.03487	159.71410
161.95383	42.86415	150.81714
172.74132	47.46400	153.85785
172.11018	38.29110	149.64571
174.76849	40.60200	157.10185
168.55156	43.89392	150.22742
164.27515	42.23880	139.82433
162.49960	46.32653	126.35661
152.90955	42.32092	135.72833
173.82220	45.11617	133.95422
164.14001	49.44857	169.21291
162.48492	64.58865	156.53297
161.58679	68.36379	151.24228
169.11172	67.43155	150.73361
168.80075	74.66484	152.75253
170.67252	70.09290	155.52115
164.74005	69.82405	149.48070
155.07646	65.90681	152.09622
154.22478	72.23335	154.02019
153.69466	67.96590	157.09491
158.06665	68.87495	150.15565
161.00403	66.23933	139.95226
159.96590	67.53039	127.25320
171.81732	69.49853	133.87396
149.03133	66.59174	134.76949

'Chrysocyon_brachyurus_Z.2015.177_L02
162.24522	89.52806	177.58018
161.15390	94.51133	156.40811
161.49982	94.23335	154.57069
155.17160	96.86890	158.45908
154.51149	88.76632	157.78662
153.54659	91.81996	165.60349
158.79765	93.45026	156.20163
167.59732	99.02795	159.07257
167.94264	90.47810	156.24063
170.66801	93.69724	163.63560
163.77559	95.63045	155.90764
161.18527	91.59912	145.13104
160.63997	91.91536	131.35910
150.79291	90.89836	139.92722
171.08699	92.74930	138.65559
159.67465	103.81961	172.93817
159.55884	117.38187	156.95610
159.05069	120.10593	151.51028
166.45312	120.96049	152.12677
166.92326	127.73726	153.61652
167.51910	124.01385	156.45865
163.04132	124.32892	151.14975
151.55797	118.96702	152.35706
149.17773	126.15238	155.08061
149.58766	121.23423	157.19936
153.64928	124.04388	151.37695
158.99033	117.34608	139.83321
158.70151	115.61748	127.36737
169.45876	118.60634	134.64708
147.23215	116.48154	135.14912

'Chrysocyon_brachyurus_Z.2015.177_L03
161.33241	134.60484	181.45148
162.24902	145.41527	159.62888
162.26263	146.00574	157.21573
154.58044	151.23930	161.39748
154.13745	142.39761	160.85201
151.90775	145.16690	166.84802
158.14374	146.95236	159.71890
169.46727	151.70264	160.60193
169.62512	142.74525	159.79774
171.69862	144.67734	166.71378
165.60112	147.66223	159.68164
162.09953	144.13380	147.56003
161.89311	143.30089	132.18185
152.12740	144.27718	141.83281
172.28473	144.20045	141.02048
160.76694	149.37125	178.89381
162.27666	168.48222	160.65497
162.71880	173.69365	154.55864
171.40747	172.96098	155.43753
172.24820	181.27785	159.24655
173.26631	175.87520	159.73976
169.46135	178.90413	155.34683
154.07611	174.67934	155.00349
153.07410	182.19763	157.73463
151.97241	176.42567	159.34091
156.52255	178.74712	154.79573
162.17387	170.67108	141.97713
161.82962	167.01485	127.60219
173.44072	171.09998	136.46211
150.82304	171.27742	136.18599

'Chrysocyon_brachyurus_Z.2015.177_L04
161.35312	188.44112	184.10925
163.25195	199.91165	159.69836
163.18756	200.45380	157.90701
155.67055	208.91835	160.78886
155.07951	199.36691	160.54959
152.46892	203.22118	166.37793
159.59140	203.37628	160.12769
172.41316	207.39633	161.90717
171.64594	198.39186	160.81386
174.77188	201.77078	166.91020
166.61372	202.73688	160.42400
162.85503	197.75159	147.18402
161.32089	194.77138	129.73486
152.69128	198.28482	141.02348
172.87451	197.16585	140.02336
162.22202	205.87180	179.39693
164.80484	225.47697	158.62878
165.20538	229.88989	152.22752
173.14687	228.27272	152.07875
173.33820	236.64908	155.58644
173.66472	230.73091	157.10500
168.64333	232.97374	152.04861
156.73709	229.42764	152.30014
158.53925	237.42265	155.56207
156.70421	231.25116	157.85840
162.50894	233.58876	150.83530
164.48961	225.57965	139.14265
163.71449	221.86636	126.48482
175.92241	224.37537	133.75636
152.33966	225.86214	134.06940

'Chrysocyon_brachyurus_Z.2015.177_L05
164.97270	229.86119	178.28902
166.37817	249.74452	157.04376
166.45311	250.83345	155.24521
161.06161	254.91547	161.86554
158.96913	248.23022	156.25575
156.18938	247.92511	164.30457
164.80339	252.20943	157.58896
173.47531	255.84105	162.10011
172.31053	249.01498	157.29877
176.37709	249.36139	164.29474
168.74860	252.49789	158.11417
165.48634	251.46883	143.14143
165.13295	254.26266	129.15247
154.49440	254.12868	138.92139
176.15108	254.01199	138.08548
166.46796	237.33444	181.36642
166.41664	274.28537	165.09921
166.02541	282.70523	161.45816
173.50558	280.99585	161.60919
172.76642	287.34036	166.16045
174.23320	280.75848	168.37085
169.10487	285.08795	161.65851
158.14003	281.01971	161.04333
158.88422	286.86276	166.84464
157.73717	280.70331	167.48712
163.20683	285.72879	160.78323
165.68178	282.60818	148.54955
165.89839	284.45013	133.55685
178.23758	283.26996	142.44232
153.87427	283.38107	142.86778

'Chrysocyon_brachyurus_Z.2015.177_L06
169.63022	300.84042	178.17056
169.75005	307.73434	154.99544
169.59668	307.49100	152.92798
164.18639	314.42023	158.05351
163.39369	306.05408	154.71561
160.82419	307.73672	162.86273
167.48587	310.99487	154.57700
175.89450	314.01471	158.41846
175.71304	305.59891	154.63333
178.61307	308.35950	161.87393
171.38034	311.01953	155.21503
169.66209	305.01300	142.19003
168.74527	304.27399	127.25123
157.52859	306.91592	136.37926
180.66133	306.20258	136.24669
170.63092	307.72696	178.10225
170.03571	331.54297	156.94890
170.74446	337.49701	150.58333
178.59003	333.41721	150.37901
178.90883	343.34009	155.75636
178.59100	336.26736	156.79378
174.60797	340.57877	149.49838
162.20186	333.84409	150.61453
163.37354	342.97635	153.84189
163.33951	336.88849	156.88704
166.87816	339.77802	148.74773
169.88109	335.61368	139.79506
168.43996	334.34015	125.52180
182.41782	336.76605	134.57857
156.61926	337.23111	134.84311

'Crocuta_crocuta_4215_L01
167.52927	79.83168	181.83482
168.36552	76.04722	156.21626
168.33434	73.22849	153.45749
158.38918	77.95325	158.34982
158.58189	65.39098	156.83188
156.08109	70.88275	164.59023
163.39084	72.51759	155.62958
178.09474	77.38213	160.78937
177.66687	66.55920	157.73532
179.61154	69.56004	165.55429
172.93094	75.04690	155.98969
169.10083	65.94872	144.68904
169.81859	64.72851	128.95674
154.24631	67.13300	138.68349
183.52863	66.69684	140.49965
167.27013	96.77620	175.30876
169.31430	99.49403	156.76451
169.81543	100.27027	151.78191
178.42564	95.95551	150.86172
177.54662	106.09227	151.36566
180.27925	99.88591	156.29199
173.51752	100.45977	148.65771
159.34518	96.14783	150.61826
159.77817	105.64104	151.29103
157.97256	99.99767	155.62421
164.88721	100.52760	147.96259
169.95900	92.28417	136.72276
170.17235	88.20765	120.62370
184.32173	91.26742	132.64203
155.33681	91.07283	130.95413

'Crocuta_crocuta_4215_L02
167.09131	125.09543	181.96527
170.42398	122.77375	156.55675
170.70908	120.49768	153.26515
161.99236	125.13224	156.75537
161.27536	112.87039	155.61621
158.62917	116.67081	162.68152
166.76588	122.00364	154.91335
179.73752	124.89626	160.15854
180.22003	112.87753	157.93777
181.46008	115.96693	166.04208
175.10727	121.94486	156.04919
172.43181	112.19653	143.36673
173.30972	112.24059	126.65187
158.34769	113.58293	136.94485
187.00034	114.10543	139.78593
168.29019	144.31606	173.40074
170.59203	145.00771	156.19672
171.17712	146.19041	150.94962
179.74547	143.26071	149.93066
178.82536	152.60397	151.67433
181.68329	146.27107	155.68988
176.45222	148.96094	148.13132
161.64035	141.80846	147.73907
162.47813	152.02510	148.26059
158.80550	145.85385	153.21725
168.18393	147.02022	146.28000
172.95518	139.60934	136.56259
175.12685	135.27771	120.42602
187.82430	139.56357	132.73454
159.76537	139.60417	129.61903

'Crocuta_crocuta_4215_L03
167.68831	176.42532	182.17535
167.94934	175.30818	159.16162
168.18570	170.96266	154.89841
158.06322	175.01028	159.13788
158.90192	165.19403	157.45967
156.64259	167.87610	164.70081
163.69870	172.44534	156.32463
178.56786	173.99973	161.55127
178.16687	163.52541	158.35922
179.69003	167.77899	165.89043
172.51363	173.16920	157.02719
168.48746	164.58994	144.29822
168.20540	162.37721	126.69799
154.18463	166.26358	138.80200
182.92480	166.09430	140.12788
167.39752	191.58521	176.51567
167.75317	195.14580	157.61316
167.53932	196.65219	152.11380
177.93407	193.12685	150.04330
177.63136	202.55496	153.09941
179.99512	195.29172	155.58612
174.15466	198.89816	148.52580
157.49416	193.95792	148.95961
158.92357	202.71489	152.12488
156.07326	196.57568	154.49814
162.23749	198.01476	147.66338
167.53511	192.06026	138.49142
167.62103	187.41537	120.64878
182.91554	192.01715	132.91484
153.58424	191.63734	130.42294

'Cryptoprocta_ferox_EA36.08_L01
195.55859	34.27325	187.52180
196.47835	36.40273	178.24442
196.62901	35.94802	176.35777
191.42152	39.65061	176.57309
191.75310	31.62505	178.05135
190.36214	34.81425	181.60286
193.89787	35.19157	176.79239
201.61813	38.91437	178.69687
200.90244	31.48970	179.03458
202.46341	34.40963	182.91083
198.40816	35.15577	177.85255
197.54085	33.29016	170.19908
199.06119	31.08263	158.11305
190.42670	32.19159	164.93225
204.99423	32.89977	167.86177
195.71608	41.49925	185.43182
196.48474	48.20645	175.05469
197.25957	55.51363	167.87646
202.18864	54.79702	168.73033
201.58290	60.29257	168.18036
202.71156	58.54114	170.86589
199.98737	56.79747	166.51685
191.90103	53.84650	167.98442
191.87628	59.34795	167.25540
190.17337	57.48444	170.51044
194.59758	55.98572	166.32372
197.22919	52.07973	160.69374
199.11772	45.55875	150.36206
206.17749	50.62884	156.23807
189.92480	48.97307	154.63853

'Cryptoprocta_ferox_EA36.08_L02
199.07225	73.27483	173.95108
198.43182	82.66449	168.39313
198.31302	83.41038	166.75795
193.37627	85.21291	171.21140
193.04652	78.79612	166.43985
192.46326	79.80064	171.76512
195.70175	82.54771	167.49870
204.85889	84.14140	168.79675
203.48842	77.80595	163.88152
205.87537	77.96212	168.65514
201.20729	81.97263	165.84088
196.70869	85.99945	159.90538
195.15338	93.92428	150.51283
188.34962	89.30644	158.61530
203.65591	88.41230	155.08629
200.22543	82.25272	178.24692
200.37975	94.71716	175.21613
200.02588	104.22095	174.39674
205.26224	101.85646	173.68994
205.57327	108.01859	177.34900
206.70601	103.60931	177.83638
203.71506	106.42509	174.06464
194.68279	103.60719	175.71950
195.31677	107.80999	179.56921
194.13107	103.25549	179.62779
196.42944	107.31512	176.02991
198.74374	106.70991	167.18419
196.21489	112.24605	154.15633
207.50281	108.50123	160.55713
188.16681	108.63485	164.16434

'Cryptoprocta_ferox_EA36.08_L03
203.87958	160.34758	188.70015
202.69136	154.88106	177.05870
202.02829	155.53349	174.47318
208.38049	153.77058	175.54585
207.68420	161.90649	175.03531
209.82213	160.58006	178.30112
205.23375	155.69922	175.31526
197.34731	153.41536	177.36896
197.08040	161.19131	176.75761
196.49171	159.72734	181.50790
199.41440	155.43436	176.56822
200.48311	157.57751	167.29434
197.91513	155.57607	155.77835
208.20189	157.26013	161.38184
191.61263	156.13121	164.19635
204.10905	149.01054	186.98419
203.06760	141.77731	176.24458
202.54245	132.04185	171.34282
197.12343	134.44337	172.64160
197.89398	128.34908	173.61249
196.59366	131.38135	176.23361
199.24823	131.31673	170.90248
208.20844	134.02823	171.52866
208.44028	128.69203	172.80283
209.43198	131.80865	174.51108
206.18216	131.53680	170.11240
200.73685	134.09805	163.10983
199.13809	135.22987	150.99237
190.77884	133.54773	160.09358
208.84023	133.97404	156.18228

'Cryptoprocta_ferox_EA36.08_L04
202.50302	178.95160	191.23067
198.73477	187.90286	179.60718
198.25790	186.89236	176.98444
193.32483	186.15031	181.10590
191.54941	180.41643	177.53362
192.46796	180.52927	182.21916
195.50383	186.40663	179.04985
204.24588	185.56541	177.32382
203.44606	180.65575	173.99364
200.98309	186.36978	177.08209
205.15919	180.59718	176.81352
195.17477	189.72412	168.88229
192.05757	197.13011	160.10693
186.71925	192.66063	168.07730
201.60036	192.94521	162.53706
203.13112	188.61452	192.88864
201.32788	198.81360	186.10173
200.08981	211.62682	184.99222
205.53459	209.07112	182.76263
206.84929	215.04131	187.56174
208.34245	209.23936	187.03674
202.76384	213.46327	184.64990
194.01593	209.38904	187.03790
195.15616	213.76991	190.43115
194.85573	210.19830	191.24741
195.52856	212.50162	187.06831
197.42120	215.68266	176.66649
194.28006	218.33778	165.26711
205.39223	216.80026	169.91786
187.39522	216.45972	175.21411

'Cryptoprocta_ferox_EA36.08_L05
205.75081	235.45163	188.78731
202.92447	242.85316	176.67345
201.72078	240.20576	171.46823
196.49663	240.49921	177.29460
194.88547	233.93266	172.58318
195.21359	233.94037	177.08170
199.07655	239.48813	174.87943
208.68355	240.27475	174.50696
206.95589	234.98035	169.12747
209.34094	233.33722	172.55748
205.09195	239.70206	173.25432
199.66586	242.38779	164.09344
197.48595	250.04709	155.05968
191.63815	245.61528	162.07513
206.57002	245.71407	158.47597
207.50871	238.34433	190.72951
204.86322	258.40747	182.99026
204.03221	264.94168	180.47568
209.91754	262.35007	178.36621
210.16164	268.74231	183.07431
211.84891	263.91663	182.52654
207.24193	267.58957	180.25214
198.18703	263.54007	182.00204
198.75439	269.14691	186.08437
198.41156	264.18939	186.21548
201.71979	267.19498	182.44324
202.04916	268.19763	172.92201
200.02342	272.05164	161.59706
210.92245	269.98990	166.01091
191.69383	270.62543	170.60518

'Cryptoprocta_ferox_EA36.08_L06
202.60306	298.41071	194.87166
200.52991	298.74283	183.73837
199.89177	295.46768	180.87453
194.53152	299.15485	184.84360
194.53287	289.28754	181.59302
193.62827	291.67746	186.26524
197.37167	294.38315	182.66745
206.68996	297.67728	182.48334
205.54684	290.08578	179.00122
208.07416	291.43735	183.62933
203.44058	294.33319	180.99847
199.04860	294.56189	173.15974
196.98538	300.11310	162.41965
189.58363	296.73779	171.19165
206.77875	297.03714	167.85220
202.75043	300.81790	196.79810
201.19026	310.72250	188.32779
200.31783	318.92340	185.99493
205.92120	318.21896	184.38518
204.76147	323.99261	187.11707
207.20901	320.24451	188.29086
202.04666	321.37067	185.43256
193.83655	318.09705	185.26894
194.65509	322.84842	187.43771
193.13162	319.75027	189.17664
196.44011	320.19370	184.76381
198.20909	320.94907	177.60890
196.52090	322.82004	165.28624
207.54857	323.40897	171.56465
187.97749	322.67075	174.22511

'Cynictis_penicillata_6730_L01
181.52644	106.50473	190.56119
181.40981	108.59687	187.71312
181.30551	109.31207	187.28342
178.75775	108.49207	188.72345
178.87645	105.67418	187.02704
178.73763	105.94124	189.41280
179.76791	107.39544	187.40778
183.78612	108.64140	188.66731
183.69325	105.69058	186.87691
184.00781	105.64328	189.36272
182.70309	107.24382	187.38394
181.19783	108.50166	183.98428
181.11264	110.54776	180.80345
178.19695	109.38054	183.35448
183.86456	109.11383	183.15872
181.48575	111.51418	192.03488
181.44888	115.62247	189.98332
181.33492	117.56509	188.66837
183.74220	115.31937	188.80786
184.07336	118.46542	189.50061
184.49995	116.32800	190.26476
183.04399	117.96214	188.29453
178.84100	115.66103	188.61786
178.63269	118.28882	189.31703
178.09050	116.39333	190.23241
179.30157	117.20000	188.24667
181.22733	117.55296	184.67589
181.22533	117.41843	181.03354
184.50104	117.40958	183.57364
177.81476	117.59618	183.50974

'Cynictis_penicillata_6730_L02
180.71631	126.10573	193.40921
180.55042	128.11444	189.94737
180.49258	128.53683	189.19940
177.95566	128.80806	190.06711
178.06734	125.13457	189.22270
177.33533	126.03954	191.32666
179.02394	127.14875	189.60803
183.62094	128.38524	190.80112
183.67679	125.25150	189.70013
184.06212	126.03583	191.61604
182.27780	127.09178	189.60481
180.80449	127.77110	185.80591
180.76776	129.20230	182.29494
177.60077	128.24666	184.44164
183.50639	128.49832	184.65085
180.33083	131.25206	194.00475
180.12268	135.66983	190.91508
180.06088	137.21120	189.31235
182.56020	135.83504	189.29077
182.70802	139.00467	190.48068
183.37912	136.44373	191.11871
181.75757	137.78815	189.12230
177.46574	135.56444	189.19292
176.99867	138.64583	189.90416
176.39447	136.70914	190.96712
177.76711	137.32271	188.77528
180.13005	137.39481	185.36707
179.99284	137.45665	181.87273
183.48421	137.56987	184.16394
176.56793	137.10431	184.01273

'Cynictis_penicillata_6730_L03
180.82680	145.93170	194.47864
180.83928	147.76036	189.94749
180.86371	148.05121	189.34972
177.78880	149.01012	190.37540
178.01419	145.59885	189.54913
177.21324	146.56480	191.69751
179.20819	148.25037	189.89157
184.19740	148.09245	190.63057
183.71581	144.90358	189.59557
184.66336	145.53639	191.53387
182.63803	147.83292	189.87021
180.81659	147.66960	185.88501
180.61441	148.59814	182.36734
177.51846	148.18135	184.80151
183.35864	147.86847	184.55966
180.88794	150.67322	194.78865
181.21614	156.40495	190.91327
180.97783	158.50043	189.44237
183.80748	156.42834	190.18961
183.71866	159.47105	190.13843
184.10735	157.59154	191.36734
183.26614	158.01727	189.22551
178.10471	156.57758	189.81061
178.10294	159.31888	190.08824
177.74583	157.71387	191.11839
178.35921	158.03789	189.22368
180.75690	157.75500	185.23148
180.80443	158.06334	182.00505
184.33084	157.92619	183.79982
177.39653	157.87538	183.85446

'Lycaon_pictus_1167_L01
-146.75919	25.46939	-106.32621
-131.44977	25.60291	-106.18960
-129.79703	28.00470	-105.76917
-131.68524	23.93555	-99.32570
-131.93231	36.02959	-97.06613
-137.60529	29.07059	-96.52229
-129.88086	28.88636	-103.36118
-132.03214	23.61067	-110.64919
-131.76360	36.09806	-111.29737
-137.84174	29.71112	-111.91535
-129.81525	29.69394	-108.03461
-120.13524	34.32184	-104.95502
-105.46669	35.35628	-105.00655
-117.54248	31.18918	-92.19058
-116.79890	32.26265	-116.30431
-143.99884	8.85389	-106.32876
-128.27124	1.58438	-106.65261
-123.35419	-2.31536	-107.29214
-123.47099	2.88226	-112.13280
-126.09664	-4.19960	-113.04696
-127.30247	0.77894	-112.98856
-121.52160	-1.00277	-111.96585
-123.37489	1.69337	-98.53712
-125.22231	-6.08596	-98.46873
-127.84830	-2.85516	-97.37386
-121.01601	-2.64859	-100.56049
-112.54340	6.36959	-105.98070
-98.44578	12.34507	-105.35884
-108.78318	8.13659	-119.02236
-108.80236	6.65939	-92.33012

'Cynictis_penicillata_6730_L06
181.56473	221.78722	200.49825
181.29639	222.40407	194.63669
181.36951	222.34741	193.86221
178.21886	222.47966	194.93504
178.10089	218.95900	193.73187
177.87595	219.29350	195.90405
180.10683	222.29683	194.41127
184.58916	222.20277	195.08420
184.34969	219.09329	193.94498
185.00044	219.42584	196.01158
182.68420	222.25876	194.47273
181.38086	221.45267	189.82806
181.52509	222.70876	186.61662
177.77908	222.18149	188.70392
184.38869	222.08759	188.44019
181.53073	226.59023	199.34969
181.46399	229.88185	195.87527
181.45950	231.55428	193.98911
184.56622	230.94034	194.75258
184.65213	233.84094	195.37912
184.84776	232.16257	196.15846
183.87331	232.51727	194.22012
178.33101	231.30386	194.65166
178.47882	233.70903	195.13438
177.96567	232.01413	196.00319
178.99835	232.49071	194.23349
181.66022	232.37086	190.61098
181.49518	232.99146	187.22768
185.21440	233.16541	189.20395
178.06509	233.30386	189.41690

'Felis_silvestris_L01
-0.45617	28.18699	4.71527
-5.01949	20.70700	5.20481
-6.30763	21.63837	5.33765
-4.72604	20.10429	1.35669
-7.34278	24.82691	1.61856
-3.52451	25.18273	0.84921
-6.70985	22.71938	3.95823
-3.24653	20.57672	8.68014
-5.69665	25.12873	9.27074
-2.44080	25.58439	8.65456
-5.95869	22.84790	7.16331
-12.45404	19.80440	6.98075
-17.22118	16.09601	8.03919
-14.71181	18.09442	1.86367
-12.54941	18.22165	12.61552
2.93852	19.64251	4.26896
0.09885	7.51146	4.75106
-0.58506	2.33021	5.17141
-1.25445	4.52211	8.47011
0.17415	0.52198	8.19524
2.16485	3.84423	9.08173
-1.32825	2.20379	7.03387
-2.40432	4.58006	1.50099
-0.53435	0.45261	1.17171
0.47923	3.40165	0.00214
-2.12560	2.30128	3.00105
-8.60658	1.41762	6.65936
-14.56196	0.78361	8.07755
-9.64485	1.43245	12.81853
-12.49109	0.84178	1.44614

'Felis_silvestris_L02
2.37295	-8.60842	9.47172
-1.93213	0.91983	10.10791
-1.01604	1.83710	10.38504
-2.05892	1.41998	5.91734
2.91356	0.29428	6.50076
0.48851	-2.06822	5.13630
0.16053	1.18428	8.46870
-3.35217	0.42478	13.69516
1.61284	-0.74423	14.56437
-0.39086	-3.90905	14.73930
-0.29702	0.57558	12.25791
2.39873	7.61567	11.75260
2.45879	13.92191	12.85554
2.85922	10.19235	6.66006
0.83803	8.74673	17.43959
-6.80753	-6.91027	8.17085
-17.60154	5.90773	7.93496
-20.00238	8.85147	7.95680
-17.52517	8.33492	12.04852
-22.56443	8.70138	11.44372
-19.99881	5.97679	12.15150
-19.50117	9.61575	10.39850
-16.28693	9.60342	4.95986
-20.61704	9.87060	4.04424
-18.07139	7.40993	3.37940
-18.98480	10.55748	6.44692
-15.78054	16.45932	10.06370
-13.11565	22.08682	11.52545
-15.75240	17.86416	16.68905
-13.65946	19.88206	4.74446

'Felis_silvestris_L03
9.74320	23.29813	6.69506
2.72369	13.76600	8.91270
0.98428	13.78066	9.34471
1.43389	13.19620	5.11950
-1.11707	17.52138	5.87271
1.93032	18.36303	4.02345
0.17000	14.87455	7.59460
4.30502	12.78018	12.65914
2.07260	17.29203	13.38717
5.31144	18.16556	13.19501
1.76424	14.78805	11.53145
-6.17242	13.21812	11.90430
-11.31590	9.40995	13.70050
-9.43225	11.23657	6.97200
-5.79287	10.76407	17.90434
12.68342	16.08132	5.54743
9.16603	-0.54776	6.39149
8.93749	-6.17259	6.44382
8.03691	-4.40622	10.61553
10.63646	-8.38256	9.84293
11.89440	-4.78901	10.42534
8.21404	-6.97257	8.93317
6.10858	-4.34488	3.34962
8.39617	-8.19216	2.37568
9.26100	-4.73846	0.86708
6.75519	-6.65622	4.89004
-0.03162	-7.89856	9.63143
-6.39563	-9.51271	11.49877
-0.65058	-9.06857	16.23876
-4.63777	-8.76851	4.22008

'Felis_silvestris_L04
18.83818	-12.25130	4.50212
13.77851	-2.31443	8.14483
14.02451	-1.27025	8.37301
13.18726	-1.36386	3.60654
18.04875	-0.68519	4.40689
17.40348	-3.92848	1.80446
15.30849	-0.86423	6.49336
12.37550	-4.68907	11.94143
16.88242	-3.35706	12.19884
17.17240	-7.35102	11.98539
14.02161	-2.44872	10.39405
16.11251	6.10292	11.39835
14.24789	12.60111	13.08818
15.31135	10.26809	6.85670
14.05915	6.22377	17.73289
11.48641	-13.16866	3.53706
-4.65894	-3.68775	6.09262
-9.02151	-1.65923	6.45155
-6.91376	-2.41573	10.57454
-12.32803	-3.01716	9.83428
-9.06487	-5.92323	10.32713
-9.31476	-1.16551	9.09574
-6.05899	0.50063	2.73496
-11.38208	-0.27707	1.42258
-8.29377	-1.99518	0.07628
-9.71448	0.49290	4.17206
-7.39350	7.64023	9.59548
-6.89999	13.60113	12.20332
-8.18314	7.14862	16.72936
-6.96345	11.73347	4.47149

'Felis_silvestris_L05
4.73696	26.54140	5.49129
0.83155	16.77646	8.16417
-0.34698	16.31866	8.61970
-0.66156	15.10883	4.30436
-4.33160	20.16129	3.30246
-0.97905	19.29598	2.50338
-3.05794	17.07161	5.82677
2.97006	17.06178	12.26959
-0.87436	21.97072	13.68169
1.83847	22.49923	12.86761
-0.49990	17.50615	11.57202
-8.03735	11.86193	11.72606
-10.57050	6.24014	13.21678
-10.23982	8.72745	6.70406
-5.91919	10.51410	18.22091
9.05579	23.13507	4.24993
14.92710	4.61687	5.22495
16.27507	-0.39535	5.62458
15.43192	2.36868	9.12737
20.04137	-0.04782	7.84638
19.61189	3.62901	8.66285
16.35235	-0.93102	7.39838
12.93211	0.59084	2.33297
17.54685	-0.65820	0.33498
15.41999	2.24518	-0.08377
15.14033	-1.88265	2.87840
9.25462	-4.70055	8.58283
4.93228	-9.24643	11.35570
10.47024	-5.14772	15.61136
5.65371	-8.44705	3.62756

'Felis_silvestris_L06
17.99645	19.73804	2.87839
10.21050	14.34636	7.09326
8.69245	15.39411	7.59222
7.76124	15.11507	4.44311
9.82874	20.51457	1.39666
8.89521	15.76945	2.19459
7.20447	19.56351	3.36728
10.40725	15.10382	9.68081
14.77848	20.39007	10.33611
13.69157	15.87971	10.18538
11.65137	20.28002	10.91785
1.80057	16.95619	11.38820
-3.47518	13.48736	14.31034
-2.79011	14.44860	6.72713
3.54155	15.28294	17.92082
19.25143	16.09268	2.33663
14.84409	-0.64057	5.33754
13.36389	-5.23014	6.36639
15.12483	-3.81512	9.95250
18.78724	-7.96782	8.44904
19.74216	-4.37900	8.94320
14.83102	-7.57872	8.74361
10.65552	-4.00491	2.59822
14.13215	-8.62976	0.63335
14.27177	-5.45190	-0.73343
11.41049	-7.43657	4.00310
7.16759	-6.10383	9.37347
1.46401	-7.44396	12.86823
8.90357	-6.98268	16.68011
2.03986	-7.52769	4.53581

'Genetta_genetta_1488_L02
193.77548	111.40218	178.69577
193.84566	114.95060	175.36075
194.01094	115.71043	173.98686
190.87392	115.85694	176.54111
190.69852	112.04578	174.77168
190.08090	113.43395	177.67827
192.65941	113.90807	175.10524
197.09808	116.61407	176.02968
196.86046	112.02686	174.87175
198.04211	113.04281	177.25703
195.26804	113.87586	174.99582
193.87959	115.41167	169.97749
193.65353	117.38726	165.12665
189.33206	117.03761	168.80951
198.03618	116.53497	168.16393
194.32465	115.47321	180.04459
194.43509	124.72129	177.60291
194.55547	128.80859	175.62523
197.47134	128.35266	175.54782
197.47916	131.34807	176.23602
198.63272	129.56558	177.71161
196.25758	129.69017	175.05446
191.36510	128.14774	175.78369
191.56570	131.66144	176.48972
190.71312	129.98592	177.85722
192.91733	129.54407	175.24898
194.35081	130.05536	170.15813
194.05534	129.61977	164.66052
198.96231	129.73471	168.14780
189.63779	130.30833	168.30527

'Genetta_genetta_1488_L03
194.74677	136.31314	181.52319
194.49721	141.00060	178.31773
194.45958	141.27509	177.63853
191.68138	143.32169	179.76053
191.44832	138.36533	176.87645
190.63576	138.84743	179.83347
193.28648	140.37247	178.04283
198.10149	142.73026	179.77061
197.81342	138.85133	177.03059
198.99016	137.98143	179.59766
196.11647	140.38373	177.91568
194.38678	142.84113	172.74855
194.52330	146.32384	168.57478
190.27760	144.27834	171.58749
198.30711	144.80696	171.50737
194.45218	140.89363	184.25002
194.05510	152.23567	184.50134
193.77625	155.19403	182.95773
196.73663	154.62785	182.79730
196.63051	157.78749	184.91068
197.63795	154.94789	185.33752
195.13106	156.89626	183.05798
190.64424	154.33174	183.14877
190.45381	157.34892	184.79054
189.78108	154.72061	185.60696
192.23671	156.56631	182.88678
193.56718	158.38634	177.45897
193.58054	159.64691	172.54153
198.45418	159.23909	175.64882
188.81633	158.94646	175.50638

'Genetta_genetta_1488_L04
194.81264	167.80186	185.22342
194.83336	171.76402	179.98230
194.81238	172.11800	178.90778
191.22997	172.36177	181.21638
191.57620	168.87021	178.97389
190.77563	168.95998	182.13420
193.64709	171.09109	179.51630
198.69351	171.82735	181.20872
198.46239	168.34488	178.99367
199.10367	168.64302	181.52425
196.33093	170.92073	179.44354
194.81670	172.64247	173.42322
194.85223	175.53932	169.01007
191.18373	173.79320	172.04173
198.78192	174.07092	171.67896
195.12386	171.86067	186.79480
195.33981	184.85104	184.52625
195.29433	187.65735	182.49153
198.47266	187.18253	182.33105
198.76358	190.06161	183.88231
199.43219	187.22931	184.77719
196.86693	189.30238	182.22221
192.03647	187.16367	182.58272
192.13527	190.37486	183.82448
191.27477	187.75699	185.00902
193.89493	189.11040	182.32669
195.26060	189.97133	176.08148
195.22795	190.89354	170.96280
199.95416	190.44150	174.22794
190.38525	190.49895	174.25836

'Genetta_genetta_1488_L05
195.28372	199.33583	186.87729
194.82681	204.95293	181.92108
194.72415	205.07509	180.46240
191.37720	205.90041	183.02116
191.69389	201.86789	180.50493
190.94366	201.27980	183.91019
193.68439	204.81700	181.67693
198.44016	205.35837	182.16806
198.30479	201.58412	179.98671
199.31413	201.17572	182.74583
196.11937	204.73470	181.42059
194.28333	205.85793	174.72522
193.86949	209.15930	170.32480
189.61372	207.13678	174.23448
198.51782	207.64494	173.03233
195.55280	202.53954	188.81281
195.25348	216.97513	187.42393
194.82991	220.71538	185.09514
198.09549	220.07440	184.90283
197.90976	223.77156	186.48799
199.10287	220.87173	187.28990
196.37207	222.20497	184.99799
191.68832	219.95233	185.85117
191.88797	223.51994	187.52893
191.28029	220.54807	188.26027
193.23981	221.94128	185.21938
194.05188	223.66081	179.26115
193.36818	225.10237	174.12190
198.91061	224.74637	177.10953
188.84947	224.54897	177.84647

'Genetta_genetta_1488_L06
194.75223	239.19244	187.82339
195.20982	241.29675	181.98285
195.49364	241.56430	180.70271
192.08582	242.26595	182.63734
191.94585	237.34064	181.72858
191.19518	238.89975	184.45998
193.89540	239.66544	181.52644
198.74178	242.18027	182.96254
198.83444	237.17429	181.83522
199.44797	238.64490	184.88367
196.81645	239.80090	181.78235
195.67912	240.28812	175.43375
195.78662	242.28571	170.05389
191.09430	241.29285	173.57104
199.96291	241.54651	173.40758
194.81821	241.07692	189.43037
195.52571	254.53102	184.40573
195.70685	257.08157	180.95593
198.80467	256.60034	181.96419
198.76172	260.26758	182.62997
199.16667	257.80362	184.36375
197.31883	258.99951	180.87047
192.49857	256.42917	181.81905
192.86838	260.41373	182.48306
192.00427	257.97748	184.15950
194.40056	258.44427	181.10817
196.13011	258.66348	175.26212
196.49524	258.81366	169.90594
201.31332	259.10257	173.97215
190.99126	259.46835	173.16737

'Genetta_tigrina_3824_L01
189.17880	125.57447	185.45369
189.27365	127.80738	182.34097
189.38467	128.35182	181.66048
187.06348	129.54811	183.47711
186.79651	125.08302	180.95454
186.37936	125.99979	183.88448
188.41507	126.65939	181.74982
192.39055	129.81743	183.64296
192.32178	125.48698	181.02327
193.06956	126.39178	184.14944
190.94632	126.97444	181.83870
189.53487	128.87299	177.43643
189.25789	132.02306	173.63524
185.91438	130.24504	175.98431
192.77663	130.47690	175.75977
189.03288	128.81932	187.49474
189.08168	135.51175	186.04126
189.00449	138.37729	184.43478
191.84441	137.56079	184.63947
192.10794	141.39563	186.25995
192.42821	138.84921	186.94682
190.57350	140.33807	184.50990
186.05910	138.00044	184.61342
185.58339	141.21533	186.16798
184.87569	139.37955	187.05804
187.31807	140.11852	184.46436
188.97182	140.52165	179.93704
188.91991	140.85873	174.69966
192.96820	140.85439	177.70139
184.87068	140.52827	177.75452

'Genetta_tigrina_3824_L03
187.69684	172.50388	194.82156
187.47113	175.85605	187.01608
187.51320	175.27681	185.80426
184.12399	176.74896	187.29126
183.81757	172.52690	186.32036
183.43884	173.67322	188.93039
186.60797	175.25699	186.62193
191.04897	176.54559	187.21712
190.79515	173.12541	186.06989
191.99162	173.49246	188.65439
189.26886	175.43970	186.45828
187.37929	174.95000	180.09732
187.33839	176.66156	175.32620
183.79898	175.74951	177.70140
190.77701	175.60962	177.45250
187.70334	174.88705	195.36058
187.58026	187.68864	187.92477
187.43187	189.94695	185.28235
190.78186	189.39444	185.63788
190.75717	192.97971	186.21001
191.48035	191.49345	187.78064
189.05521	191.43092	185.06769
184.14603	188.76297	186.00366
184.11731	192.72304	186.13551
183.65477	190.49545	187.86099
186.08783	190.94058	184.98967
187.15846	190.42937	179.19922
187.34717	189.86810	173.96707
191.82019	190.54533	176.95799
182.90263	190.25940	176.88733

'Genetta_tigrina_3824_L04
185.87204	198.60258	193.99321
186.15929	200.55586	188.41283
186.29846	200.30370	187.35898
182.72079	202.40172	188.58910
182.75221	197.91771	188.31122
182.23750	199.60556	191.04610
184.84456	200.46419	188.10037
189.89902	201.88841	188.27782
189.69823	197.78224	187.99356
190.30864	199.26997	190.02264
188.03835	200.54080	187.93472
186.54439	199.45627	182.68243
186.64204	200.79634	177.09589
182.72450	200.17949	180.39931
189.88466	199.98747	180.35593
186.03806	201.69371	194.77580
186.45891	210.32385	187.94270
186.64339	212.81061	185.15018
189.45685	211.65173	185.81529
189.61140	215.84756	185.67596
190.20396	213.73642	187.50931
187.84265	214.23080	184.78088
183.38719	212.32610	185.82553
183.64520	216.09726	185.21147
182.46419	214.63640	187.65039
185.09987	214.24744	184.78110
186.41916	213.02344	179.47209
186.41354	212.06256	174.51596
190.37918	212.95213	177.24516
182.51701	212.83226	177.21243

'Herpestes_ichneumon_7344_L01
-1.09314	5.05814	-29.16134
0.88184	0.93013	-29.41784
1.06452	0.15426	-29.29340
0.45263	1.13541	-32.21724
-3.19080	-0.14788	-32.48053
-2.53875	2.30890	-32.91335
-1.35938	-0.08067	-31.20816
0.95315	1.50033	-26.31840
-3.18908	0.13922	-25.85945
-2.41041	2.83445	-25.69797
-0.96032	0.07645	-27.38224
0.25088	-4.04169	-29.19886
2.13923	-7.93169	-29.20836
0.60874	-4.79106	-32.96487
0.80703	-5.06116	-25.97218
4.80610	6.34755	-29.47282
6.04661	3.88903	-29.43289
6.94521	2.45580	-29.37053
6.01770	1.55640	-26.67385
8.84900	3.52108	-26.32749
6.66527	4.02293	-25.98358
8.31518	1.78076	-27.25204
5.90276	1.50880	-32.14122
9.02612	3.46041	-32.80981
6.58071	3.79769	-33.07921
8.26791	1.67791	-31.41237
8.15771	-2.67857	-29.23637
9.17304	-7.14656	-29.24355
8.60213	-3.86208	-25.46100
8.71729	-4.23770	-33.18044

'Herpestes_ichneumon_7344_L02
1.91499	6.92978	-18.57486
2.37129	2.67428	-16.63915
2.46796	1.31942	-16.22923
4.51472	2.33646	-16.59709
5.93278	2.56370	-20.57947
6.05617	4.37502	-18.53040
4.33935	1.55958	-18.71341
0.41161	1.95574	-16.66636
-0.98290	1.97029	-20.49877
-1.18039	3.70132	-18.75387
0.64334	1.10873	-18.70234
2.71080	-2.50974	-17.40817
3.23834	-7.37481	-16.13209
6.36101	-3.68412	-17.03880
-0.31828	-4.33613	-17.13157
1.95668	7.53681	-13.14468
2.13463	4.16847	-10.78867
2.54826	2.39941	-9.47505
-1.23561	2.45413	-10.22841
-0.88642	2.53554	-6.99523
-1.58414	3.56464	-8.43276
0.06727	1.80660	-8.75597
5.84017	2.73898	-10.63401
5.33763	3.21611	-6.83601
6.16844	4.15822	-8.90417
4.48234	1.96047	-9.16319
2.58491	-3.11101	-9.13771
2.89960	-7.78563	-9.36548
-1.56621	-5.06382	-9.27220
7.11792	-4.63865	-8.85827

'Herpestes_ichneumon_7344_L04
9.01689	6.88726	18.74094
3.52136	3.58323	18.74805
3.05528	3.15049	18.78902
4.19140	2.90839	15.07616
2.33671	6.94357	15.00873
5.12712	5.89867	14.49913
2.96193	4.76487	16.44352
4.36191	3.08015	22.30717
2.44590	6.88119	22.44487
4.81616	6.35724	22.98540
3.06827	4.82834	21.25451
-2.20824	2.77294	18.80576
-6.28722	0.43998	18.80341
-2.88135	2.24801	14.48070
-3.12929	2.44314	23.50685
10.58315	2.35507	18.66565
7.20813	-2.48145	18.78290
5.69496	-4.23426	18.68629
4.86272	-2.63424	21.76417
6.80876	-7.00414	21.91210
7.10889	-4.30722	22.35347
5.31124	-5.25298	21.43003
4.61516	-2.70130	15.50815
6.83678	-6.72205	15.44434
6.99298	-4.04612	14.91856
4.90093	-5.00666	16.28978
0.19809	-6.09524	18.94736
-4.55589	-7.42921	18.90277
-1.17985	-7.02559	23.33718
-1.09424	-7.14751	14.27878

'Herpestes_ichneumon_7344_L05
-8.21026	6.44458	37.27748
-2.07243	3.44168	37.33968
-1.19817	3.07562	37.25092
-2.67335	1.99788	40.41301
-1.26751	7.58791	41.28138
-3.47881	5.17280	41.28215
-1.26370	4.91681	39.35528
-2.86876	2.93306	33.85574
-0.91932	7.24156	33.80405
-3.54014	6.24325	33.47996
-1.70401	4.39896	35.02174
3.32758	3.08069	37.36851
7.91597	0.82863	37.30392
4.03472	2.69358	41.20028
4.11135	2.48120	33.32413
-9.08961	2.33857	37.39180
-4.78429	-2.99729	37.40231
-3.32626	-4.07992	37.53218
-2.74115	-3.03298	33.73540
-4.26694	-7.94938	33.92623
-4.76295	-5.10368	33.61189
-2.69011	-5.80330	34.54171
-2.21804	-2.33899	41.29060
-4.28133	-7.97064	40.98341
-4.64421	-4.38130	41.46849
-2.49527	-5.13124	40.06287
1.17318	-5.92327	37.41913
5.99587	-7.39634	37.24178
2.52453	-7.17649	32.79247
2.71734	-7.11450	41.60958

'Hyena_hyena_2981_L01
164.38155	124.05167	159.71719
163.56676	129.96973	143.75650
163.30045	131.05119	139.14331
155.17801	130.27187	146.34099
154.59428	122.40889	144.24724
153.82057	122.51021	150.06583
158.09738	130.70827	143.00450
172.05038	129.68504	147.54897
173.88525	121.40455	143.88904
173.99115	122.10613	148.35655
168.90318	130.32269	142.40820
163.52562	125.52155	130.42093
163.14143	127.97068	112.45735
150.83441	127.30624	123.31949
174.87509	127.88380	122.52731
163.15401	142.85344	157.73834
162.78442	148.28201	148.38493
162.39388	147.40106	140.81305
171.15591	148.12648	142.00316
168.91185	156.38435	144.41089
169.91820	150.66780	147.31973
168.85876	153.73131	139.62421
153.42389	147.34026	141.52565
154.95630	155.83946	144.79431
153.94617	149.92006	148.46625
155.58453	153.37589	139.73405
161.92015	147.99158	128.97563
161.77205	145.04672	110.83427
174.54073	148.19386	121.65170
149.47165	146.91972	121.44748

'Hyena_hyena_2981_L02
168.50110	167.81479	161.89330
168.15768	174.24158	142.81683
167.92163	174.84329	138.42842
161.26755	174.92708	145.79288
158.78384	165.05040	143.79254
159.70700	168.80238	149.57295
161.68019	170.68112	142.68951
173.54761	175.19820	145.36282
177.81607	166.89285	145.08148
175.59210	170.63313	148.71400
174.99271	170.80190	142.71353
168.71512	168.75966	129.82874
167.92670	170.80859	112.05523
156.16284	171.91098	122.15411
180.05324	173.09880	122.09792
166.89328	189.85461	161.36693
166.00250	193.43015	148.01675
165.69203	196.20828	144.13007
174.39014	194.96213	142.93930
172.20023	203.27393	145.88646
173.95857	197.75497	148.60780
170.99872	199.23743	141.54814
157.19832	191.89075	143.18352
159.17946	199.86528	144.94315
157.18866	195.13274	148.75685
160.27873	196.69768	139.65263
166.18915	194.61967	129.39198
166.84685	194.10732	111.52766
178.89334	195.88603	123.26047
154.27069	193.87259	121.47894

'Hyena_hyena_2981_L03
171.36295	278.25851	163.29517
168.90489	282.63217	144.64828
168.22699	280.86163	138.46707
161.33667	281.79211	148.08505
161.30569	275.25491	140.61467
159.24577	275.34375	147.58392
162.94360	280.80945	142.85120
176.09448	283.97604	147.09274
176.56818	274.09476	141.58507
177.36880	277.30124	149.06856
173.83615	280.45578	141.67729
167.62729	276.94666	131.65759
166.17578	279.37772	112.40375
154.81680	280.41190	123.85479
179.87280	278.29352	122.80413
172.32518	297.87021	161.65970
170.41086	301.44016	146.90784
169.15811	302.82629	142.90459
177.80740	300.01340	140.67111
175.64709	307.80789	144.06905
177.54814	302.39984	147.05940
174.57364	305.71344	139.27130
159.96054	301.63867	141.20979
163.18289	308.92267	143.41931
161.49680	304.51639	145.89005
162.40788	304.97260	139.08144
168.20651	300.61542	129.99232
167.77635	302.58124	113.66663
182.16904	301.83817	124.44688
155.27165	302.87021	124.47952

'Hyena_hyena_2981_L04
163.55292	231.47339	164.22444
165.20644	230.45802	144.58505
165.87608	229.20251	139.99272
159.57433	230.65887	144.76665
157.19678	221.69647	141.47238
156.49727	225.75404	146.72119
161.06393	226.57178	141.47360
171.77084	228.80145	144.51286
174.31180	220.27763	143.75415
173.47127	224.63820	149.02132
171.32092	224.90639	141.67773
165.61742	221.98361	131.68147
167.40929	222.73016	115.01542
153.25787	225.80460	124.18304
179.35599	224.40131	126.60087
164.39934	245.05072	160.97487
166.15236	247.74980	145.05568
165.98618	248.11731	140.79987
176.49561	244.47623	141.12062
176.06201	255.97382	144.11392
175.36971	249.18924	148.90535
172.83548	250.54262	137.74637
156.08574	244.36134	139.31256
158.49847	253.94374	141.21736
158.30484	248.51305	145.92261
160.66885	249.08846	137.15503
166.85675	245.12480	129.81363
169.31599	245.22258	113.14232
181.33791	245.54298	125.16297
154.00363	246.67581	122.07078

'Leptailurus_serval_Z.2004.155_L01
0.71379	102.54990	-251.52896
-3.90312	102.37579	-242.56683
-3.26018	101.57365	-240.94489
-8.43887	107.93932	-242.55299
2.07215	107.17754	-242.35985
0.75327	109.54110	-247.26312
-2.96939	104.97134	-241.44586
-6.63300	96.04948	-245.87671
1.58974	95.64227	-244.99866
0.52691	95.46839	-249.77911
-3.18550	98.54274	-242.52846
-3.20034	101.07674	-233.45084
-6.99183	99.87189	-224.55322
-3.93652	107.32492	-229.48331
-5.74350	93.38911	-230.63759
-9.81792	103.37318	-251.81006
-20.23925	103.13330	-244.73607
-25.98848	103.03719	-242.08827
-25.11615	98.14445	-242.70615
-30.07359	97.85346	-245.02458
-26.69349	97.35487	-247.03986
-28.16685	99.71940	-241.61026
-23.52433	108.30343	-241.36952
-28.66863	109.55881	-242.78589
-26.09306	111.04064	-244.83134
-25.97269	106.63748	-240.69933
-26.50105	102.22041	-232.85988
-25.07271	100.55435	-223.50385
-26.33915	93.62320	-229.09906
-25.65980	109.06384	-226.96831

'Leptailurus_serval_Z.2004.155_L02
7.99292	109.61725	-223.27618
16.99096	101.02065	-222.77208
17.17139	99.94749	-222.68921
20.56736	103.14566	-228.58400
13.40635	99.72208	-228.34488
12.82246	103.89951	-230.03278
16.23336	100.12877	-225.33984
19.08927	103.49565	-215.90167
13.37459	99.78928	-216.96457
12.01481	104.00230	-215.64771
17.71085	100.81137	-219.27277
20.72241	92.44892	-222.59805
25.71597	85.52144	-222.52525
23.41540	89.66951	-229.15308
23.55435	89.49516	-215.44270
10.91208	113.26100	-222.98932
32.91954	110.61227	-222.06509
39.20695	109.99212	-222.14742
37.90160	108.84170	-216.79671
42.06384	113.13517	-216.04163
37.95270	113.26295	-214.97765
41.01607	109.60433	-218.88506
38.44944	109.32730	-227.18854
42.77762	112.06326	-227.08864
39.14295	112.80539	-228.87836
41.07861	109.75036	-225.36325
43.32320	101.10978	-222.22676
46.91784	91.99815	-221.80283
44.89847	97.19128	-214.07216
45.14965	97.06802	-229.84776

'Leptailurus_serval_Z.2004.155_L03
-5.11691	72.65792	-185.22966
-6.43585	87.56388	-184.77158
-5.60022	88.94254	-184.83827
-9.88002	87.75481	-190.65878
-2.38017	87.05038	-190.32275
-3.75026	82.98122	-191.66104
-5.14163	88.27675	-187.14136
-7.75909	86.86050	-179.16316
-1.73976	87.20829	-179.49820
-2.24048	82.33061	-177.56509
-4.41146	88.22860	-182.32339
-2.60860	97.09966	-184.84288
-3.94035	106.78561	-185.03777
-4.04628	100.97421	-192.09990
-3.74512	100.32514	-177.53903
-12.61837	73.14432	-184.62935
-27.35489	88.38342	-184.22049
-31.80107	92.46061	-183.69408
-29.65846	93.19296	-178.22113
-34.95534	92.69953	-177.47514
-32.04455	89.87478	-176.06740
-32.24815	93.72599	-180.67534
-30.43483	92.56541	-189.48869
-35.95303	92.32818	-189.95009
-33.02354	89.43855	-191.51860
-32.99974	93.79857	-187.28416
-29.00658	102.39256	-184.07660
-27.36900	113.06305	-183.81680
-28.38034	106.84928	-176.59183
-28.95492	107.72187	-191.39871

'Leptailurus_serval_Z.2004.155_L04
31.58656	70.70215	-165.99353
31.71378	87.80693	-166.44572
30.05190	88.63222	-166.50650
32.76558	87.82710	-161.04257
26.25955	86.48694	-160.77588
28.42808	82.96326	-159.00653
29.52991	87.55280	-164.16641
32.55143	85.90372	-173.92032
26.80137	86.08249	-172.94855
28.76106	82.07524	-175.30530
30.57492	87.82395	-170.63403
24.98989	97.28450	-166.95528
25.85570	107.13226	-167.14912
26.02988	102.00160	-159.48061
25.77044	101.49568	-173.83920
36.12023	71.07298	-165.44168
55.44968	90.15720	-165.89740
58.22645	94.37125	-166.42033
55.59092	94.73610	-172.27733
61.50915	94.25086	-172.78593
57.78770	91.46055	-173.60922
58.21807	95.54818	-169.85886
56.11251	94.68414	-160.98041
61.24366	94.34500	-159.93457
58.22923	91.79662	-159.09425
58.63296	95.96413	-163.32040
53.39782	104.72216	-166.74745
50.82268	115.31483	-166.86955
52.62733	109.37290	-174.87466
52.72306	109.79779	-158.89178

'Leptailurus_serval_Z.2004.155_L05
-14.92310	71.96148	-143.13152
-15.61261	85.98034	-144.04887
-13.39278	86.96722	-144.11499
-17.32760	85.72623	-150.47270
-10.53274	84.89879	-150.09444
-12.79068	81.28584	-151.49698
-14.09966	86.46923	-146.48758
-16.20369	85.29648	-136.65179
-9.83639	84.93877	-137.74394
-11.48321	81.64139	-135.92317
-13.80235	86.46661	-140.91310
-9.19363	96.43655	-144.70110
-9.61326	106.70161	-145.60037
-9.79750	99.73418	-152.61330
-8.93158	100.58768	-138.15442
-17.42391	69.51626	-142.76903
-39.99413	88.48036	-143.29649
-42.74487	92.59118	-143.76479
-40.18341	93.37045	-138.92422
-45.86767	92.65863	-138.01912
-42.61440	89.44370	-137.01389
-42.92664	93.83425	-141.27155
-40.93906	92.52212	-148.92242
-47.57866	92.58553	-148.99057
-44.02848	88.90125	-150.35382
-44.21086	93.66584	-146.21332
-39.35348	102.89938	-143.99785
-36.84289	112.81818	-144.58804
-37.73467	107.87085	-135.41061
-38.87586	107.28493	-153.29990

'Leptailurus_serval_Z.2004.155_L06
34.41685	71.91636	-120.93918
37.26554	87.65150	-119.99321
35.11005	88.39110	-120.13644
39.20415	87.83646	-114.91614
31.88369	86.64187	-115.34308
34.74163	83.32549	-113.73782
35.85125	87.87585	-118.17758
37.56586	86.46130	-126.84476
30.79519	85.97615	-126.18980
32.57545	82.85764	-127.29219
35.72241	88.04826	-123.56087
30.06608	97.13247	-120.75051
30.50740	107.55315	-120.93972
30.55686	101.88772	-112.98654
30.23539	101.80376	-127.30471
34.25428	81.13599	-109.82807
63.40407	92.97652	-120.37840
64.12390	96.74826	-120.35094
61.95681	96.74083	-125.14442
67.89296	97.31126	-125.78172
64.55851	93.60249	-126.72672
64.87547	97.37971	-123.19795
61.50294	96.05238	-115.06560
67.36191	96.66291	-114.83813
64.61100	93.12128	-113.57150
64.13704	97.30928	-116.35849
60.28735	104.53566	-120.78249
58.60530	114.55010	-121.25613
60.14320	109.14999	-129.77106
60.18241	108.87331	-111.43034

'Lynx_canadiensis_Z.2001.117.9_L01
194.59186	84.95399	109.15232
189.47543	92.92498	109.25662
191.27914	95.04973	109.15079
187.12167	91.45750	104.81562
195.55965	93.49393	103.37569
192.73190	88.86491	104.74024
191.36615	93.94514	107.27221
186.81674	92.81333	112.64777
194.10080	93.83099	113.87873
192.17105	90.25774	113.55794
190.01021	94.43008	111.47340
190.74643	103.52615	108.93965
189.08333	112.66552	108.96768
189.52338	107.37070	100.87894
189.25307	106.40918	116.33722
183.66516	84.18396	108.40907
169.76999	92.24025	108.27173
163.11371	96.06324	107.74258
166.61810	96.51531	112.49553
161.27148	95.22234	111.90738
164.30092	93.13398	112.80670
163.95476	97.38512	110.15408
167.65411	96.35402	102.64625
160.92847	94.07589	103.54337
165.47185	91.43909	103.11240
164.27563	97.14294	105.58043
166.47586	106.06341	107.11152
167.13910	114.58691	106.73036
165.96883	110.61014	114.91431
166.83606	109.29450	99.21685

'Lynx_canadiensis_Z.2001.117.9_L02
132.60165	76.61214	135.32846
139.44902	84.42390	137.72908
142.30284	84.03899	138.25319
138.47801	86.06447	133.45996
143.60817	79.26039	132.36201
137.81677	79.67350	132.26154
141.43585	83.09115	136.00446
137.42601	86.10237	141.79530
141.20996	79.66315	142.95970
136.66096	80.75772	142.24600
140.66676	83.44649	140.13274
150.48013	85.73186	139.63184
158.17366	90.13812	141.61969
154.93019	88.34537	133.64091
152.04208	87.76196	147.42839
127.79773	87.74921	134.40793
131.72488	104.87670	136.88499
133.10382	111.82233	137.70390
134.24460	109.25854	142.36781
130.38187	113.72739	141.98529
130.16974	110.13335	142.71532
133.85431	111.96992	140.90686
136.31146	108.98956	132.70883
131.73355	113.37904	132.17996
131.67783	109.63158	130.89268
134.66818	111.88236	135.04790
143.43147	112.49772	139.24603
152.87132	114.54929	141.18030
145.65417	113.58671	148.06346
148.84473	114.48291	132.28055

'Lynx_canadiensis_Z.2001.117.9_L03
195.95863	74.28947	156.76210
187.23015	81.32280	156.31044
186.16417	81.26024	156.37975
188.49113	83.17393	161.40202
185.51431	77.09240	161.71863
189.62566	77.47308	162.60651
186.31781	80.49650	159.03046
188.94797	83.93668	151.43684
185.39023	78.29691	151.29599
189.72305	78.37112	150.14294
186.70239	81.92891	153.27997
176.15508	82.97623	156.43666
168.34770	87.39780	156.71623
173.27345	85.14632	163.90915
173.15001	85.57124	149.71692
200.82773	84.19653	157.02046
196.82437	107.30134	158.07227
194.50963	111.74907	157.82382
192.96780	109.97338	152.81616
196.64653	114.50861	152.85190
196.62900	110.69691	151.83176
193.80302	112.88646	154.91537
193.71175	110.26220	163.10881
195.85059	114.68747	163.07140
196.94075	109.97019	164.01591
193.83813	113.13492	161.04410
183.95448	113.08266	158.19786
173.89375	114.72326	158.27034
180.36957	114.01696	149.79541
179.79211	113.61060	166.68683

'Lynx_canadiensis_Z.2001.117.9_L04
170.95883	114.93134	190.09175
159.82358	106.53093	188.31516
158.17560	106.51254	187.91463
161.86858	102.89308	183.94669
157.42534	109.55447	182.54326
161.88812	108.77312	182.71175
159.10371	105.76617	185.57999
160.10588	104.60134	194.20036
155.84877	109.70865	193.37836
159.67398	109.95646	194.78748
157.78040	106.77136	190.87158
148.36298	103.68188	186.68562
140.28336	98.23760	184.69604
146.94612	101.41653	178.67043
144.71173	101.13982	193.58563
174.26425	108.50613	189.96605
172.66376	83.89025	189.94534
172.05600	75.82059	190.32538
169.27054	77.01309	194.77988
173.04271	72.13184	194.83676
172.91815	76.84521	196.57321
170.98283	73.98235	192.49297
170.85809	77.47798	184.58713
174.57579	73.24238	185.26427
174.01830	77.65920	184.25073
171.54594	75.33718	187.46048
160.72823	72.89284	188.21217
151.85773	69.29572	186.21323
156.17859	70.71452	196.74571
159.17056	71.21310	179.02582

'Lynx_canadiensis_Z.2001.117.9_L05
176.88254	115.42667	259.90649
165.97363	106.54785	257.55038
163.61787	106.61906	257.11987
167.27373	104.90537	252.75468
162.47595	110.90453	251.31380
166.39876	110.07472	251.53374
163.59550	107.98319	254.60464
165.92099	105.63805	263.38751
160.84619	110.02097	262.43442
164.52713	110.86845	264.16107
163.54532	106.97735	260.24161
153.93436	102.63294	255.94325
146.87515	95.27280	255.09167
152.52986	100.01206	247.22266
150.84543	100.31277	263.50891
179.96446	109.63705	260.06540
182.39339	81.62084	259.67755
180.96840	75.94904	259.27438
178.93146	77.53336	264.37360
183.50204	72.47374	263.54031
182.97621	76.24018	265.36792
180.00255	74.41483	261.63089
180.10832	77.42816	253.32874
184.43236	73.02584	254.31100
183.89590	77.60566	253.14018
181.02881	74.40798	256.53070
170.68182	71.01010	257.09476
162.23157	66.37012	255.74284
166.75208	68.57472	265.82159
169.41579	68.98495	248.14320

'Martes_foina_7342_L02
0.18992	2.85654	240.35748
-0.25335	-0.33660	242.77628
-0.37073	-1.15742	242.31931
2.70316	-0.21290	243.67049
2.75406	-1.42719	240.10272
3.52332	0.51839	240.40759
1.46891	-1.04916	241.61197
-3.25407	0.34855	243.00006
-3.35065	-0.76461	239.86029
-3.95542	1.17816	240.23953
-2.07083	-0.73868	241.58154
-0.58600	-5.23455	243.43391
-0.70572	-8.87831	244.93832
3.30680	-5.99359	244.17792
-4.33615	-5.90686	243.84908
-0.12822	3.67463	245.08356
-0.47107	1.66963	251.10530
-0.88826	0.13171	255.18373
-3.68394	0.12702	253.49300
-4.25007	1.45704	257.25888
-4.82004	2.23471	255.02036
-3.53428	0.01752	255.99066
1.90988	-0.35967	254.08980
2.15627	0.60458	257.49542
2.79971	1.45284	255.33313
0.97723	-0.65776	255.91409
-1.25555	-5.01910	256.68774
-1.65245	-8.72652	256.95197
-5.28194	-5.56450	256.59915
2.60139	-6.14916	257.01190

'Martes_foina_7342_L03
-0.25829	3.89768	264.20999
-0.75279	1.43597	264.46417
-0.86761	0.62528	264.02216
2.57816	1.44238	265.29376
2.59820	0.69948	261.83212
3.30879	2.68064	262.70334
1.19827	0.72344	263.58786
-3.94146	1.95652	265.01694
-3.75740	1.52722	261.15106
-4.56946	3.61827	262.37589
-2.44912	1.32245	263.17862
-1.02544	-4.15872	264.01019
-1.23596	-8.09699	264.52130
2.88299	-4.79630	264.31412
-4.66578	-4.67082	263.85989
-0.61539	4.11553	268.54700
-1.13141	1.60726	273.95883
-1.60435	-0.31165	276.99985
-4.72899	-0.46734	275.48792
-5.19612	0.65905	279.11755
-5.61723	1.55942	276.59891
-4.41863	-0.76239	277.78000
1.51196	-0.85499	276.36490
1.56505	-0.45489	279.69232
2.64068	0.87866	277.53568
0.51636	-1.14348	278.16483
-2.07907	-6.17946	277.77069
-2.22426	-9.74874	277.35599
-6.14932	-6.91459	277.62399
1.75671	-7.15013	278.18463

'Mustela_lutreola_6661_L02
241.40189	-6.82239	124.21390
239.99631	-8.79327	123.64047
239.68768	-9.92054	123.36676
239.77573	-8.83918	125.58482
242.71201	-9.97627	125.60962
242.08963	-8.20515	126.01134
241.22607	-9.70381	124.85883
239.33887	-8.49975	120.99516
242.52402	-9.35905	120.40036
241.46332	-7.50312	120.45853
241.05791	-9.42799	121.73051
240.57925	-12.07539	123.18382
239.54951	-15.17599	122.83777
240.44193	-13.55875	125.80656
240.37837	-13.23652	120.57470
236.16809	-5.57501	124.60570
233.36922	-7.54250	124.18377
231.17557	-9.36569	124.18845
231.34447	-9.41093	121.86634
228.93060	-8.30864	122.33595
230.72131	-7.46648	121.45074
230.22787	-9.45667	122.91660
232.29591	-9.66912	126.24444
229.63179	-8.55628	126.63083
231.56041	-8.08756	126.87344
230.45831	-9.83042	125.91005
231.01053	-12.77728	123.73037
230.67049	-15.73941	123.33054
230.49863	-13.42665	120.78845
231.15669	-14.20767	126.45879

'Mustela_lutreola_6661_L03
230.04335	-6.41274	133.04288
231.75845	-9.46225	133.67680
231.70972	-10.56019	133.84785
232.50529	-9.35301	131.66426
229.52957	-11.01764	131.55394
229.49997	-9.01712	131.17081
230.84058	-10.42509	132.41620
232.38045	-8.97296	136.41631
229.77560	-10.96990	136.59016
229.76736	-8.68400	136.91333
231.25459	-10.17667	135.40334
231.72775	-13.59361	133.89804
233.54904	-16.21518	134.00439
232.05214	-14.37142	131.08206
232.47369	-14.34403	136.57895
233.54092	-4.93867	133.05859
238.30663	-6.85665	133.25079
240.68880	-7.72687	133.12852
240.39876	-8.55998	135.36255
242.66553	-6.98912	134.91608
240.66438	-6.70499	135.97356
241.62970	-7.93895	134.49535
239.93121	-8.67012	130.98579
242.33360	-6.93673	130.71280
240.39232	-6.90006	130.14790
241.72134	-8.16413	131.60681
241.71428	-11.66604	133.39388
243.05080	-14.37874	133.41045
242.38771	-12.48629	136.20445
242.21014	-12.86116	130.78429

'Mustela_lutreola_6661_L04
238.65529	-3.89968	145.11981
239.00858	-8.21724	145.51707
238.89018	-8.81910	145.52959
238.16232	-7.77942	148.15089
241.42494	-8.66015	148.04935
240.89275	-6.72785	148.50131
239.67487	-8.43211	147.10701
238.58440	-7.42908	142.69330
241.17325	-8.79441	143.00203
241.09396	-6.81964	142.41524
239.46907	-8.50673	143.90053
240.16948	-11.89174	145.49677
239.39813	-14.94824	145.49898
240.21776	-12.71111	147.97322
240.01775	-12.95370	143.21100
235.82790	-4.12939	145.14505
231.27112	-7.98999	145.47240
229.46707	-9.74240	145.45125
230.39673	-10.02703	143.46510
227.63106	-9.71309	143.77440
229.02577	-8.40399	143.01022
229.19092	-10.32905	144.21426
230.74252	-9.03500	147.85646
227.89642	-9.36466	147.59027
229.33206	-7.93068	147.97781
229.25301	-10.09313	147.29713
230.32533	-13.38384	145.59514
230.59448	-16.46375	145.65366
230.09953	-14.70430	142.94298
230.36624	-14.49021	148.38719

'Mustela_lutreola_6661_L05
234.06531	-5.81903	158.25366
234.26517	-8.94321	158.32034
233.18639	-9.97098	158.18611
234.10121	-8.68084	155.79974
230.81207	-9.68632	155.64745
231.98235	-7.68693	155.47726
232.69620	-9.29807	156.88004
233.80798	-8.79610	160.63071
230.84830	-9.86228	160.57111
231.69548	-7.92811	160.98053
232.84531	-9.50388	159.57214
232.39809	-13.01971	158.01198
233.59732	-16.05795	158.13577
232.56607	-14.12820	155.29425
232.58858	-14.39402	160.79237
237.83960	-6.35599	158.26180
240.39761	-8.12848	158.41025
242.48167	-9.87316	158.44498
241.38867	-9.55124	160.71135
244.05780	-8.92189	160.59441
242.41042	-7.99106	161.22054
242.89456	-10.04541	159.86723
241.25406	-9.22963	156.31073
243.93130	-8.61240	156.43243
242.40236	-7.82669	156.01685
242.83942	-9.92629	157.04279
241.85486	-12.71893	158.32272
241.98582	-15.99687	158.51527
242.07748	-14.06259	161.24586
242.32825	-13.95473	155.64857

'Mustela_lutreola_6661_L06
236.00931	-7.82866	170.46864
236.52484	-9.67391	170.39847
237.77286	-10.56816	170.22853
236.27844	-8.86995	172.26863
239.36671	-8.90366	172.28577
238.29399	-7.15947	172.75806
237.54680	-9.25437	171.34030
236.31369	-9.19146	167.94951
239.63071	-9.69622	168.11316
238.41431	-7.87557	167.72873
237.49736	-9.71375	169.26987
238.71498	-12.75107	170.07312
238.34068	-15.92297	169.85571
238.55957	-14.13916	172.00165
238.94647	-14.00987	168.01590
232.48624	-7.83482	170.31366
229.89931	-9.53201	170.24248
228.53133	-11.58149	169.97687
230.03656	-11.01220	167.74762
226.94940	-10.91998	167.99405
228.52316	-9.69725	167.39761
228.55878	-11.76457	168.43741
229.90419	-10.71265	172.07257
227.31644	-10.87594	171.95877
228.38341	-9.28291	172.57002
228.48203	-11.97129	171.66147
229.50937	-14.20806	169.98259
229.73068	-17.52323	169.91380
229.35838	-15.53286	166.90572
229.10849	-15.23230	172.61023

'Mustela_lutreola_6661_L07
235.96042	-6.33482	181.93875
234.85037	-9.60967	182.92715
234.29691	-10.47021	182.99889
234.20758	-9.06715	180.55867
231.60603	-10.14236	180.46423
231.75223	-8.13555	180.03479
233.69731	-10.00983	181.57396
233.87189	-8.67956	185.94751
231.75674	-9.79052	185.77820
231.63055	-7.97886	186.11337
234.06531	-9.68602	184.52242
233.09731	-12.53891	183.17897
234.21504	-15.93857	183.33345
233.28745	-14.03783	180.20724
233.26973	-14.06206	186.02205
237.97000	-6.38476	182.12032
239.82164	-9.17980	182.95723
240.41849	-10.74546	183.23856
240.06342	-10.47958	186.53842
242.95131	-9.86191	186.70100
241.11302	-9.12500	187.21909
241.96663	-10.87296	185.89384
240.67754	-10.52481	180.15811
243.41701	-9.70935	180.28838
241.51976	-8.96802	179.67429
242.70435	-10.97897	181.22708
240.85120	-12.32210	183.37483
241.07494	-15.79044	183.32484
241.73021	-13.78601	186.56390
241.92851	-13.83225	180.28395

'Mustela_putorius_7203_L01
40.33746	-53.30053	35.06474
39.93104	-56.91821	37.43324
39.87405	-57.39621	37.86058
42.66912	-56.95367	38.52286
42.77546	-58.45829	35.94408
43.55639	-56.43963	35.79230
41.09922	-58.17994	37.41434
37.69337	-55.40910	38.63188
37.35786	-56.51723	35.22790
37.38634	-54.47155	35.26424
38.90186	-56.34752	37.64736
39.44848	-61.12460	37.92487
38.90093	-64.34547	39.79808
42.58366	-62.47599	38.77176
36.28022	-61.72516	38.37643
40.13141	-51.60305	39.85813
39.66179	-53.46806	47.73542
39.34551	-55.14791	50.66501
36.83960	-55.34661	48.35596
36.58155	-53.44687	52.32919
36.13564	-52.84139	50.16129
37.65643	-55.37474	50.84920
41.87521	-55.99020	49.52697
41.96548	-54.89789	52.50124
42.68147	-54.42973	50.50568
41.09941	-56.07264	51.48882
38.70081	-59.76589	50.97164
38.18248	-63.61843	51.23231
35.13685	-60.80668	50.90044
41.77059	-62.01812	51.26795

'Mustela_putorius_7203_L02
38.88342	-51.08537	56.87032
38.79684	-55.98569	58.46139
38.72511	-56.95668	58.50975
41.88950	-55.26289	59.73667
41.96155	-56.72974	55.79959
42.50384	-54.22664	56.15337
40.29821	-56.43348	57.77335
35.83264	-55.30101	59.75555
36.03006	-57.04098	56.00878
35.30952	-54.48480	56.10471
37.54059	-56.20313	57.99011
38.90173	-61.19539	58.26836
38.87743	-64.25662	59.92286
42.14540	-62.00376	58.82704
35.81692	-62.07221	58.84815
38.78115	-50.22079	61.69318
38.55175	-53.07920	67.93768
38.42091	-54.90859	71.36971
35.44589	-54.76328	70.39075
35.40675	-53.40623	73.78557
34.65271	-52.44816	71.59947
36.32253	-55.21302	72.61523
41.39244	-54.85176	69.96684
41.75389	-53.11968	73.05374
41.98026	-52.77800	70.68925
41.01587	-55.05475	72.45763
38.70171	-59.48165	72.10446
38.65552	-63.12932	72.62625
35.10701	-60.73140	72.45479
41.98640	-60.93015	72.22744

'Mustela_putorius_7203_L03
39.76031	-50.23302	82.47928
38.73084	-54.29232	82.72402
38.49317	-55.58934	81.99432
41.91844	-53.92685	83.20879
41.97879	-55.54561	79.42796
42.21358	-52.70977	80.04559
40.37664	-55.17970	81.37713
34.98711	-53.60767	83.36269
34.95514	-54.92572	79.39561
34.52345	-52.37545	79.81802
37.17104	-54.98661	81.60911
38.11262	-59.56297	81.78719
37.62503	-63.33431	83.06326
41.71622	-61.01009	81.97479
34.55964	-60.56361	81.97111
39.66998	-49.81217	84.29547
38.70595	-52.53374	91.37540
38.49899	-54.69884	96.02110
35.68288	-54.04780	94.59247
35.62745	-52.98657	98.06718
35.16032	-51.80993	96.02851
36.81507	-54.78543	96.47981
41.81258	-54.28569	94.68446
41.84511	-53.67160	98.28003
42.69065	-52.32181	96.32938
40.32723	-55.23815	96.68127
38.00759	-59.46992	95.84795
37.75017	-63.05935	95.91151
34.45440	-60.76116	96.02126
41.43872	-61.27037	96.14172

'Mustela_putorius_7203_L04
38.39798	-51.74475	106.00288
38.57763	-54.56879	105.86076
38.53350	-55.90525	104.38329
42.28749	-53.60641	106.41030
42.20920	-54.93649	102.43588
42.72103	-52.35027	103.15978
40.53242	-55.09212	104.95110
35.23622	-53.95825	105.74594
35.33437	-55.27171	101.96727
35.00185	-52.86469	102.36464
37.05449	-55.13656	104.14861
38.55130	-60.12547	103.93718
38.41571	-63.58812	105.54327
42.34814	-60.99052	104.33061
35.53776	-61.29895	103.96206
38.20805	-51.58675	108.86201
37.87469	-53.07285	114.57816
37.80772	-55.49010	117.97292
35.10084	-54.66493	117.04020
34.48080	-53.22739	119.97575
34.13908	-52.67601	117.97665
35.46313	-54.95885	119.34332
40.67963	-54.58752	117.26613
40.61819	-53.92163	120.35361
41.40927	-52.53854	118.34711
39.32253	-55.30282	119.02979
37.98538	-59.49828	117.93626
37.85051	-63.24842	118.10378
34.38944	-60.92165	117.98278
41.38674	-60.67321	118.42922

'Mustela_putorius_7203_L05
39.02945	-53.39137	129.92760
38.98989	-54.97775	128.68843
38.98846	-56.08260	126.52179
42.56411	-54.18619	128.33199
42.43845	-54.84060	124.83982
42.88454	-52.74162	125.55870
41.61236	-54.97110	126.57766
35.73590	-53.96368	128.65924
35.69220	-54.64534	125.05655
35.31992	-52.40632	125.52545
37.24132	-55.16444	127.40500
38.86097	-59.88038	126.24786
38.89709	-63.71770	127.05738
42.21950	-61.26836	126.18426
35.61734	-61.29773	126.41419
39.22532	-53.29847	131.97336
39.24969	-54.34358	135.73741
39.55252	-57.13316	139.45088
36.39594	-56.04658	139.09100
36.11115	-55.44853	142.47896
35.52494	-54.38514	140.76556
36.99167	-56.77542	141.11189
42.56269	-56.03269	138.97626
43.05502	-55.52095	142.24844
43.56621	-54.30413	140.27437
41.88636	-56.90342	141.09755
39.33975	-60.43811	139.21692
39.40844	-64.28708	138.95546
35.51826	-61.50245	139.76672
43.18019	-61.53023	139.38028

'Mustela_putorius_7343_L02
46.63979	-46.85878	-31.30873
46.44548	-51.17076	-29.62107
46.33777	-52.08372	-29.54517
49.13811	-50.76271	-29.35948
49.26103	-52.04004	-32.53107
49.58655	-49.72541	-32.14327
47.94033	-51.96737	-31.25029
43.77804	-50.34531	-29.49120
43.56002	-51.71803	-32.59550
43.22971	-49.36655	-32.11832
44.97126	-51.72115	-30.91967
46.18432	-55.37569	-30.47791
46.10353	-58.65643	-28.91017
49.17717	-56.45845	-29.85548
43.27472	-56.40303	-29.70376
46.77315	-46.99134	-25.56061
46.36533	-49.98376	-21.61232
46.38760	-51.59260	-18.89612
43.74402	-51.84750	-19.77121
43.77517	-50.68089	-16.08850
43.00986	-49.72131	-18.48921
44.52113	-52.24672	-17.79053
49.31079	-51.66051	-19.33846
49.09213	-51.12471	-16.18403
50.07569	-49.93650	-17.90501
48.73366	-52.23297	-17.76263
46.19458	-55.77300	-18.52868
45.92557	-59.33205	-18.52600
42.95611	-57.14103	-18.55599
48.95227	-57.53931	-18.32627

'Mustela_putorius_7343_L03
45.98748	-47.79470	7.39418
46.26806	-51.12833	8.43084
46.45864	-52.33496	8.83607
49.60627	-50.80447	8.45535
50.06437	-52.81172	5.26189
50.33736	-50.48665	5.59552
48.70705	-52.35865	7.00902
42.96736	-51.04678	8.42897
42.85864	-52.98502	5.37695
44.22020	-52.69939	6.91149
42.35501	-50.91370	5.24228
46.66836	-56.10511	8.08251
46.63436	-59.43743	9.94630
49.49263	-57.34818	8.50781
43.71599	-57.40437	8.70319
46.34967	-47.85789	12.29246
46.45064	-49.08613	17.98240
46.77992	-50.47603	20.20788
43.62001	-50.59826	19.45075
43.48537	-49.10465	22.25818
42.84700	-48.54280	20.14117
44.44577	-50.65450	21.41996
49.52622	-50.68722	19.29514
49.87659	-49.14141	22.25444
50.48688	-48.43608	19.96587
48.68245	-50.76973	21.36813
46.84120	-54.43877	20.61490
46.83838	-57.87996	21.39049
43.66120	-55.94964	21.14597
49.93400	-55.76428	21.17307

'Mustela_putorius_7343_L04
46.70887	-46.44215	27.08083
47.75784	-50.85091	29.10868
47.82980	-51.69495	29.21638
51.23192	-50.14616	28.74528
51.33113	-52.13566	25.56766
51.72205	-49.71367	25.56104
49.59499	-51.69747	27.17450
44.66531	-50.81395	28.93049
45.01052	-52.74924	25.66090
44.07972	-50.29960	25.56160
46.09711	-52.13140	27.29162
48.00077	-55.50286	28.32069
48.48209	-58.62994	29.93701
51.25505	-56.13713	29.14577
45.29394	-56.89906	28.89880
46.91733	-46.47739	32.77907
47.35493	-48.69164	37.25211
47.53987	-50.20365	39.83912
44.63927	-50.62693	38.94552
44.15129	-49.00211	42.10257
43.67154	-48.69009	39.82162
44.96579	-50.74889	41.36721
50.54526	-49.82473	39.29532
50.45966	-48.52802	42.16167
50.95586	-47.72315	40.08201
49.95271	-50.17310	41.18739
47.74399	-54.21835	40.64626
47.94832	-57.67408	41.20820
44.80146	-55.44943	40.72413
51.08332	-55.37223	41.08633

'Mustela_putorius_7343_L05
47.94994	-47.78321	48.88286
47.97197	-50.77485	50.05841
48.09664	-51.92335	49.59364
51.16189	-50.60617	49.71334
51.11049	-51.42509	46.31663
51.88506	-49.22564	46.98082
49.79156	-51.62133	48.09163
44.57156	-50.69296	49.60076
44.64692	-51.62492	46.24264
43.60233	-49.52617	46.56919
46.19563	-51.63786	47.97510
48.08746	-55.11341	48.01087
48.08941	-58.71299	49.31383
51.22084	-56.58788	48.52313
45.12690	-56.91383	48.42276
47.90136	-48.08286	53.88105
48.14429	-49.70589	58.26341
48.08859	-51.68273	60.68513
45.28534	-51.26562	59.97966
45.35354	-49.54280	62.80448
44.88554	-49.11108	61.17095
46.27286	-51.40245	62.12307
51.17164	-51.15107	59.79364
51.12306	-49.59190	62.64628
51.54873	-48.83727	60.97780
50.23947	-51.38429	61.60633
48.17180	-54.74590	60.18202
48.22940	-58.66371	60.81457
44.70344	-56.19022	60.42261
51.54305	-56.53773	60.61320

'Mustela_vison_0147_L01
-5.22688	-6.34274	23.49096
-7.67924	-8.18223	23.81839
-8.64407	-7.86648	24.07758
-7.77713	-8.28663	21.32918
-9.01651	-5.18302	21.25461
-6.75164	-5.77079	20.70992
-8.74777	-6.57613	22.49284
-7.17024	-8.42879	26.85667
-8.49690	-5.29595	27.13177
-5.99524	-5.74166	27.25686
-8.30648	-6.70604	25.76601
-11.89847	-7.65057	24.39778
-14.76365	-9.72830	24.62467
-12.82305	-8.06152	21.76397
-12.71360	-8.22065	26.81860
-4.21164	-11.17597	23.68020
-6.02897	-16.35259	23.74656
-7.11552	-18.63254	23.64513
-7.33847	-18.06284	26.11900
-5.93036	-20.80505	26.07277
-5.31483	-18.63171	26.74968
-7.11050	-19.68241	24.81468
-7.91775	-17.87135	21.09355
-6.36446	-20.49304	20.48932
-5.89487	-18.66497	19.79868
-7.42529	-19.62798	22.23945
-11.04588	-19.10888	23.98125
-14.63491	-19.43408	24.18607
-11.86363	-19.33614	27.31985
-12.52378	-19.33026	20.99352

'Mustela_vison_0147_L02
-4.99327	-20.84553	10.87063
-8.24607	-18.82827	11.22864
-8.90896	-18.75218	11.25722
-7.38282	-19.05439	14.47174
-9.41233	-21.66011	14.39538
-7.16665	-21.79897	14.75875
-8.91476	-20.12522	12.96898
-7.92514	-18.40151	7.94935
-9.90951	-21.04949	8.25553
-7.56470	-21.47301	7.41787
-8.87878	-19.48350	9.49188
-12.52080	-18.64143	11.54702
-15.10758	-16.35058	11.66202
-13.07163	-18.05241	14.25714
-13.38883	-17.62451	8.86633
-3.28179	-17.35791	11.18142
-4.90834	-9.98632	11.58435
-5.72111	-7.94415	11.70554
-6.29128	-8.22749	8.97752
-4.44482	-5.38768	9.00508
-3.86512	-7.46565	8.16372
-5.57981	-6.37277	10.28066
-5.98570	-8.28045	14.38467
-4.06069	-6.06636	14.83804
-3.75568	-8.28610	15.24878
-5.43048	-6.66066	13.36076
-9.77222	-6.45626	12.08347
-13.25283	-5.83050	12.51689
-11.16280	-5.82514	9.13091
-10.74221	-6.32802	15.30578

'Mustela_vison_0147_L03
-1.42870	-6.48694	-1.03061
-5.91477	-7.04780	-0.54532
-6.84349	-6.59591	-0.43626
-6.26352	-7.12626	-3.58408
-6.98050	-3.66682	-3.52583
-4.71413	-4.49203	-4.28571
-6.70195	-5.53793	-2.40718
-5.18398	-6.97884	3.14051
-6.71128	-3.99625	2.88852
-4.22134	-4.49651	3.33481
-6.37927	-6.03684	1.59851
-10.95623	-5.90246	-0.15048
-14.17124	-7.11032	0.16216
-12.22978	-6.37518	-2.85776
-12.08526	-6.53262	2.60437
-1.24669	-9.71040	-1.28448
-5.43915	-17.03737	-1.13148
-6.72297	-18.58991	-0.83359
-6.92844	-18.43309	1.52634
-5.70627	-21.00604	1.53404
-5.13313	-18.98285	2.26479
-6.88022	-20.37164	0.28226
-7.33251	-17.99464	-3.79544
-6.58954	-20.60040	-4.08674
-5.48122	-18.72400	-4.65361
-7.36178	-20.14828	-2.77909
-11.66325	-18.66269	-0.63990
-14.93914	-18.34199	-0.44963
-12.64915	-18.80516	2.42162
-13.02624	-18.72545	-3.53920

'Mustela_vison_0147_L04
-2.51325	-15.71905	-12.77527
-7.00017	-15.54613	-13.22937
-7.71033	-16.03086	-13.36142
-6.98289	-15.78033	-9.98748
-7.81511	-19.11257	-10.37707
-5.59077	-18.68595	-9.88828
-7.39313	-15.57816	-11.81250
-6.48499	-15.19580	-16.78064
-7.54695	-18.36175	-16.70297
-5.35736	-17.94131	-17.25814
-7.31636	-15.43659	-15.29882
-12.08096	-16.60521	-13.29408
-15.13599	-14.87637	-13.47422
-13.45902	-16.26530	-10.53695
-13.36275	-15.88668	-16.20055
-1.94746	-14.60012	-12.71632
-5.85072	-6.09445	-12.52596
-7.47731	-4.20794	-12.30984
-7.29489	-3.89548	-14.51768
-5.90733	-1.82528	-14.60612
-5.28579	-3.83258	-15.38820
-7.21306	-2.09737	-13.34961
-7.41757	-4.76100	-9.89978
-6.51618	-2.17957	-9.28744
-5.39651	-4.41900	-8.79615
-7.37598	-2.58772	-10.80766
-11.40354	-4.37556	-12.55966
-14.88785	-3.95206	-12.56256
-12.64993	-3.76930	-15.65266
-13.02189	-4.04298	-9.43333

'Nasua_narica_5542_L02
189.16911	122.25295	131.60770
190.25160	126.66125	123.61884
190.42543	127.41478	122.76428
186.62218	128.53537	123.66519
185.79057	121.20223	121.79419
184.68802	123.92831	124.93488
188.21300	124.73738	122.04338
194.30394	128.32947	124.43451
195.42189	120.77547	123.01814
195.69543	122.64906	126.46906
193.60228	124.49946	122.61143
191.73135	125.71661	115.41763
192.61656	128.29317	108.96929
186.09557	127.25156	113.55914
197.83643	127.46678	115.01476
189.17215	129.06111	133.19060
190.14470	136.87248	126.74188
190.58763	136.25500	123.85757
194.54993	137.05833	124.87262
195.12929	141.50145	126.37722
195.47502	138.82349	127.90889
193.46648	139.87924	123.93028
186.16031	137.14622	123.72976
185.53947	141.62865	125.14907
184.55415	138.88678	126.54792
187.34001	139.31627	123.06589
191.42964	139.88968	117.36204
192.42340	139.97563	109.37262
198.04631	140.29298	115.80421
185.85222	140.18742	114.21829

'Nasua_narica_5542_L04
189.22208	176.76660	137.25423
189.76141	181.62393	124.43864
189.76898	182.08971	123.28847
185.52478	184.36974	124.58472
184.74944	176.96671	123.33376
183.86552	178.46581	127.17180
187.04454	180.27171	123.17262
194.96429	183.43004	124.95912
194.08626	177.09625	123.15417
195.33060	178.40041	126.97001
192.33243	180.94199	123.46371
189.97200	181.18832	116.01363
189.90889	183.11060	109.17098
184.37184	182.43317	113.73387
195.36436	182.02753	113.86221
189.89565	184.48299	137.75092
190.43802	193.59955	127.28533
190.35526	193.58545	123.39548
194.24641	193.86761	124.70953
194.87747	198.44479	126.56532
195.10339	194.74654	128.45712
193.23758	197.04840	123.67583
185.97980	194.47005	124.38191
185.60854	198.86699	126.13628
184.99567	195.40726	128.01027
187.71494	197.94157	123.57071
190.62648	197.17404	117.28656
190.87025	197.49969	109.79075
197.25513	197.35622	115.89647
183.89099	198.06287	114.93349

'Nasua_narica_5542_L05
193.27991	207.44931	138.64165
190.73723	210.70474	123.26801
190.58415	210.94199	122.46969
186.63643	213.37216	124.63268
185.71576	205.39093	123.59795
185.54170	208.52534	126.54546
188.10091	209.66620	122.94969
194.37276	211.94405	124.04703
195.12366	205.23727	122.37555
196.02283	207.29297	126.20681
192.80602	209.33992	122.31557
189.66949	210.33369	116.17794
188.62604	211.94995	109.26883
183.30826	211.96274	114.47446
195.11002	211.84497	112.98572
193.00441	212.91368	138.46376
191.04552	223.70453	126.35361
190.86453	223.07649	122.83950
194.95969	223.30887	123.60867
195.71088	227.63850	125.86476
196.18224	223.73915	127.26589
193.72758	226.82941	123.14691
186.60764	223.56068	124.54005
186.48357	227.58778	126.59185
186.18173	223.86226	128.38103
188.08575	227.06065	123.69617
189.89783	226.44595	117.89396
189.75441	227.43800	110.35556
196.78851	226.96294	114.90549
183.18324	227.61765	116.76174

'Neofelis_nebulosa_Z.2001.008_L01
158.37936	21.99053	160.69844
159.02504	27.25198	153.56444
159.01514	28.22089	152.83707
152.49643	29.39134	154.04529
152.91022	21.59482	150.28105
150.86546	23.58435	154.89728
155.03909	26.06488	151.51117
165.16370	31.55622	156.44247
165.82837	22.33719	153.01956
166.25751	26.15640	157.84341
163.08971	27.45300	153.08838
160.23491	28.62996	143.95219
161.34068	31.86668	134.36026
152.93616	29.55391	140.41725
167.78873	30.17190	142.31235
157.45384	34.09776	163.16765
158.15486	46.16327	155.96498
158.17601	48.03700	153.85411
164.53427	48.45345	154.89339
164.68839	53.39661	157.44887
165.40785	50.99221	158.70793
163.05199	50.29456	153.76852
151.77599	48.13175	152.53403
150.23236	53.09538	155.44872
149.37030	49.63157	156.03159
153.04025	50.56203	152.48170
159.60217	50.71267	144.30736
161.03650	51.05663	134.95711
168.21228	51.01693	142.21503
151.79572	51.20361	139.08444

'Neofelis_nebulosa_Z.2001.008_L02
155.69792	59.18122	166.66487
156.98438	63.79023	155.69081
156.94815	64.53226	154.89651
150.87453	65.53182	156.14900
150.63408	57.40709	155.24533
148.99141	60.91290	158.04601
152.46147	61.66064	154.57620
163.32281	65.71172	157.44630
164.58107	58.18109	156.53961
164.93353	61.20989	159.97723
162.02502	61.86528	155.65158
158.36459	62.14159	145.84723
159.40521	63.86464	136.63110
150.60123	63.57835	142.75578
166.34430	63.61170	144.56233
155.64584	69.22568	168.26364
156.98343	80.79321	158.50720
157.21513	83.88096	155.30528
163.34377	84.87727	155.92839
163.08287	89.66990	157.78246
164.19154	86.05807	159.25745
161.17802	86.59787	154.77779
150.56531	83.92078	153.62276
149.20233	89.04076	156.10574
148.56506	85.06210	157.09933
152.19894	86.60609	153.41882
157.89458	85.68894	145.22108
159.11176	84.93662	134.21884
166.72723	86.89173	142.21591
149.86975	85.61253	139.55797

'Neofelis_nebulosa_Z.2001.008_L03
159.31085	107.05827	162.41711
159.07317	111.32830	150.59163
159.12840	111.95760	149.21378
153.29964	114.42247	150.97568
152.14554	106.03764	149.50534
151.28644	109.16000	153.38359
154.98036	110.04101	149.04808
166.73503	112.87109	151.11919
166.36302	105.25627	148.81349
167.72397	107.91606	153.08168
163.80672	110.14122	148.61479
159.04131	111.12121	139.68318
158.16742	113.03632	128.96640
150.51675	113.08158	136.70215
166.69681	112.63226	135.36363
159.71976	116.07071	164.46735
160.29488	130.41249	153.48141
160.42165	133.65741	150.79033
166.53015	132.16988	150.29369
167.16022	138.44934	152.58536
167.53255	134.22742	153.70454
164.68546	137.18889	149.65697
153.29291	133.84071	150.31654
153.58806	139.28136	151.90997
152.33200	135.70891	153.61960
155.27657	136.53801	149.47426
159.34784	136.16000	139.77711
159.04074	134.90564	128.99643
168.31425	136.24519	136.40904
150.18155	136.76884	136.20714

'Neofelis_nebulosa_Z.2001.008_L04
161.37184	151.07124	181.02711
161.68164	151.66833	166.53468
161.64165	151.97452	165.54123
154.52858	153.34032	166.92728
155.16173	145.38316	166.01675
154.11795	148.32523	169.65421
157.78896	149.55821	165.20648
168.28497	155.49109	166.96452
169.49673	146.80133	167.57620
170.35173	149.60246	170.73148
166.37607	150.61845	165.56372
161.92035	149.54660	155.17189
162.15323	150.81683	144.56401
154.14095	150.45390	152.44800
169.75055	151.39664	152.21130
160.61481	160.66495	179.62944
160.46170	173.51588	167.78398
160.18037	176.50937	164.49290
167.29362	177.08655	164.55830
166.65247	182.69868	165.24969
168.06790	179.02081	167.50484
165.73994	179.82295	163.37540
153.03578	175.00461	163.75244
151.91133	181.57593	165.62276
151.81277	177.77844	167.62001
154.33925	178.02594	162.85695
160.00008	176.42104	152.41040
160.10938	175.44739	142.96065
169.02538	177.08147	148.68259
151.76962	175.76573	147.76749

'Neofelis_nebulosa_Z.2001.008_L05
161.43431	197.26971	165.01068
160.70299	195.82521	149.73335
160.61922	195.81529	148.63509
154.11554	196.24568	150.42026
153.50951	188.86768	150.27020
152.39973	193.36842	152.66499
155.75052	192.21962	148.80620
167.34984	197.26048	150.14925
168.82623	188.90086	150.24405
169.70311	193.34192	153.16957
165.82059	193.00537	148.84793
160.73640	192.75026	138.48843
161.10930	193.79193	127.30392
152.81331	193.77797	133.79028
168.92365	194.62807	133.77786
160.82462	200.86432	165.71332
160.44986	219.74197	150.40495
159.88443	221.25436	147.06058
167.01547	219.57843	146.61661
167.20195	225.86932	148.87451
167.67886	221.82452	150.30255
165.22818	222.99918	145.79712
153.18605	219.47067	146.32324
153.18977	226.07848	147.94223
152.23505	221.44713	150.22705
155.10710	222.90273	145.82562
160.01456	220.45909	136.21388
160.29576	219.69965	124.79729
169.30327	220.75970	132.41660
150.63177	220.77278	131.71263

'Otaria_byronia_Z.2004.179.1_L01
182.07849	57.09347	134.93512
179.42924	37.91437	112.77139
179.33792	36.79478	109.07581
170.69977	33.76580	109.73022
167.80972	16.16833	108.89106
166.15167	24.95228	114.96550
171.16235	24.83235	106.28413
188.16443	33.62597	108.70187
193.54318	17.34623	107.15950
193.61317	26.86855	113.31461
188.06956	25.45148	104.29338
179.32204	23.44757	98.62863
176.90794	30.76154	70.28331
163.31955	23.74858	87.17965
194.08730	26.36200	84.42793
180.93924	69.97454	134.47894
177.39680	72.84141	121.45546
177.02734	72.12070	116.69096
188.34158	66.98644	112.99603
186.72159	80.21044	117.46840
191.88693	72.18701	120.83539
182.22479	75.27936	111.89695
165.80960	64.62543	114.00124
165.16739	78.06428	118.14987
163.38718	70.02271	122.51894
170.10629	73.14735	112.42368
176.12019	63.52669	103.85510
174.62175	67.42804	75.08458
191.85938	65.58427	90.03999
159.69966	63.49744	91.25187

'Panthera_leo_L01
-151.67392	50.94221	21.08395
-118.41109	50.08239	21.48702
-112.87784	48.37749	21.43980
-123.98190	45.57591	32.57978
-124.65572	66.60399	36.00040
-137.63142	55.22683	32.55631
-115.12303	56.48188	27.91307
-122.33755	45.38786	10.23465
-120.42771	66.32985	7.93186
-135.81702	57.18974	8.91400
-114.99268	55.30549	16.66178
-101.46101	62.29661	23.98822
-68.71019	64.41824	24.77059
-92.64984	61.65451	46.46781
-90.98683	61.98186	1.46937
-148.41911	23.45502	19.88268
-116.75046	5.51988	21.43160
-103.66884	-0.13560	22.02550
-108.76196	10.14714	8.82359
-106.08200	-13.64324	10.81657
-118.84406	-4.25317	8.61354
-100.17297	-0.95106	16.45428
-111.53318	10.55946	34.34637
-105.82275	-16.12746	31.07695
-121.19600	-2.40489	32.95554
-101.37364	-0.81610	27.90563
-88.58415	14.33636	23.48262
-58.74352	25.78296	26.61276
-74.44653	16.81640	1.01697
-75.58917	16.80645	48.17427

'Panthera_leo_L03
153.19876	57.81117	125.50509
130.50003	45.86253	89.67966
129.13991	44.68589	87.96278
142.62347	38.19267	89.19467
144.33537	65.96055	81.74456
151.11588	56.69281	95.87824
132.29758	50.25565	86.31813
123.65233	37.07598	101.67784
117.33248	65.46265	99.18411
126.62736	53.44787	110.95602
126.34240	49.38765	90.39899
119.75497	54.45514	74.13268
102.86967	44.16558	45.88355
130.79700	47.11813	51.89037
96.06628	49.94885	73.68861
154.52722	28.17329	130.19626
139.37080	-1.37735	103.38478
133.91089	-10.15781	93.02385
123.31739	6.13862	103.83701
133.32184	-21.55164	106.45708
133.42627	0.06565	117.40565
128.32826	-10.82894	93.43347
146.03323	4.92370	86.81103
145.66119	-21.08883	95.45009
153.00133	-1.46897	100.08188
136.33839	-10.87686	87.56399
122.04525	0.68286	75.95314
105.59686	-1.78959	47.61199
95.36691	-2.47360	77.82103
135.13161	-2.55058	52.39493

'Panthera_leo_L04
-40.15392	57.24296	14.39879
-1.66272	41.32653	32.35306
1.82059	38.62349	34.33878
-14.11316	35.98603	37.26187
-5.70625	66.87246	45.85155
-22.13857	55.30985	37.01259
0.04052	44.51125	40.04195
-8.72612	35.49409	19.67984
7.99673	58.94008	19.54350
-12.83720	57.45464	11.95860
3.55945	44.54021	30.05395
18.92913	50.14209	41.10643
48.81605	37.70938	54.51205
21.33007	43.30711	66.21623
38.55064	41.97613	28.34250
-50.26546	27.71805	10.58189
-21.78347	-4.64479	27.81936
-13.03392	-13.90702	32.16261
-7.87259	0.72382	18.45354
-20.76978	-24.97899	23.29537
-21.88044	-1.76531	12.74986
-6.93108	-15.79236	27.38287
-16.07561	-3.67289	45.22151
-26.07707	-23.56339	36.95134
-29.03510	-3.09197	37.99490
-11.93266	-14.95460	38.78145
8.30432	-5.86504	39.58385
36.81189	-8.94340	51.69914
27.15784	-10.88037	21.80858
10.74378	-8.32763	66.94122

'Panthera_leo_L05
-20.21446	63.70429	98.58089
11.37250	43.62207	132.61839
13.83528	40.91624	134.39345
-0.92159	37.74063	130.95500
3.73695	66.38726	145.19095
-6.31516	57.68354	131.54933
11.05952	48.14895	140.70023
7.82065	40.80937	117.93809
24.91707	66.99881	124.56293
9.09485	59.14144	115.13958
19.95651	48.11108	130.20416
29.02864	50.35521	148.04524
53.27160	35.27300	167.60310
21.25247	40.93493	170.58643
51.53905	41.51904	137.91783
-23.43472	43.37519	95.96909
-8.52432	2.52773	112.79070
-2.72736	-10.40380	118.00790
9.74512	0.72802	110.47337
-2.59695	-17.97208	102.26888
0.46818	3.13837	96.93182
2.24460	-14.74221	114.52441
-10.64321	0.89997	132.36407
-19.83192	-20.29652	117.48872
-23.32587	-1.86001	121.93916
-4.46197	-13.82176	122.20247
15.03725	-6.78856	132.15268
37.10529	-16.40578	151.94803
39.59463	-11.43944	119.53746
6.80449	-14.28404	157.88046

'Panthera_leo_L06
-7.89326	66.84740	237.92053
-34.80172	44.49612	210.80551
-41.67132	44.59369	207.07863
-20.89147	40.17409	205.72809
-36.35771	59.59070	191.55743
-22.41100	62.49272	196.49791
-34.87234	44.01649	205.60861
-33.11245	49.17034	226.76561
-51.97991	58.80878	218.40149
-40.72021	61.53658	226.83159
-38.91946	43.63878	213.32861
-55.74319	43.29713	200.17447
-76.14969	19.77529	188.98956
-51.96272	31.86974	175.77592
-74.55124	31.94712	216.17622
-0.85556	53.53973	242.03069
-7.41890	11.35010	228.15887
-10.56370	-2.12300	225.32076
-24.39973	10.95490	237.78909
-9.03036	-11.21455	244.68536
-9.55492	8.05634	248.82315
-16.60349	-7.21306	231.39790
-9.12939	9.78039	205.37885
8.31716	-11.54722	218.20679
8.04089	12.87609	215.26559
-9.86334	-6.87859	218.05576
-28.05164	-4.28740	216.17758
-51.30167	-22.70252	202.41075
-50.03307	-16.75714	234.22981
-23.82753	-17.88338	189.51945

'Panthera_pardus_1600_L01
24.92594	13.53350	-14.86563
13.32616	15.57825	-5.31421
13.06013	15.81356	-3.92859
10.65622	23.11110	-8.58410
21.21605	25.34249	-3.30311
18.15665	24.38245	-10.31440
15.34081	20.93019	-2.93495
10.13691	7.94932	-5.40171
20.36815	6.75311	-0.97509
18.74684	4.28474	-6.95304
15.43865	11.93455	-0.93776
8.36370	17.84639	6.17132
-1.40407	20.69105	17.18202
4.89965	29.85404	7.30322
4.54718	7.46373	12.40908
12.00244	11.69734	-23.73245
-11.32780	12.86102	-19.03903
-16.78230	12.97282	-18.00356
-14.99749	6.49915	-14.60853
-21.72655	4.78091	-19.50719
-15.84285	3.66196	-19.27520
-19.68940	9.09525	-15.94491
-15.51362	20.75048	-17.79820
-21.47950	20.43608	-23.38346
-15.24619	21.84570	-23.16010
-19.76216	18.04524	-17.87166
-20.95347	15.40436	-5.91281
-25.15066	18.06850	8.39110
-22.89395	4.58672	2.44401
-23.22627	28.66503	-2.66671

'Panthera_pardus_1600_L02
24.17746	-2.88454	-5.10737
8.58320	8.07561	-2.15881
7.22897	8.90603	-1.98417
7.95643	10.11051	2.14906
11.24074	0.77919	7.30849
12.32888	8.68995	6.80767
6.29308	3.66077	4.52862
7.21774	10.56659	-6.17355
10.28252	1.60545	-12.41459
10.30524	8.93135	-11.40403
5.51109	4.03274	-8.28860
-4.31346	7.47981	-1.31524
-18.75803	12.50559	0.57552
-7.63596	9.66882	10.46097
-10.30474	10.07803	-12.15471
29.54805	11.52046	-5.13954
15.89809	37.26022	-2.31985
13.45194	41.23665	-1.90627
10.88715	38.71138	-10.20428
14.92627	48.04908	-10.78286
16.87597	40.22128	-12.75661
11.10339	46.20420	-6.43977
12.50347	38.23890	5.79136
16.99866	47.40356	5.78040
19.07282	39.01695	7.11692
11.80177	44.06125	2.49711
0.10547	40.44054	-1.08929
-15.53112	41.42580	-0.34213
-7.31078	41.27228	-13.19452
-5.23815	41.51671	11.65125

'Panthera_pardus_1600_L03
18.89046	-2.99271	-1.56322
1.53745	11.68360	-0.02454
0.95956	12.46984	-0.01909
2.22253	14.84498	4.62160
5.15284	2.06702	10.25098
5.24863	12.61723	9.11701
-0.51058	7.77612	6.88537
2.24999	15.56579	-4.25751
4.53892	4.28594	-10.78600
5.97768	12.66863	-9.46387
-0.28555	9.11708	-6.97405
-10.60471	11.49167	-0.30886
-25.91710	17.35768	-0.58232
-16.30160	14.37365	11.07380
-15.57359	14.94018	-11.85167
26.55091	11.74435	-0.60447
15.01932	41.19564	1.93230
12.17631	46.28250	1.88418
9.57508	43.85591	-6.43893
15.09170	51.24052	-5.79113
15.96468	42.79717	-7.81683
10.67673	50.17410	-1.98360
9.76819	42.80418	9.57821
16.04145	50.48368	10.30789
16.24026	41.60070	11.40794
10.94167	49.89221	5.01208
-1.98033	46.01820	1.44040
-18.47304	49.14577	1.27332
-7.88702	49.03838	-11.34260
-8.22044	47.89427	13.92712

'Panthera_pardus_1600_L04
24.98327	-3.06261	4.76119
5.93368	13.68639	4.82478
5.17934	14.70922	4.88297
6.49279	16.27774	6.50792
7.43334	3.73332	15.27506
9.47802	14.52769	13.79942
2.50293	10.10594	11.34363
8.15153	17.68727	2.56320
8.29205	4.24968	-5.26491
9.89071	15.88310	-2.74330
3.63195	11.61568	-0.96650
-7.52951	13.81713	3.12282
-22.61826	21.15559	2.58651
-12.50299	17.34594	14.71417
-11.04263	17.84925	-8.57662
32.58659	10.39222	5.67365
24.89128	43.80389	6.12301
22.29284	48.06079	6.53801
18.32746	44.03426	-2.22571
26.54447	51.09007	-0.97841
24.52508	42.52143	-2.84343
21.20876	51.59908	1.98342
18.83342	43.37336	14.05154
26.02198	50.63422	14.35305
25.88194	43.52164	15.77667
20.66177	50.06622	10.49657
6.84785	48.08474	5.07224
-8.55650	54.08687	3.01419
2.82880	52.15404	-8.25851
0.28453	52.23796	17.80500

'Panthera_pardus_1600_L05
26.55725	1.17820	3.03339
5.85050	16.00965	2.52583
4.56356	16.52857	2.74712
6.64861	17.98531	6.20282
7.37899	6.41923	12.77652
9.49615	15.47369	11.09509
2.85627	12.70848	8.74552
7.28747	19.54425	-1.19075
6.84846	7.61584	-6.95649
9.24022	14.71400	-6.27482
2.08729	12.81523	-3.79454
-8.22776	16.24040	2.94322
-23.62636	24.73884	2.78847
-12.96968	20.65472	15.05970
-13.20291	21.08279	-10.15141
32.75684	11.25391	3.33412
24.65733	46.21033	2.60297
21.80174	49.19146	2.31534
18.82464	46.12502	-6.08310
27.60315	52.64206	-7.11440
25.93708	46.00716	-7.92554
21.72650	53.64074	-2.32680
18.74532	47.38535	10.81462
25.82795	54.09568	11.44128
24.73330	45.98630	12.55701
20.16175	53.78136	7.03452
7.74641	51.38702	2.66174
-6.90031	58.62234	2.06980
3.69350	55.58398	-10.83626
2.42166	55.61839	16.23988

'Panthera_pardus_1600_L06
50.89408	-2.26340	2.88334
27.46956	9.82621	-0.88000
26.80527	10.83126	-0.94644
28.41743	13.35470	3.15523
26.78412	1.47932	9.77143
30.38478	9.84799	9.09805
22.82329	7.45808	5.45778
28.34947	11.25705	-5.22663
31.85003	1.66880	-11.19131
32.75620	9.76007	-9.98605
24.28338	4.10347	-9.47830
14.67635	11.51823	-1.29911
1.59119	21.76852	-1.98504
10.57582	16.29417	10.70806
12.83403	15.68731	-14.40505
54.36898	3.86769	2.48832
46.07172	30.43468	0.03373
44.46629	37.93864	-0.68847
42.57987	35.85077	-12.07457
50.22300	43.88520	-12.59093
51.14373	37.29741	-13.65012
43.59468	41.66416	-7.93539
41.20151	37.47625	10.37922
47.76034	44.62042	11.04424
48.76157	37.55315	13.84245
43.06547	42.83350	6.50214
35.40752	44.19357	-1.49908
20.89233	53.26441	-3.47736
32.01755	48.43928	-15.08490
29.64335	50.20469	11.65024

'Panthera_tigris_21574_L02
7.56290	35.41128	84.57933
-14.49250	36.85414	63.77995
-17.10962	37.09730	65.19160
-7.95243	47.64664	61.96859
-10.01685	50.60770	81.58233
-0.63813	49.02011	71.78312
-15.90412	49.19756	69.99473
-9.15945	24.80582	62.07220
-16.42989	24.60725	80.56974
-5.26772	22.54427	73.47686
-17.85947	27.72459	67.14840
-32.00270	39.61792	57.77440
-56.31520	43.13589	44.81348
-36.75479	60.62428	50.93683
-42.23571	19.40814	52.18852
23.34932	34.42800	61.64278
6.13026	33.26320	36.86032
2.43870	33.93784	14.58233
0.78926	20.81925	25.41522
8.04327	21.89543	6.03943
10.94591	14.51482	17.64091
0.11986	27.16027	12.68396
3.47794	46.66585	24.22908
11.70018	43.89166	6.36853
15.51147	46.58145	17.97873
1.78565	41.71276	12.96795
-19.11866	37.22798	12.44080
-46.28505	39.80363	6.05355
-34.66746	17.32099	9.32025
-27.29027	59.75121	9.04066

'Panthera_tigris_21574_L03
-7.04568	62.69323	2.41965
0.84812	30.32501	12.67467
1.23473	29.47869	15.00468
-11.50312	28.18940	11.19508
-13.18935	39.87760	22.40172
-17.20675	39.63351	10.93909
-5.65772	30.25513	19.26068
10.49808	30.17222	4.89450
14.89049	45.72542	15.44087
15.12337	43.19031	4.38754
8.17862	32.34081	15.45330
4.70911	14.62024	24.16732
11.01053	-10.19226	37.22160
-12.49873	3.03120	31.68688
27.63652	7.47521	21.48232
-12.57022	52.50718	-20.38332
-5.80944	16.73713	-20.93362
-4.83298	-1.07998	-27.75378
9.30336	7.25120	-27.46723
3.72581	-3.96236	-42.49427
9.40272	8.01723	-42.18022
1.73473	-4.08402	-33.04334
-16.76668	-0.97451	-22.37084
-19.25655	-5.87068	-36.46987
-25.65528	4.35253	-29.95687
-11.47202	-7.00900	-30.77389
0.77640	-16.56572	-13.44876
8.49594	-37.78547	3.45361
23.94188	-20.82211	-11.59854
-17.28543	-27.98552	-1.58937

'Panthera_tigris_21574_L04
75.98508	-4.30830	21.56329
40.59331	0.06146	28.91043
39.16385	1.36856	29.49345
38.28439	0.18929	22.78187
50.27468	4.04606	9.70230
40.92716	-3.95299	13.94086
41.82523	9.99520	17.42971
40.59380	-2.33993	35.20287
56.44117	-5.90768	46.63795
44.07469	-10.69592	39.99490
48.76889	4.25367	45.21948
23.23905	11.43965	32.99899
-3.59702	19.99595	37.68482
11.84803	16.61769	13.97343
16.23527	7.00724	55.05386
72.41997	-27.93726	13.00561
33.47815	-36.78336	20.62476
17.48817	-46.16430	20.87276
19.47908	-45.40322	34.08038
18.43632	-60.40769	31.14975
28.27928	-53.38292	35.99834
13.37743	-52.45223	26.78368
17.03087	-40.64733	7.93558
12.62611	-55.05939	6.65868
23.08321	-47.71991	1.51509
11.34156	-48.37957	13.95465
-1.13563	-33.63868	25.57286
-25.76608	-19.79621	32.22672
-9.23019	-34.09077	48.76185
-14.80197	-24.83072	7.29619

'Panthera_tigris_21574_L06
3.56918	-43.94780	11.15546
-2.59914	-14.45361	24.11931
-8.21596	-14.58579	26.36208
2.69257	-16.40852	29.11338
-11.24462	-33.94584	37.84243
2.53332	-29.64535	34.41827
-11.58397	-19.69427	36.78889
-0.98669	-10.77487	12.28734
-22.17163	-14.67061	11.41802
-12.16739	-21.39808	4.17610
-10.96214	-12.28160	19.30370
-13.45980	0.07756	32.45646
-17.42598	26.55247	45.54924
-7.65273	2.50574	55.61083
-18.01895	18.97776	18.77653
20.13956	-42.56708	8.15904
38.49896	-7.62763	15.62638
45.34801	0.95103	18.49030
33.49451	7.08288	7.26067
52.48310	5.61582	0.90218
42.68442	-0.04558	-2.65913
45.49065	9.44146	11.59763
40.31965	-3.02053	33.88908
59.89873	-5.38077	29.33755
51.58028	-14.53029	32.50085
48.51311	2.68368	27.32655
38.25391	18.76995	25.94860
31.30714	44.68969	37.35170
32.77136	37.23604	11.38320
43.99187	21.31368	50.03823

'Panthera_tigris_altaica_Z.2007.14_L01
153.20618	-119.61372	156.93768
152.19135	-110.44037	132.07384
152.27754	-113.34457	127.83948
142.40933	-104.95149	132.92509
141.89619	-121.86382	126.81868
139.30608	-120.99294	142.46255
147.63014	-116.35892	129.82574
160.76759	-106.32050	132.26920
161.03574	-121.36598	126.82272
164.42680	-118.06815	141.29846
155.74205	-115.30872	129.98196
151.77007	-113.65057	113.12201
151.94884	-109.52020	87.39166
133.46793	-111.46368	104.23423
170.77014	-110.26358	104.67071
151.78877	-91.11285	161.00873
151.07494	-73.70971	139.14313
150.17232	-58.58858	128.56087
163.40329	-67.85098	129.12750
161.80746	-49.81096	132.41911
163.69302	-58.65651	138.53723
155.25352	-58.92883	125.70709
137.11475	-67.92120	128.50375
136.81613	-51.84853	133.03256
136.25584	-61.31697	138.83752
144.08807	-59.10388	125.73466
150.20427	-66.98263	111.58107
149.51141	-69.02146	84.84814
170.92152	-66.06187	99.83791
129.70084	-68.08402	100.27109

'Panthera_tigris_altaica_Z.2007.14_L02
155.68275	-20.02584	166.17696
154.43091	-18.62474	137.49100
154.40140	-20.05831	133.33025
144.34206	-13.10396	137.26154
143.20566	-28.27736	133.53258
140.20815	-23.28604	146.45590
149.91234	-21.99453	134.96216
163.06190	-11.37150	136.78331
166.09595	-26.92040	133.99187
168.47169	-21.81502	146.47189
158.97772	-21.59883	135.14188
155.72920	-25.59568	118.36209
155.83842	-22.56197	92.28896
136.76373	-24.31504	110.06543
173.84927	-21.42741	110.09763
153.60756	4.77021	167.82620
152.27541	18.06285	143.13373
150.87050	34.48255	128.64052
163.87189	29.71190	125.39808
161.93159	45.84223	128.86948
166.22729	34.24945	136.80002
154.75769	37.98923	125.40192
138.22145	28.46206	126.61790
139.07758	45.22229	129.01318
135.93044	33.40236	137.67271
146.33102	35.98067	125.89400
151.94312	24.17268	111.12164
151.57738	20.06909	85.12911
173.69585	23.28924	99.86363
131.32474	20.47528	98.89425

'Panthera_tigris_altaica_Z.2007.14_L03
156.79582	77.93391	173.48497
155.74715	78.19081	139.19812
155.42053	78.81995	136.56169
145.25024	86.77289	140.90755
145.32219	70.98627	137.25232
140.53165	74.28098	150.24847
151.37796	78.18748	138.12480
167.65353	88.13204	139.27576
168.13853	71.33725	137.17233
171.10751	77.96117	147.54626
161.38449	79.02223	136.66536
155.64389	69.97434	121.71117
154.77884	70.78064	94.95574
136.31689	72.13865	111.96672
173.06081	72.04884	110.33891
153.81473	102.90414	173.89706
155.36404	122.28469	140.75661
155.03624	131.96559	129.31929
169.01787	126.37599	127.35180
166.03307	145.21864	130.34885
170.59778	134.18831	140.11050
159.18710	135.19266	126.29356
140.75322	127.06225	129.57585
143.36182	145.82295	130.95470
139.36559	135.77191	139.29303
148.90369	136.17044	126.38421
153.77504	121.13294	111.40625
153.63882	118.05273	85.77200
175.93207	118.30186	99.83906
132.22958	117.66084	99.51288

'Panthera_tigris_altaica_Z.2007.14_L04
150.97879	180.72198	177.39630
154.25375	175.92915	141.67508
154.30643	175.25867	138.62436
143.04993	186.57205	141.95921
143.06302	168.81227	138.43703
138.11926	175.16353	151.65369
149.23515	176.28383	138.73244
164.80977	186.69270	143.40660
166.47075	169.39589	139.96501
169.67932	176.36490	152.14876
158.42389	176.22821	139.30684
154.88643	166.82761	122.39056
155.69185	166.42148	95.37166
134.58424	167.26024	111.31262
171.74788	169.63200	111.74532
151.52898	203.96138	177.48759
151.73378	218.61743	142.60446
150.95892	229.36331	128.67621
165.78500	226.13792	128.14879
163.90633	244.52580	133.69827
168.33652	232.72733	140.60898
157.45648	235.55547	127.44592
135.02798	224.33328	126.12556
137.44904	243.23024	132.63348
134.12151	231.24684	139.99255
142.59492	234.53285	125.03004
151.20810	220.48694	111.32752
150.95447	212.13760	84.98997
172.63452	219.50325	100.50783
130.04253	216.18269	98.86118

'Panthera_tigris_altaica_Z.2007.14_L05
151.08398	283.83002	174.23839
152.21349	277.99667	139.03336
151.69991	275.08762	134.95088
144.36107	286.54550	140.20116
138.26579	267.61627	136.45192
136.15587	275.88672	149.43468
146.13857	274.67780	135.78206
164.91827	283.12683	141.90106
164.84940	266.29410	137.74811
169.93364	273.59360	150.30763
158.18344	273.75339	137.47966
151.69293	265.13733	120.23254
151.65842	263.13043	91.93632
133.04083	266.71500	110.03567
169.30138	265.83246	107.95161
150.42319	305.03107	173.69101
151.43115	321.35464	138.31033
152.62837	327.27817	128.46574
169.46201	321.49918	127.91853
163.11279	343.38953	133.10124
171.21550	329.76874	140.68265
159.21759	330.15878	125.23711
134.22488	319.87421	128.48308
139.96928	340.60416	133.08638
133.68726	328.62054	141.64252
145.68050	329.23239	124.27475
152.15166	320.51822	112.27600
151.82037	317.73148	85.79132
175.00298	320.49539	99.13699
130.66747	321.26581	98.94117

'Panthera_tigris_altaica_Z.2007.14_L06
151.99445	375.33978	172.07677
153.31714	367.01279	141.40466
154.01459	364.10162	137.06168
142.15073	370.44849	143.43755
140.52750	353.02786	138.46648
135.10934	360.89389	153.94492
149.69957	360.84821	137.61015
164.52098	375.47729	144.70233
169.79788	353.91336	139.65086
172.75612	363.24524	153.04118
159.90126	362.15399	137.58028
154.71098	354.58072	123.33612
155.10501	355.54501	94.47720
132.84412	356.71332	110.36636
172.15997	358.05789	110.51520
148.27402	394.32932	176.74510
150.61646	406.27859	139.61839
148.65906	413.96710	126.58638
167.25125	408.93738	129.01526
163.80142	427.07877	129.21225
168.34993	419.00565	139.13275
157.91626	418.55417	125.09586
130.75809	405.62943	132.19916
135.55130	425.46942	127.43275
128.01344	417.41913	138.68048
139.47910	413.48746	123.92604
149.68828	410.28000	113.01143
150.40437	404.55341	84.27900
172.59233	412.51740	99.45330
127.26606	409.17780	98.10032

'Paradoxurus_hermaphroditus_4610_L01
-13.53973	4.72185	67.87239
-9.29616	0.47234	67.65989
-9.12159	-0.97745	67.36472
-9.05200	2.04513	64.46558
-15.00958	-0.07186	63.94688
-13.58231	3.80974	64.49821
-11.63168	-0.36407	65.59573
-10.01255	0.27745	70.91062
-15.07926	-1.34234	71.11601
-14.08475	2.12826	72.01535
-11.98233	-1.16900	68.95628
-8.76205	-5.94393	66.13312
-6.07753	-12.49619	64.57742
-7.56345	-6.48144	60.91324
-7.64734	-8.62027	70.77789
-9.81189	5.85805	67.94225
1.22816	4.20564	68.06480
3.74813	2.36217	67.70148
2.97590	1.95540	70.90196
6.37892	3.59388	71.40723
4.00720	4.52192	71.82146
5.53395	1.29517	70.33804
2.87996	2.56526	64.65485
7.20170	4.54043	64.62988
4.04924	5.86170	64.10811
5.33489	1.83159	65.30788
5.90552	-4.17028	66.38148
5.93559	-11.04726	65.26160
5.68698	-7.70986	71.21310
6.11694	-6.06705	60.85283

'Paradoxurus_hermaphroditus_4610_L02
10.03290	7.14957	48.71563
6.79975	1.23471	48.31292
6.62753	0.24331	47.93526
7.11572	1.99672	52.04604
12.33216	0.20252	51.35615
11.44467	3.82995	52.48658
9.15124	0.36043	49.64491
6.08008	2.89346	44.64332
12.13693	1.59244	44.01083
10.35155	5.30178	44.71839
9.38914	1.49395	45.65867
7.75976	-5.48135	46.63329
5.60638	-12.83908	45.30246
6.50020	-7.77458	51.19727
6.01696	-5.83511	41.38371
6.90924	7.96794	49.34793
-4.63606	3.25028	48.91938
-6.98497	0.58092	48.27142
-7.17165	1.75874	44.94621
-11.82899	3.21294	45.06850
-8.43671	4.63080	44.51554
-9.61301	0.21917	46.28620
-6.84791	0.11504	52.01286
-11.65790	0.95470	52.66306
-8.93766	2.63134	53.83318
-9.17860	-0.94759	50.74217
-8.80969	-6.22787	47.36467
-7.59466	-13.25760	46.20718
-8.73440	-8.19653	41.30344
-8.44396	-10.16202	52.03020

'Paradoxurus_hermaphroditus_4610_L03
-12.89759	6.91611	29.22960
-7.92475	0.69856	28.05407
-7.51339	-0.46297	27.92838
-7.76572	3.07275	23.82745
-13.30622	0.28175	24.26563
-12.47497	4.67554	23.77503
-10.33112	0.62489	25.79665
-8.05942	1.16972	32.11917
-13.71605	0.13945	32.99482
-12.48074	2.97264	33.65734
-10.62483	-0.11424	30.66439
-8.00539	-5.90835	26.97623
-5.87046	-12.88646	26.07849
-6.94346	-6.74043	21.40640
-6.63536	-8.54601	32.20579
-7.09776	8.97106	28.95180
5.09724	3.42638	28.03823
6.68697	1.08174	27.55237
6.13491	1.05879	31.78356
10.74134	2.65875	32.24015
7.78084	3.67200	32.95168
8.85845	-0.03911	30.26038
5.93903	1.76209	23.73428
10.71860	4.63452	23.39571
6.42791	4.89268	22.86794
9.40049	1.37511	24.11153
8.94175	-5.70563	26.01479
8.86349	-12.10707	24.88305
9.49565	-9.35216	31.27968
8.73101	-7.37224	20.21723

'Paradoxurus_hermaphroditus_4610_L04
11.65598	10.23976	4.99932
7.66942	1.22909	4.81774
7.66654	-0.16398	4.73121
8.50081	1.90079	9.26736
13.81065	0.49761	9.22524
12.43602	4.21268	9.73585
11.06753	0.20100	7.47361
8.79258	1.84469	0.37996
14.43301	1.15814	-0.38347
12.37819	4.05314	-0.77275
11.06798	0.46107	1.53378
8.91594	-6.22928	4.43521
6.92072	-12.78001	3.92175
7.78040	-8.72223	9.76299
7.72764	-8.28991	-0.85741
6.74473	11.31404	4.84583
-5.75367	2.80494	5.07666
-7.06792	0.15589	5.19825
-6.48352	0.51954	0.87910
-11.09510	2.12104	0.97169
-8.28360	2.91993	0.11727
-9.18911	-0.21448	1.75951
-6.40992	0.31563	9.37081
-11.27159	2.52785	10.06279
-8.11092	3.13243	10.58649
-10.18635	-0.44856	8.62776
-8.87161	-7.11452	4.91942
-9.09724	-13.39289	4.67075
-9.14703	-8.98672	-0.64788
-8.94571	-9.47090	10.57609

'Paradoxurus_hermaphroditus_4610_L06
6.51085	11.90630	-79.11922
6.62819	0.76195	-80.45878
6.73664	-0.45258	-80.55487
7.22954	1.24684	-75.11485
12.61177	-0.24891	-74.90497
12.93084	3.39866	-74.25948
7.68226	0.01279	-77.42075
8.02350	3.37106	-84.79994
12.88120	1.76783	-84.02620
12.18289	5.07471	-84.16718
8.21389	1.20485	-82.83260
9.15626	-5.75246	-81.23818
8.06525	-12.88800	-82.25604
7.63111	-9.07370	-76.15363
8.55297	-7.58064	-87.35300
1.65555	11.91879	-79.64103
-6.23645	1.45843	-81.76868
-6.64496	-1.76041	-82.21221
-5.79634	-0.45019	-86.45891
-11.01476	-0.44238	-86.43107
-8.17823	2.18840	-86.97575
-8.59629	-2.15902	-85.42175
-6.64525	-1.33330	-77.81996
-11.67956	-0.86184	-78.06331
-8.33367	1.34240	-77.30776
-8.65538	-1.97458	-80.44402
-8.16383	-7.94207	-83.02342
-7.91634	-14.36221	-84.03055
-8.49841	-8.83564	-90.02000
-9.35848	-11.37052	-76.91782

'Phoca_vitulina_M180.02_L01
162.70897	56.63738	195.39888
160.37360	35.48978	177.34993
160.42445	35.04124	173.42679
151.72125	33.75995	170.22787
148.55215	18.03665	175.57767
149.10570	29.16756	177.41602
148.86487	24.95885	167.39227
170.18982	33.98642	169.28008
173.78064	17.20840	176.28345
172.90549	27.20938	177.06461
172.37454	23.47455	168.27255
161.03265	23.22643	160.17537
161.07187	22.71188	136.40404
144.53391	22.77101	149.31572
176.51657	22.41046	148.13586
162.11130	66.59853	193.22546
161.15164	64.07905	176.43419
161.31673	63.86942	173.83646
172.95676	59.41880	170.30444
171.47769	71.25762	172.13522
173.06793	64.90250	176.36494
171.47772	65.86288	167.47652
149.21776	59.33297	170.89917
149.53294	68.84718	173.45201
148.37788	62.48262	176.96863
150.38852	64.14072	169.29378
161.19833	57.50166	159.05804
161.50449	59.06853	132.62614
177.49437	58.17671	147.23254
145.59109	57.19001	145.77858

'Phoca_vitulina_M180.02_L02
160.81067	120.59988	202.52916
162.20763	99.19223	178.15891
162.10883	98.60669	176.90298
151.32117	94.96429	174.67210
146.97920	79.16135	177.56046
147.88588	89.40308	180.31786
148.52277	86.31107	171.28720
172.29842	95.12578	174.93210
174.66811	79.13613	175.13826
174.94839	87.02317	181.07184
172.67471	86.47216	171.00504
161.19492	84.68134	162.36121
161.55858	89.59113	138.28828
146.19066	86.72483	151.06924
177.39606	86.45910	149.46954
162.23109	127.28991	201.21111
162.04112	126.28675	180.36682
162.06316	125.02480	178.45927
173.69962	120.98643	173.74454
173.53543	131.74348	176.14604
174.68774	125.80025	179.07411
172.48920	127.39254	172.38405
149.05751	122.77354	174.14632
149.67493	133.17311	176.65218
148.40608	127.17849	180.30316
151.09558	128.12772	172.21960
161.95164	123.05496	162.25026
161.12650	123.71789	133.73622
176.28156	121.84103	149.56529
146.01828	122.41750	149.63023

'Potos_flavus_0124_L01
210.49640	17.21844	167.89641
210.54694	21.98381	165.28397
210.49255	22.76011	164.94870
207.17143	23.01358	166.03093
206.81580	18.51810	163.36682
206.40717	19.51805	166.25597
208.15448	20.94860	164.24879
213.63127	22.72879	165.60664
214.18953	18.54439	163.70345
214.53236	19.72959	166.05371
212.77477	21.34535	164.08743
210.63123	23.16144	160.08528
210.49129	27.92860	153.21379
205.75696	25.17925	157.75238
215.39037	25.27719	157.67662
210.71808	23.11370	171.48795
211.05594	30.55614	170.02649
210.99316	33.18659	168.82796
214.08163	31.48547	168.49593
214.52888	35.17049	170.63100
214.91339	32.49963	171.16736
212.84552	34.44034	168.84619
207.62262	32.30711	168.57719
207.19492	35.48566	170.78859
206.68939	32.32008	171.28574
209.18440	34.56480	169.01930
210.69183	34.20512	163.67438
210.54961	35.49894	156.08890
216.08810	35.57897	160.76407
205.37065	35.41943	160.91333

'Potos_flavus_0124_L02
211.83492	41.91735	172.44017
211.88472	46.77290	168.20415
211.81747	47.38937	167.15971
209.28337	47.19883	167.64200
207.41815	42.18990	168.43889
207.16058	45.72488	168.99078
208.83130	44.65627	166.68831
214.67204	47.23026	167.74640
216.33588	42.07601	167.89313
216.41537	44.99125	169.32497
214.68402	44.83694	166.45497
211.83986	46.86713	162.31384
211.76279	49.94928	155.13290
206.22414	47.97653	160.01614
217.03505	48.16632	159.59258
212.12024	47.66452	174.71857
211.96709	56.03752	171.29054
211.92120	58.52456	169.22807
215.93210	56.51991	169.33189
215.26184	61.31484	170.66287
217.06302	58.49335	171.98868
212.96291	59.48907	169.71455
207.85306	56.81841	169.04056
208.35800	61.78225	170.91391
207.02927	58.65963	172.41739
211.03571	59.57986	169.79254
211.56772	59.49274	163.76361
211.53165	60.59450	156.42215
217.45569	59.90875	160.22351
205.98378	60.08775	160.10078

'Procyon_lotor_4264_L01
228.56384	19.36231	174.01239
229.33501	22.64126	168.56412
229.71548	23.04240	167.61128
223.41501	24.91725	168.57846
223.01491	17.16346	166.87636
221.89529	20.00154	171.47502
225.42197	21.06563	166.98792
235.73152	23.57071	169.63646
235.34679	15.86819	168.76184
235.93538	19.00597	172.29047
233.62140	20.52105	167.92200
230.19814	21.09610	159.50517
231.78731	23.21982	151.63533
224.05882	22.74870	157.28603
236.38364	21.25019	157.73683
229.11481	27.62642	175.51097
230.23360	32.19512	170.52023
230.43022	33.44280	168.54323
234.73544	31.82163	168.23727
236.04036	37.30158	169.98083
236.43033	34.34349	171.79166
233.00839	34.80305	168.10649
226.00954	33.17629	167.32176
225.51302	38.05663	168.56990
224.43205	35.34143	170.30667
228.42873	34.83433	167.72646
231.43661	34.66026	159.73326
232.29797	33.30782	150.93253
238.48102	33.92271	157.75137
225.08661	34.97757	156.08182

'Procyon_lotor_4264_L03
234.97482	73.92130	176.94775
232.70946	79.61449	166.41550
232.52533	80.37930	165.10593
228.53848	78.98022	167.89809
227.50050	72.84258	167.90065
227.59158	75.38431	170.76949
229.52620	75.51855	166.99773
237.93881	80.19285	166.81454
238.28235	73.49770	165.62042
239.19237	76.41360	168.51624
235.72188	77.09541	165.18056
231.40347	78.21802	158.04320
229.97318	79.07775	149.01332
224.45686	78.75198	157.15123
237.27882	79.40858	153.92853
235.83130	81.13662	178.99443
232.96886	89.71577	170.38812
231.95995	91.56476	167.12294
236.99890	91.27938	166.35803
236.57147	95.87630	167.07327
238.80275	93.75790	169.22592
234.82184	93.36084	165.98163
228.17133	91.12626	167.45235
227.33591	95.92321	169.39966
227.19843	93.14357	170.91977
229.91516	92.99434	166.89038
230.64900	93.44685	158.23994
228.79716	93.16274	148.51752
237.73619	94.35957	154.11931
222.26913	93.55452	156.28552

'Procyon_lotor_4264_L04
232.32526	99.32925	180.80965
231.05383	104.28969	167.14616
230.91582	104.52187	165.26761
228.39911	104.93983	168.08681
225.69902	97.73038	167.22253
225.77751	101.08580	170.63226
228.23181	101.35667	166.87990
235.92632	103.79694	167.52122
235.88148	97.28126	165.87579
237.62842	100.14581	169.29567
233.63042	101.02056	166.02664
229.87543	102.38310	157.73904
229.07373	103.57608	149.49934
222.88962	103.45776	156.81177
236.36607	103.21923	154.65675
232.69913	105.75761	182.31647
231.63937	114.95278	170.21454
231.03845	117.09337	166.83209
235.49664	115.38059	166.12148
236.52315	120.99672	167.85509
237.36754	117.28269	169.56604
233.86256	118.00426	165.93536
226.87708	116.27464	167.00014
226.49690	122.09650	168.76479
225.77917	118.62032	171.14160
228.68202	118.04219	166.75839
230.04626	119.12186	158.95993
228.37625	119.32222	149.16487
238.22083	119.22617	154.98976
221.68582	119.73174	156.45692

'Procyon_lotor_4264_L05
230.43074	128.99570	181.67242
230.64751	129.95215	166.58325
230.61183	129.35966	164.61420
227.64165	130.56314	167.31345
225.07031	123.08717	167.24028
224.68314	126.44038	170.22932
227.58670	126.07341	166.25420
234.17543	130.25835	167.43227
236.00090	122.78718	167.63364
236.68858	126.35235	170.38652
233.68523	126.50420	165.93231
230.91359	128.12265	157.78233
231.34035	128.78094	148.63799
223.51369	129.33116	155.21410
238.51712	129.33237	155.23946
230.35748	131.10112	182.05667
231.15373	139.90892	169.16846
231.04419	142.17441	165.71254
236.18231	140.71373	165.66385
237.07942	146.27368	167.70956
237.31049	142.63094	169.74307
234.71454	144.25163	165.35345
225.76683	141.91614	165.53091
226.02937	147.47377	167.44746
224.91420	143.95665	169.84517
227.70500	144.52272	165.08083
231.15143	144.44586	157.90974
231.25815	145.32304	148.33243
240.00323	144.85022	155.09821
222.77834	145.65019	154.89201

'Suricatta_suricatta_3098_L01
2.37446	2.68229	80.35056
1.51589	-2.20407	82.81970
1.39093	-2.99497	83.11804
3.92460	-2.37858	82.40784
4.20513	-3.42605	78.30239
4.79050	-1.31089	79.93159
3.25799	-3.51580	80.40749
-0.32809	-1.63013	82.58358
-1.39633	-1.91273	78.23557
-1.13074	-0.07920	80.16237
-0.46975	-2.89362	80.49232
0.74991	-6.36092	81.54251
0.16306	-10.60370	82.70688
3.86615	-8.28010	81.85406
-2.77437	-7.20213	82.14857
2.73732	3.47452	86.07430
2.20891	0.32610	88.16237
1.57548	-2.27411	89.15405
-1.01051	-1.37923	88.19058
-1.06145	0.15407	91.29625
-1.35058	0.69487	89.41974
-0.55496	-1.45916	89.96715
4.38310	-2.36697	87.83897
5.10587	-0.99739	91.04415
5.39108	-0.58040	88.65823
3.99611	-2.28417	89.49354
0.95695	-5.64661	89.81314
0.09996	-10.24699	90.19711
-3.21998	-6.82661	89.94669
4.42226	-8.22484	89.83112

'Suricatta_suricatta_3098_L02
-2.18990	5.57333	-75.95908
-1.99313	0.27330	-73.54939
-1.91753	-0.74303	-72.86792
0.57473	0.65733	-73.94751
1.15461	0.05528	-78.00787
1.30044	1.86551	-75.95464
0.07630	-0.34785	-75.88550
-4.58335	0.14321	-73.64990
-5.26947	-0.18528	-77.98180
-5.70535	1.50546	-75.72200
-3.86246	-0.81191	-75.29216
-1.81252	-4.34948	-74.60466
-1.54256	-8.94217	-73.24151
1.97535	-5.08791	-74.11489
-5.28728	-5.49811	-74.28112
-2.12512	6.42654	-70.20886
-2.15903	2.23626	-67.80531
-2.09157	0.84183	-67.12059
-4.86740	-0.09543	-67.93530
-5.02213	1.22728	-64.16251
-5.65224	1.79399	-66.22546
-4.45484	-0.03721	-66.32990
0.67693	0.19675	-67.79655
0.94217	1.26419	-64.49534
1.42428	2.08747	-66.66708
0.36231	0.24364	-66.46908
-1.83545	-3.91032	-65.97676
-1.24920	-8.62741	-66.08592
-5.83427	-6.49088	-66.01231
2.41186	-5.61155	-65.70034

'Suricatta_suricatta_3098_L03
-2.08207	6.46293	-60.98611
-2.14955	1.05624	-58.54288
-2.06904	-0.01620	-58.14007
0.35554	0.89966	-59.27872
1.02876	0.45016	-63.25076
1.30190	2.18231	-61.20464
-0.03099	0.06042	-61.16213
-4.37258	0.68114	-58.84748
-5.40888	0.53413	-62.96381
-5.60271	1.95783	-61.12102
-4.25164	-0.13373	-61.38107
-2.04718	-3.83909	-59.48798
-1.67485	-8.43260	-58.40785
1.72026	-4.98904	-59.05722
-5.29555	-5.59027	-58.99989
-1.75110	7.54326	-55.44308
-1.99217	4.04369	-53.28104
-1.96508	1.81202	-52.23933
-5.19520	2.07009	-52.49240
-4.73693	2.38097	-49.20941
-5.55486	3.59283	-50.72057
-4.40675	1.58333	-51.52544
1.09792	2.09053	-52.88648
1.08410	2.59505	-49.63992
1.63981	3.91200	-51.49497
0.45000	1.84319	-51.41763
-1.83336	-2.71296	-51.09669
-1.56148	-7.54288	-51.19389
-6.14711	-4.63591	-50.52670
2.68273	-4.46736	-50.57935

'Suricatta_suricatta_3098_L04
-2.36327	8.39599	-43.83280
-2.35550	2.36623	-42.64996
-2.26558	1.16602	-42.51407
0.75774	2.49695	-43.24680
1.08640	2.08054	-47.10856
1.36714	3.80232	-45.24554
-0.08011	1.59974	-45.10894
-5.04766	2.00248	-43.32520
-5.42023	1.78926	-47.14050
-5.85718	3.49072	-45.51798
-4.15544	1.00057	-44.86280
-2.04261	-2.87105	-44.07419
-1.80811	-7.61490	-43.23973
1.82365	-4.07198	-43.57434
-5.65459	-4.68567	-43.66526
-2.49490	8.72406	-38.94838
-2.62649	3.77649	-36.24237
-2.64283	1.81594	-35.46581
-5.71784	1.58141	-36.23167
-5.85369	1.84156	-32.80318
-6.53738	2.85922	-34.55870
-4.90166	1.24810	-34.51159
0.76933	2.03091	-35.81583
0.60643	2.44100	-32.21436
0.82103	3.65155	-34.30336
-0.32823	1.47716	-34.06420
-2.06902	-2.90247	-34.40613
-1.89078	-7.73132	-34.56687
-6.90348	-4.71534	-34.37328
2.41847	-4.17800	-33.95009

'Suricatta_suricatta_3098_L05
-2.94453	7.78253	-26.11195
-2.64694	1.66438	-25.29877
-2.55280	0.20383	-26.08125
0.33943	1.79077	-26.58868
0.07546	0.97916	-29.78798
0.70738	3.20637	-29.40522
-1.36269	0.77282	-27.23557
-5.94677	1.49454	-26.67411
-5.59328	0.74978	-29.92185
-6.79643	2.71064	-29.82257
-3.95466	0.63188	-27.39729
-2.45793	-3.12582	-27.59419
-1.98895	-8.29873	-27.26335
1.91146	-4.71240	-27.24033
-6.55170	-5.33966	-27.12809
-2.67122	8.18377	-21.87249
-2.59586	2.80480	-19.44967
-2.59257	0.45524	-18.79729
-5.93889	0.11768	-19.47819
-5.82984	0.64290	-15.61074
-6.26481	1.70835	-17.98041
-5.08408	-0.13998	-17.35593
0.98933	0.63457	-19.38514
0.78721	1.14461	-15.65768
0.98582	2.25693	-17.76575
0.13395	0.06496	-17.77800
-2.14353	-3.35066	-17.84478
-1.49918	-8.59340	-17.85897
-7.12443	-5.81528	-17.25708
3.02288	-4.98131	-17.24427

'Suricatta_suricatta_7103_L02
-2.19839	8.64674	69.50678
-1.73120	1.21964	73.56709
-1.65237	0.20529	74.03458
1.77070	1.48116	74.75913
2.79357	1.18293	69.64616
3.00015	3.64671	71.45477
0.55526	0.86027	71.79596
-5.00074	0.93384	74.67583
-5.78461	0.44110	69.63084
-6.78604	2.49425	71.75848
-3.86191	0.36548	71.79652
-1.19676	-4.65535	71.78632
-0.56059	-11.04004	73.13196
3.99333	-6.32567	72.84714
-5.68491	-7.54004	72.82641
-1.77315	9.29997	76.52077
-2.12956	2.33529	84.21732
-1.92276	0.11700	86.01196
-5.86990	-1.11310	85.33923
-6.37882	-0.12544	89.02028
-6.92172	0.89275	86.76017
-4.25251	-1.40564	87.22176
2.94172	-0.00611	85.22556
2.75156	0.49253	89.14729
3.42788	1.98858	86.61491
1.22726	-0.91429	86.67377
-1.21418	-5.83923	85.77837
-0.69875	-11.71163	85.72681
-6.30308	-9.13713	85.71977
4.65458	-7.97139	85.86584

'Suricatta_suricatta_7103_L03
-6.13673	9.81946	85.92201
-0.58556	2.94431	84.87448
-0.15662	1.94194	84.72219
-1.00623	0.22399	88.77277
1.76803	4.95528	89.06749
-1.16924	4.67436	90.34372
0.54497	3.60679	86.86243
-2.10852	0.21795	80.46425
0.56006	5.17194	80.07544
-2.09080	5.01958	79.57967
-0.27643	2.82414	82.19258
5.69153	1.70472	83.85934
10.90433	-1.43846	83.22726
7.49108	-0.31871	88.89088
6.46276	-0.17535	78.33986
-9.66248	3.27278	86.47978
-6.17094	-5.62835	85.09167
-4.95833	-10.26607	84.77296
-4.68736	-8.91504	79.77832
-6.42867	-12.84314	79.56857
-7.38060	-9.96125	79.65077
-4.19557	-11.45376	80.62402
-3.96747	-9.79380	89.81516
-4.82241	-13.41713	89.38967
-6.12430	-11.25036	90.16299
-3.31941	-12.00382	88.84773
1.56778	-12.64282	84.06812
7.01398	-14.37855	83.11617
2.85445	-13.74510	78.38160
4.10312	-13.84520	89.07927

'Suricatta_suricatta_7103_L04
12.03044	9.98867	60.48530
5.08410	3.66003	60.59281
4.37627	3.09124	60.74098
5.17019	1.06776	56.38615
2.93398	5.66477	56.19759
6.53721	4.53729	55.36314
4.35501	3.65574	58.19123
5.72289	0.63651	65.80213
3.70497	5.55236	65.95282
6.94097	5.34470	66.05708
4.52236	2.77699	63.72262
-1.75871	2.61568	60.86547
-7.43470	0.14866	60.83855
-3.50324	2.06512	56.11291
-3.42226	1.35340	65.78028
14.18501	3.30932	60.23792
8.41424	-8.33003	60.28977
6.98230	-11.32518	60.48875
6.09055	-10.21233	65.22778
7.69082	-14.02859	65.54399
9.11244	-10.74388	66.00332
5.95404	-12.47979	64.51280
6.63112	-10.15542	55.36777
7.29542	-13.98524	55.59438
8.82271	-11.46713	55.00928
5.90284	-12.32378	56.76305
0.37740	-12.66605	60.23640
-5.74811	-13.51556	60.36549
-1.80876	-13.42037	65.99570
-1.76340	-13.40886	55.06274

'Suricatta_suricatta_7103_L05
-13.75959	8.44500	-16.30024
-6.09940	2.82376	-16.40921
-5.24777	2.02570	-16.44175
-6.68815	0.47122	-11.95050
-4.47006	4.95097	-11.61847
-8.11636	5.67555	-11.38440
-5.52444	2.95830	-13.90699
-6.80391	1.37402	-22.01110
-4.51546	5.75222	-21.81937
-8.09802	5.59974	-21.95901
-5.67146	2.51752	-19.22887
0.63661	2.29353	-16.32010
6.16644	-0.58598	-16.45710
2.40015	0.92151	-10.92647
2.65743	0.90831	-21.84750
-15.81744	2.97594	-16.38492
-9.69447	-8.65012	-16.57603
-7.82256	-11.02919	-16.57386
-8.16069	-10.96408	-21.82031
-9.37591	-14.32441	-22.08183
-10.66831	-11.43906	-22.47708
-7.84018	-13.51877	-20.43541
-7.77205	-10.52303	-11.64582
-8.99473	-14.23594	-11.29401
-10.41231	-11.59982	-10.79810
-7.74089	-13.00571	-12.97351
-2.50520	-13.02531	-16.76982
3.62813	-14.17108	-16.94840
0.34440	-13.64548	-23.29255
0.21119	-14.22431	-10.74601

'Tremarctos_ornatus_Z.2008.34_L01
183.59550	30.63119	179.19835
160.77042	33.53376	151.51863
154.90779	34.00098	144.48180
154.48808	32.47368	154.82709
147.87119	14.27703	153.95152
156.68137	21.52950	164.36037
151.32220	24.79069	148.09479
165.57413	32.95938	147.83603
168.15312	14.46080	139.04364
176.66382	20.40652	151.49060
159.11453	25.22596	141.01239
144.26521	27.60028	133.53247
126.62183	34.32707	113.39789
125.49580	32.07911	138.78323
153.13818	33.17251	115.34506
185.86557	56.55618	182.84616
164.75166	64.77564	159.74521
159.51643	66.86019	154.00429
166.05238	58.84952	143.61043
167.77307	77.73356	154.19406
174.60693	61.31919	155.34521
162.80560	68.09517	145.40002
148.96017	58.95708	157.31085
153.80548	76.56525	163.25693
157.35913	65.05373	169.05029
150.51108	65.99120	154.49783
144.53278	65.28919	136.55057
126.32523	62.80261	114.63852
153.84721	65.62083	116.56611
123.00208	64.79319	140.20558

'Tremarctos_ornatus_Z.2008.34_L02
176.18086	107.81273	181.54651
160.09470	106.54253	155.21924
156.94684	105.88548	149.91048
154.05640	107.16219	159.70839
147.06102	89.40008	157.95992
152.71451	96.96487	172.40762
149.57529	98.18792	150.11429
166.82285	105.83497	152.15823
165.79820	87.68796	146.33846
175.00806	95.10840	158.45853
160.40280	98.15139	144.73380
146.78531	100.61076	134.48073
135.09279	109.29393	110.66582
128.63342	106.46712	135.43446
157.02216	103.15415	118.13596
182.47096	132.07994	186.47115
165.74332	138.07588	158.54926
160.87994	135.47789	151.12326
172.50932	125.80622	145.91995
173.39545	145.23334	154.75870
179.63593	132.59927	158.32182
166.72449	136.90045	146.04671
151.14000	131.16272	157.16946
156.73167	146.34767	160.90758
158.33495	137.29222	168.07047
153.45514	138.67819	153.58368
151.83260	135.81339	135.65009
137.42351	134.48997	112.20737
165.80829	134.38344	120.63048
131.54002	138.31796	138.40294

'Tremarctos_ornatus_Z.2008.34_L03
183.77380	176.65143	184.42641
160.48351	183.94589	154.48755
155.21866	184.51662	147.28864
154.87622	185.92336	160.10315
148.76965	167.04599	156.87585
156.07578	172.73747	167.96382
150.37801	177.28770	151.70273
166.49414	185.55112	149.88715
166.08983	167.12474	141.03879
172.71771	172.51624	153.43793
160.13460	175.97221	143.91864
144.70407	180.26807	135.04887
129.20869	188.17375	112.72706
125.27068	184.67635	139.20155
154.53369	185.43536	116.48720
184.18509	206.64742	191.66357
166.05576	215.97546	163.06618
161.17349	218.46254	156.96490
168.43192	210.54076	147.72807
172.89856	229.76776	153.79295
177.42180	216.79584	155.46503
164.57893	220.89175	149.21761
148.89461	212.96971	161.43933
153.65146	229.72105	169.02939
154.53189	216.32787	172.33438
152.35544	220.67503	157.78258
145.85143	218.22832	138.66287
129.11243	217.01848	115.86616
157.11848	219.14075	119.51668
123.52262	218.46747	142.26775

'Tremarctos_ornatus_Z.2008.34_L04
185.76009	248.78839	195.29202
166.75760	255.46361	157.80641
162.64510	255.67073	151.60558
159.27249	259.73306	165.73541
153.66484	242.57039	160.56111
159.21419	245.90425	174.32603
158.23596	251.42738	157.94449
178.64627	258.27930	154.71960
175.14890	239.83452	148.35178
184.28500	244.60020	159.16335
168.99861	250.83319	150.71918
153.89587	253.57224	137.58652
140.41736	261.30704	114.15090
133.29124	259.17596	138.82721
164.58116	257.54614	119.22857
188.28502	278.62054	202.55499
173.80536	290.25598	165.67607
170.00787	290.58987	161.11119
179.01143	282.66934	151.19598
185.55704	300.77408	158.33795
188.26192	287.84976	159.99623
175.17111	293.89963	152.95859
157.39029	285.23395	162.70836
163.15408	305.28171	169.88364
162.09969	291.74042	176.80975
161.81732	293.17111	160.52921
158.52803	292.23682	139.28508
144.46083	291.85999	114.19199
171.23740	291.11984	121.52763
136.42960	293.55908	142.56206

'Tremarctos_ornatus_Z.2008.34_L05
185.24252	334.79718	203.34781
166.23154	338.58148	162.01709
162.49319	337.01593	154.85907
157.09843	345.35791	170.06563
150.44772	323.73819	165.18008
154.39825	331.70261	178.39127
157.24210	333.76663	161.59846
177.47861	340.72705	159.29428
174.10510	322.08243	153.66068
183.40268	326.49530	164.59354
168.59039	332.23764	155.34195
156.72917	336.66473	140.63989
145.41187	344.00800	114.33812
136.27859	344.27472	140.32523
171.04153	338.03287	123.78330
192.47380	359.31299	205.91022
176.19183	369.17273	169.30345
172.79504	369.70145	161.83272
182.10480	364.49286	154.35216
189.35931	378.86566	161.60715
189.44440	367.47803	163.87201
178.99072	375.69861	156.02991
159.45949	368.88925	165.73294
164.01250	385.93521	171.40552
162.51666	374.15485	178.58034
164.95602	375.21185	162.08734
165.05159	375.42130	141.55139
152.39847	376.54108	115.09894
180.15771	373.86575	124.72888
143.24597	379.64844	142.64499

'Ursus_arctos_Z.2003.41.1_L01
1.48155	68.36791	151.75063
32.51545	69.05629	143.38820
39.78228	69.35362	138.12044
30.80275	75.97565	147.19360
31.09153	82.36839	128.19955
21.47889	82.97762	139.07358
35.18004	74.79940	135.07826
29.65280	62.27988	149.57532
31.78152	57.29508	129.05490
22.41699	54.78780	139.10144
34.79820	65.06647	139.38589
54.70123	70.89151	133.31458
84.94883	71.79128	135.44879
63.42689	94.40667	135.62050
66.50495	47.80983	134.28952
8.67909	68.75492	179.94714
31.23589	68.14847	179.46016
33.85099	68.40434	179.30878
39.08919	58.50620	168.16869
35.15371	56.68449	186.00766
27.34261	52.46962	174.34033
40.93617	63.83501	177.06323
37.61939	80.97023	168.87190
33.28392	80.84499	186.35616
25.80687	84.03999	173.95503
40.43636	74.21790	176.97014
56.82431	69.32489	163.20259
87.33243	69.71973	157.49489
65.48980	45.80191	162.35434
64.59194	93.98448	164.36838

'Ursus_arctos_Z.2003.41.1_L02
175.09229	115.37461	153.55368
144.88046	113.29086	142.58020
137.23839	112.90900	136.56102
145.40240	106.64706	146.45184
147.73026	100.77508	127.17123
151.63074	99.13145	139.69115
142.09122	107.14856	133.40976
144.96298	122.36134	146.54408
145.02893	125.55672	126.19431
154.98051	130.96553	139.24265
141.83025	118.63158	135.25803
121.34800	111.67223	129.67628
90.35548	109.22182	128.78456
114.52048	88.94004	132.15401
111.43677	133.52692	130.80681
165.93970	113.51842	180.74123
139.88391	114.15498	178.05428
135.84740	113.49715	174.54260
134.71710	125.41759	166.45850
134.54933	125.86178	183.71193
144.01654	130.38077	172.91393
131.23737	118.52339	173.69250
136.99081	99.87138	168.18324
136.13568	100.42953	183.39609
146.21376	96.74105	174.14008
131.32370	107.13869	173.34782
116.07674	112.24173	160.27734
86.07344	110.12216	152.54652
106.32915	134.65143	159.45030
107.81594	89.00790	159.70163

'Ursus_arctos_Z.2003.41.1_L03
-2.27605	170.21938	160.18513
31.09481	171.54124	144.82440
36.25402	171.39885	138.48486
28.71143	183.11845	148.88966
29.56055	183.94067	129.06609
18.46204	188.73756	138.78270
32.49664	176.09827	140.29518
27.70322	157.36009	148.43558
28.91178	158.71133	128.57907
18.79424	153.30138	137.30290
32.05956	165.58939	140.20407
52.89188	171.22714	132.59045
83.33863	170.86023	128.33977
60.71682	193.57448	131.70755
57.69932	148.07054	132.41754
9.64192	170.84378	185.85735
33.65446	170.72589	180.17235
36.56714	170.75339	178.52983
40.68883	157.97574	168.84766
40.78079	157.93440	186.23404
32.06001	153.46091	176.88321
45.00710	164.61656	176.26642
39.21571	185.94626	169.34172
41.02060	185.15958	186.87651
32.36044	190.22827	178.12750
45.16278	178.79958	176.83583
60.38411	171.30589	163.17937
90.22406	169.29024	151.68246
71.03563	145.86607	160.01208
70.73489	195.74876	160.51459

'Ursus_maritimus_21570_L01
39.34511	-7.18442	40.39354
4.02930	5.20353	45.45531
0.94987	6.49161	43.34275
10.82266	17.45698	46.84527
4.32205	21.28351	64.88907
19.32301	16.79412	57.66383
0.07149	14.87128	53.42518
2.82440	-7.46417	46.04541
-4.34025	-11.39923	62.96325
10.39106	-14.08052	57.65297
-4.94696	-2.74978	52.58029
-19.21215	11.88616	46.71319
-47.42058	19.91565	30.53279
-18.69555	36.89803	44.37848
-33.73206	-8.49246	39.22681
49.37536	-8.45885	18.12758
25.69827	2.57611	4.95062
23.32495	3.34949	4.73167
15.42690	-10.60237	12.79613
25.17711	-11.46742	0.08643
26.87865	-15.32702	10.01408
16.21670	-5.79374	5.20483
25.01900	17.52532	13.59964
32.54545	16.59993	1.11802
35.44714	16.65765	12.41071
22.63951	14.76677	5.20589
-4.71034	10.84843	9.27850
-35.44187	20.31477	0.08031
-21.82610	-10.43016	2.90514
-9.24031	38.28259	6.33958

'Ursus_maritimus_21570_L04
48.82467	6.71650	34.36426
8.64353	4.72078	45.02127
5.26022	4.55326	44.23898
9.97842	21.28741	43.80355
3.33607	22.91638	62.61389
15.68067	27.74512	57.03111
3.74836	12.36860	50.11684
10.98974	-11.27497	42.79923
2.63347	-11.40711	60.30933
16.44068	-16.06503	56.06480
4.31427	-2.92582	50.87846
-18.48470	3.58381	47.59192
-52.25523	2.90722	33.01517
-28.40192	29.97409	39.96854
-26.88766	-22.43429	40.98988
53.40020	6.44259	15.91190
22.43063	4.97466	3.71169
19.63494	5.06208	3.34441
17.86390	-14.38941	7.93671
22.79909	-14.20789	-3.65454
25.73890	-18.58101	3.87218
15.86859	-9.67130	0.16581
14.99163	23.44086	7.86846
20.44605	23.68495	-4.24172
25.28188	27.28624	4.44973
13.57751	18.68485	0.43523
-4.86964	4.16414	3.19551
-38.83680	0.29116	-2.09474
-11.74024	-23.79826	0.86270
-17.29603	30.91997	0.51245

'Lycaon_pictus_1167_L02
-45.53207	27.27608	-97.56535
-62.50117	26.10589	-97.62994
-64.42929	28.32010	-98.07219
-61.91441	25.21733	-104.66269
-62.50638	34.21886	-106.19234
-56.61217	28.39576	-106.81848
-64.38381	28.82335	-101.08410
-62.02859	25.86096	-92.79605
-60.41888	36.44848	-91.27405
-56.55436	31.85616	-91.24101
-64.30721	29.57982	-95.47579
-74.16765	32.85606	-98.93790
-89.61787	33.95413	-98.54355
-75.90248	31.02836	-110.11401
-76.20004	32.43253	-87.18584
-46.96522	11.47134	-96.41648
-64.46420	-0.50102	-96.15662
-68.85193	-3.77182	-96.04957
-68.95049	1.29499	-89.62691
-67.67413	-4.89613	-88.79669
-64.62378	-1.94192	-88.29858
-71.06610	-2.73610	-90.81705
-68.82205	-0.11120	-104.24950
-67.78214	-6.69761	-103.90583
-64.13302	-4.20411	-105.58770
-71.16917	-3.88018	-101.22407
-79.91225	4.30665	-96.42675
-95.10321	7.78972	-96.14063
-85.53504	6.42539	-82.71078
-84.02330	3.14989	-110.01511

'Lycaon_pictus_1167_L03
-154.95892	37.31212	-171.22510
-138.41554	26.96434	-168.26428
-135.98123	27.30914	-168.39531
-140.82417	24.81940	-162.84138
-138.47803	35.77979	-162.02324
-144.10953	33.43581	-161.11861
-135.90520	29.96497	-164.46411
-140.23149	24.37875	-175.77635
-136.23755	34.40578	-177.89812
-143.83514	30.36023	-177.83569
-136.32504	28.76305	-172.59943
-125.28415	29.18025	-169.03287
-110.69257	24.21352	-168.77060
-124.81491	26.66575	-157.56473
-123.72678	24.95556	-180.59848
-159.75760	20.30165	-166.82645
-148.01491	0.39704	-167.46472
-145.12901	-4.71600	-166.86397
-143.03154	-0.37910	-175.62561
-146.84203	-7.23722	-175.54340
-149.39984	-3.70199	-177.68991
-143.66864	-5.81449	-173.65796
-143.41985	0.33222	-160.55489
-147.41725	-7.22775	-159.55606
-149.24129	-2.12862	-158.70416
-142.83772	-5.09121	-161.58691
-131.52094	-1.18934	-167.25871
-115.18983	-3.68670	-166.42087
-122.85510	-4.38842	-180.43906
-123.66778	-2.96963	-152.86728

'Lycaon_pictus_1167_L04
-42.66530	39.73351	-162.26868
-57.99367	24.99620	-163.42311
-59.93292	25.29435	-163.45906
-56.03637	22.82761	-169.71857
-60.06015	33.79794	-171.81442
-55.38099	30.49217	-171.81723
-61.10861	27.04878	-166.47522
-56.53793	22.34302	-157.02040
-60.44220	34.15881	-153.50302
-55.16367	29.64682	-153.38866
-60.37679	26.45880	-160.11258
-72.81010	25.80136	-163.73639
-87.42245	17.07073	-165.39041
-73.03310	21.68934	-176.64694
-73.98951	21.94699	-150.86168
-36.37279	25.53021	-163.45129
-45.63530	-0.44975	-163.65865
-48.36465	-7.50158	-163.60828
-51.34305	-2.70259	-156.89642
-46.98466	-8.90114	-156.45439
-45.09590	-3.29915	-153.89589
-50.35750	-8.18716	-158.81921
-50.37147	-2.33066	-171.33667
-45.74458	-8.06467	-172.06461
-45.04403	-3.13894	-173.22586
-49.54009	-9.15879	-168.35352
-62.26419	-4.87974	-163.95572
-77.51644	-9.25172	-162.78355
-66.64899	-8.13644	-149.83658
-66.24409	-7.80621	-178.94368

'Lycaon_pictus_1167_L05
-157.09949	39.11288	-233.38213
-140.66917	24.74302	-236.46136
-138.95377	24.59279	-236.67667
-142.49144	20.58110	-232.73515
-137.15305	31.95386	-229.35669
-143.56348	28.99746	-228.47105
-137.97487	24.85857	-234.24751
-142.81296	21.63947	-243.34575
-140.83685	34.60745	-246.17110
-145.52260	30.57040	-247.20081
-139.02806	26.73241	-240.81340
-127.36842	26.25886	-238.75826
-112.33676	18.73143	-240.69695
-124.57180	19.95732	-227.65849
-127.02769	24.10463	-251.65125
-162.78038	22.82452	-234.86673
-152.37689	-0.55241	-239.60988
-149.38712	-7.76033	-241.85959
-147.64124	-0.78644	-249.72704
-151.39401	-7.30942	-250.73326
-153.72481	-3.84368	-250.75587
-146.82095	-6.39266	-249.38332
-146.93481	-4.51612	-231.86940
-150.01357	-10.87576	-232.61066
-151.62669	-7.24010	-231.29620
-146.14261	-9.45193	-234.98962
-135.95316	-5.56194	-242.58527
-120.56226	-8.12436	-245.02591
-133.74963	-5.48496	-257.21033
-129.59552	-10.21502	-230.05582

'Lutra_lutra_2981_L01
112.54815	9.93258	-132.45007
112.30818	14.22465	-124.31128
112.49104	14.23741	-122.89104
117.96615	14.99346	-123.33941
119.18347	9.94246	-120.79260
120.06505	10.85077	-124.34294
115.35157	12.77432	-121.69241
106.39340	15.95537	-123.65869
105.03265	8.51545	-121.83395
104.36613	9.31911	-124.98740
108.42303	12.98484	-121.43353
112.25423	16.17646	-116.84122
111.88555	20.65599	-108.81107
120.12375	17.53364	-116.07818
104.03820	16.53654	-116.27824
112.32767	19.65333	-135.67651
111.58904	28.39896	-132.15155
111.40872	32.49694	-131.25694
106.06310	30.06264	-127.82567
104.85707	34.35059	-131.55034
103.72892	31.08275	-132.51411
106.36552	34.63090	-129.02707
117.79308	30.47078	-127.34547
118.85303	35.09806	-131.06030
120.31744	32.73559	-132.13812
116.27220	35.30188	-128.75043
110.91452	33.14454	-120.84392
112.09589	35.99338	-113.15942
103.45095	33.50040	-117.70530
119.44968	34.41666	-118.08296

'Lutra_lutra_2981_L02
69.29462	9.89394	-151.19464
69.38974	19.26625	-151.95638
69.23610	21.18384	-152.98380
65.28117	21.15483	-151.82286
63.38394	20.43802	-157.85184
62.13790	17.24423	-155.98787
66.96396	21.43032	-154.26930
75.48215	19.52202	-152.76810
77.90292	15.67055	-156.85475
76.96152	18.58551	-158.38144
72.60972	21.61572	-155.38914
69.47595	25.99870	-155.23721
70.15882	36.64001	-154.37041
61.08228	27.56977	-155.51187
77.58547	27.34502	-155.56628
69.57578	6.96253	-144.46251
69.21443	19.92812	-138.55511
69.34603	22.80930	-137.80441
76.60989	23.15473	-137.86407
77.67567	21.22120	-133.07188
78.57822	19.08147	-135.87718
75.22198	24.04540	-134.39417
62.19588	23.11869	-139.83620
61.20791	21.06082	-133.85684
59.95441	18.97639	-137.05482
63.88918	23.87350	-135.14948
69.34125	27.08474	-138.38736
69.14192	36.92349	-139.27171
78.35213	33.04298	-138.47485
60.33179	31.39207	-139.23915

'Lutra_lutra_2981_L03
103.69534	28.17034	-144.04172
107.00802	25.30223	-153.80745
106.47434	24.60833	-155.30524
106.97026	29.79533	-157.22244
101.14938	28.89952	-156.95761
103.57791	32.16652	-155.43854
105.46509	27.01788	-156.35077
109.84581	19.72089	-153.38058
104.13568	18.15824	-152.01202
106.78828	18.34022	-149.78928
106.30797	20.84123	-154.35736
105.40466	21.82248	-162.91521
107.07593	18.96951	-171.40480
104.06296	28.44320	-167.37834
107.65717	14.08198	-160.50320
114.82176	30.83508	-144.80370
123.04523	29.72619	-154.59557
126.70374	29.59333	-157.16577
124.27025	22.70062	-156.53888
130.36525	23.93422	-155.56024
127.96814	23.01782	-153.27592
127.42762	23.66050	-157.64656
122.00031	33.15411	-160.40456
127.05984	35.63896	-159.67113
123.17571	36.58504	-157.73657
127.44865	32.52381	-161.60149
123.65184	25.36766	-166.52545
122.67560	20.90565	-173.90848
124.03195	16.41821	-167.70381
121.08206	30.87582	-172.75710

'Lutra_lutra_2981_L04
59.78631	29.65010	-169.87180
60.98729	25.51103	-182.50594
60.17941	25.05560	-183.59949
60.00244	30.40218	-185.52213
54.89963	30.31093	-183.48917
56.55178	32.48061	-180.95132
58.26221	28.09428	-185.18744
62.69814	20.04125	-182.37610
57.01772	18.84515	-180.33133
59.09662	18.89202	-176.84317
59.60566	21.70460	-183.52995
56.22626	22.47813	-189.95657
56.17257	19.76218	-199.89105
55.34671	29.65950	-194.44582
58.99338	15.05343	-190.01266
70.19485	31.84083	-171.33826
76.57113	28.27144	-185.28896
79.05828	27.81512	-188.15216
76.60706	21.47651	-188.36813
82.86435	21.52646	-187.18967
80.51562	20.42563	-185.37395
79.93755	22.79699	-189.92476
74.76923	32.19463	-191.06949
80.14902	34.76139	-191.06039
77.29314	35.88991	-189.53566
78.94875	32.31525	-192.15210
74.74648	24.48979	-195.83263
73.10970	21.23077	-205.50284
74.95187	15.91883	-198.42468
72.77919	30.45457	-203.18547

'Lutra_lutra_2981_L05
106.63260	8.25897	-202.48586
104.91803	16.68977	-201.70438
103.90665	18.35777	-201.39554
106.27594	17.91992	-195.98988
99.82362	16.62027	-193.99776
101.96632	13.28959	-192.08224
101.69120	17.81742	-195.69505
104.73026	18.25165	-205.97696
97.40839	16.19364	-207.66998
99.17421	13.13073	-207.85771
101.94323	18.83820	-204.41170
100.80685	24.81828	-201.16690
102.70518	34.46498	-200.83574
102.61200	25.70254	-192.16412
101.21123	26.23630	-207.79611
114.09299	7.11752	-202.72691
121.69012	16.24483	-203.09776
123.43385	19.34596	-203.33406
120.40359	20.93086	-208.29460
125.82655	18.73059	-209.79803
122.75254	16.56310	-210.33411
125.70151	22.02061	-207.33060
121.14677	20.88652	-196.60242
127.36784	18.81943	-196.21428
124.49023	16.73817	-194.42630
125.32698	22.04584	-200.01053
119.69962	26.07417	-201.91402
119.62941	36.59254	-200.88112
119.49583	30.54645	-210.60265
120.13023	30.31722	-192.86777

'Lutra_lutra_2981_L06
57.67509	6.84782	-221.12537
58.69213	16.29586	-221.83232
58.91980	18.29013	-221.75200
64.28680	17.39156	-222.10431
65.04129	16.18108	-216.26199
66.33388	13.10045	-218.86850
63.31356	17.62120	-219.13811
53.07480	17.72268	-222.00137
51.37808	16.23811	-216.61734
50.42709	13.26486	-219.48997
55.00133	18.35829	-220.00056
59.04718	24.68070	-219.25418
58.90827	35.32741	-221.09756
66.57101	27.06777	-219.17027
52.98463	27.28748	-219.56583
58.06039	6.41453	-229.22549
59.24194	15.22048	-240.40930
59.86520	18.77571	-241.33005
54.19160	21.02329	-238.34734
53.19791	19.10536	-243.89879
52.09111	15.83779	-241.43103
55.28727	21.34387	-242.51016
65.57857	19.78253	-239.64020
66.29828	18.64694	-244.43007
68.17030	16.27215	-242.32294
63.64413	21.00777	-243.18930
60.00826	26.39300	-238.20363
59.16154	35.99406	-238.53079
51.97343	31.78910	-238.57581
68.30334	30.92505	-238.67220

'Vulpes _vulpes _150_L01
0.40998	13.73121	-130.26097
0.35913	20.95551	-134.42203
0.51975	22.20118	-134.09941
5.85108	17.72176	-131.09387
3.24612	19.93806	-135.39587
4.55340	21.61280	-130.35022
2.34861	21.91646	-132.44960
-3.26136	19.88228	-135.99086
-4.67582	20.03605	-131.18724
-5.24356	17.99222	-132.74802
-1.83380	21.96397	-133.26062
0.40086	29.11332	-133.84703
0.91687	36.24360	-136.90358
7.08155	29.34069	-134.84705
-5.96346	29.35041	-134.87589
0.22094	11.82936	-138.99933
0.38989	18.85832	-150.41568
0.51441	20.68344	-153.33499
-4.56414	21.71245	-151.76331
-4.78402	19.57829	-155.58780
-6.03278	18.13466	-153.16086
-2.59192	22.15478	-154.20088
4.84330	21.67919	-152.01382
5.52502	18.69467	-155.07098
6.22656	17.95355	-152.63309
3.12556	21.55428	-154.44623
0.58977	28.54054	-152.99301
0.75072	36.72385	-153.04803
-6.87582	30.96075	-152.99054
7.87080	30.70553	-152.70001

'Ursus_maritimus_21570_L06
50.87051	14.93923	39.91136
32.00151	-5.34976	44.16987
28.91763	-7.49347	48.19199
15.97942	4.46592	46.50204
9.06096	5.87449	67.71951
15.84875	16.11874	61.09933
12.74806	0.01025	57.10711
39.24561	-22.87844	48.23292
42.23246	-30.15419	69.13478
50.10798	-25.48509	57.90474
34.10056	-25.35456	58.54873
15.11289	-19.40105	48.75139
-9.57084	-39.27252	34.93454
-13.55498	-6.13241	43.13720
23.21764	-49.36276	40.70509
50.09859	15.04580	24.79465
37.53097	1.09450	16.44103
35.43325	-0.91688	13.23611
47.56992	-23.80692	19.72741
55.94231	-16.29868	2.47883
58.04350	-19.25312	13.52759
47.55884	-19.78747	11.05951
14.96102	14.84627	20.73337
20.63155	23.43357	1.76875
21.61346	24.27649	14.28494
17.42467	13.62291	10.26274
22.20917	-11.23090	11.97613
-2.77398	-32.42850	4.25092
31.31570	-39.63350	5.88503
-5.33274	2.88141	7.28765

'Potos_flavus_0124_L05
3.31715	12.90509	-20.57782
2.73861	11.37473	-11.83574
2.71642	11.04434	-10.69544
6.70231	11.02399	-11.68389
7.78713	6.02669	-11.36746
7.28916	8.25473	-15.02261
5.80334	9.60428	-10.27013
-0.65525	12.86262	-11.86783
-1.74838	6.37085	-12.12579
-1.41721	8.60658	-15.18981
-0.79007	8.88427	-10.58033
2.62717	9.43756	-5.92851
2.21784	10.18038	1.04964
7.78047	10.36625	-3.16941
-2.98652	10.24237	-4.82988
2.93346	16.70695	-22.14550
2.87052	19.18393	-13.13705
2.57422	20.18329	-10.72399
-2.33678	19.51626	-11.13557
-1.60835	23.23312	-12.14001
-1.81698	20.81957	-14.36619
-0.60103	21.39098	-10.60266
7.75296	19.44551	-10.81767
6.67625	23.52882	-12.23874
7.13802	20.93728	-14.52267
5.46535	21.50853	-10.59984
2.27083	19.62157	-6.77068
2.24526	20.35651	0.65328
-3.69807	20.39138	-2.95127
8.46739	20.25036	-2.49271

'Martes_foina_7342_L06
0.37209	9.07585	-4.45801
0.26796	7.89473	-3.23766
0.19461	6.73201	-2.61865
3.04647	8.24787	-2.84356
4.01559	3.94123	-2.59468
4.57489	5.76834	-4.61918
2.21729	5.65075	-2.49589
-2.45041	8.46820	-3.10636
-2.97306	4.33576	-2.85303
-3.45420	5.91533	-4.28796
-1.66666	6.02513	-2.75189
-0.29719	6.73008	2.44216
-0.81430	7.63486	6.09050
4.09927	6.85399	2.87573
-4.23801	6.70158	1.71025
0.37853	11.98727	-4.25967
-0.01861	19.79231	-3.11127
0.02713	21.04483	-1.98606
-3.08558	19.59985	-2.04978
-2.75840	23.15297	-2.38063
-3.55673	20.77474	-3.45184
-2.42891	21.60900	-1.64879
3.01697	19.57811	-1.72945
2.93005	22.80578	-2.06578
3.71616	20.75121	-3.40084
1.81125	21.32372	-1.11225
-0.64660	21.00280	2.88504
-0.65956	21.13386	6.83096
-4.96789	21.19003	4.16212
4.13185	21.31823	4.53142

'Acinonyx_jubatus_L04
56.44990	25.39577	-5.47796
30.41867	45.35962	-3.47203
29.36301	45.41281	-3.38386
28.46797	43.46473	-12.47788
37.04720	53.46998	-17.81131
37.06268	48.38607	-18.82394
31.37963	50.68503	-12.60374
28.64565	42.34439	5.58404
36.92160	52.06819	11.01657
39.14291	46.82582	11.56450
30.27013	48.98575	3.88940
21.16698	58.36008	-2.22752
-1.23344	70.28696	-1.10966
14.50984	60.42357	-16.17831
13.88153	58.31889	12.01263
49.66663	16.15128	-6.32895
17.97153	15.20509	-4.66747
10.38180	9.56002	-5.21489
7.19931	9.62574	8.09645
3.51339	-0.83024	6.41116
9.99840	3.08166	10.54569
3.38677	5.13720	2.96506
8.11025	9.69709	-18.56640
2.38952	1.10735	-15.21128
9.49452	4.20655	-20.56293
3.17587	6.46902	-13.98207
-4.40033	18.89242	-4.88583
-20.31458	32.43855	-3.42840
-14.12626	22.97453	11.95570
-12.62876	24.51981	-21.25067

'Acinonyx_jubatus_L05
2.61729	46.89003	39.85051
-0.94439	50.24199	8.21565
-1.16241	51.44773	6.67265
7.68007	49.64704	5.62503
14.35605	61.12371	5.42378
15.13595	57.16401	9.39252
7.45739	54.65244	2.93475
-10.90511	48.83258	8.65546
-16.53309	62.33364	8.58969
-17.32624	58.40197	13.27216
-10.74638	56.30801	4.95502
-2.07655	57.79458	-9.69363
-5.01195	51.75392	-30.15035
11.77216	51.44835	-19.97975
-18.10927	52.49263	-16.52419
1.75770	41.30526	39.41916
0.27459	18.50574	14.99463
-0.55672	11.61452	11.29960
-12.73975	9.14358	10.79847
-13.52419	2.08652	16.28740
-14.66411	6.07747	18.03482
-10.32301	3.08572	10.75241
11.09277	9.45489	8.22779
11.58424	0.21167	11.46720
15.38053	4.50609	15.09157
8.25490	2.19494	9.12943
-2.42551	9.45580	-2.79662
-2.82097	9.17543	-23.79163
-20.45807	8.56543	-8.16953
14.07823	7.83746	-14.29383

'Cuon_alpinus_7106_L02
3.82303	-16.08282	270.08252
3.88701	-8.62978	253.13449
3.95380	-8.88817	250.44254
0.15936	-7.25966	253.55702
-2.15883	-14.76853	250.87387
-3.11843	-12.46880	256.16669
0.75189	-10.20214	249.67160
8.59713	-6.81632	255.03824
10.30193	-14.25426	250.16179
10.93198	-14.59457	255.89915
7.54824	-10.00082	249.86261
4.42909	-8.22427	239.67915
5.03699	-2.23601	229.02188
-4.98422	-5.98786	237.25348
14.50061	-5.88924	238.54129
2.81770	-3.90968	273.91983
3.65719	10.56918	262.66443
3.53538	19.65672	258.82248
9.81741	16.47573	259.03223
9.14680	21.22729	262.60663
10.45576	17.72916	264.33179
7.13388	20.65872	258.20578
-3.02279	16.08997	258.36484
-2.65788	21.02664	262.17148
-3.91076	17.80654	263.99759
-0.71741	20.26299	257.69012
4.52312	18.46933	246.59311
4.64590	21.47897	234.81784
15.01241	19.06329	242.01920
-6.50562	18.97784	241.82800

'Cuon_alpinus_7106_L03
8.27475	-18.15968	325.97769
5.91401	-9.78158	307.71667
6.18832	-10.32344	304.61588
1.55548	-9.18394	309.69055
-1.26398	-15.72529	305.08939
-0.35855	-16.22492	310.43961
2.90157	-10.82065	304.36884
11.86700	-9.21420	309.09265
12.84572	-15.51379	304.03436
13.86214	-14.99295	309.42468
8.56917	-10.81095	303.82834
3.96417	-9.98754	294.02118
1.93097	-4.00130	282.17664
-6.33085	-7.52964	291.83505
12.22165	-8.80584	289.99509
7.40328	-4.80106	328.86426
7.40759	11.02120	316.82605
6.66611	19.81197	312.70627
12.92195	15.72930	312.49936
11.88794	20.51093	314.94525
14.56185	17.61560	317.23520
9.81121	19.86697	311.69720
-0.09488	16.08383	313.59393
1.18610	20.74860	315.95602
0.01422	17.38738	319.30518
2.47456	19.84213	312.29385
4.84365	17.65511	300.58078
2.16312	20.49273	288.64307
14.23939	19.75649	292.93750
-7.32904	19.12540	295.34952

'Cuon_alpinus_7106_L04
2.28603	-18.90417	381.74258
4.70257	-11.67666	364.36826
4.76652	-11.15068	362.14456
0.80943	-11.14404	365.40463
-2.04500	-17.66566	362.00848
-2.36839	-17.17109	367.19406
1.21268	-12.67968	360.70956
9.45016	-11.35016	366.68768
12.40553	-17.17718	363.26089
13.46645	-15.96668	369.12405
8.20160	-12.21858	361.90491
5.33925	-11.94337	350.45963
5.34285	-4.21907	338.27136
-3.68085	-9.94947	346.52002
15.53826	-9.57608	348.02002
1.78490	-6.39474	385.16953
3.77420	10.43959	375.60114
4.05438	19.92724	372.58224
10.32146	14.53493	371.98468
9.21236	19.01454	375.92908
11.57310	15.15118	377.88528
6.85201	19.37912	371.76645
-3.32143	13.99765	369.88406
-2.44781	19.61986	374.39798
-5.57388	16.64927	376.24399
0.22772	19.57491	371.60318
4.52939	16.41880	359.03455
5.20825	19.13100	346.07843
16.32946	18.79517	354.00833
-6.64958	17.70606	352.84067

'Cuon_alpinus_7106_L05
2.23802	-19.70275	442.03482
3.31193	-11.84099	421.72223
3.01729	-11.33397	419.86942
-1.58515	-11.31692	423.97913
-5.46879	-18.44620	421.39307
-6.09713	-16.84616	425.56885
-1.19485	-14.79704	419.71341
7.88809	-12.78494	423.65848
10.09597	-18.56377	420.99930
12.53456	-17.74213	426.88821
5.62134	-12.63231	419.91391
2.49164	-13.88570	408.63940
1.42242	-7.03392	395.97086
-7.58089	-10.93761	406.68610
13.31126	-11.49967	404.39255
2.64873	-10.51447	444.26218
3.83058	10.27234	432.01047
4.07307	18.58153	427.10657
10.78146	12.74467	427.20627
11.20835	17.94649	432.74823
12.41850	13.70981	433.14441
7.86103	18.16276	427.23047
-3.41801	12.44566	425.65192
-1.84528	18.78043	430.85880
-4.55205	15.11852	433.23843
0.34558	18.47910	426.69229
3.85831	15.23869	415.92343
4.68012	17.06946	402.58795
15.23265	17.47504	411.43509
-7.35931	17.96751	412.63779

'Cuon_alpinus_7106_L06
-58.43869	-12.49428	78.37822
-57.71240	-8.19217	62.48129
-57.38504	-8.72167	57.69741
-62.33136	-9.11447	62.43031
-64.57001	-16.12651	58.45988
-65.18971	-13.25716	63.60480
-60.75756	-12.04664	57.28362
-50.70615	-8.63852	63.66228
-49.59658	-15.64441	59.91545
-48.08261	-13.64681	64.49547
-53.17736	-11.44173	57.94325
-56.52112	-11.16639	46.98817
-57.11457	-4.28268	35.53546
-66.97785	-8.25511	45.45119
-46.47254	-8.47412	45.15105
-57.74838	-6.55373	79.80527
-56.97708	12.92790	68.48137
-57.64501	20.08565	65.58762
-49.58519	15.56071	63.78940
-49.63870	20.42192	68.94759
-48.52600	16.80362	70.49880
-53.48203	21.63116	64.25206
-64.69683	15.30934	64.47972
-64.48109	21.57955	68.63878
-66.50912	17.82026	71.30517
-62.27299	20.54726	64.17776
-56.97979	18.46876	54.60192
-57.75688	22.59381	42.61612
-45.29948	20.96174	49.16843
-69.60983	19.26821	50.39730

'Cuon_alpinus_7106_L07
-55.73049	-6.38296	128.05087
-55.39626	-2.52757	110.74377
-55.25270	-3.65591	108.09921
-61.58518	-3.23513	111.20601
-62.33534	-10.57187	108.45802
-64.21683	-6.65380	113.40142
-59.09389	-6.82197	106.40134
-48.93761	-1.71197	112.50346
-46.29050	-9.73036	110.31612
-46.03000	-6.44149	116.51589
-50.20591	-4.41549	107.89490
-53.58567	-5.08154	98.98389
-51.62163	2.51303	87.93344
-63.50325	-3.49732	96.95112
-42.07587	-1.66607	99.68633
-55.00409	-0.93602	128.93732
-55.68548	12.22576	117.81838
-54.84502	16.26911	115.01776
-44.16079	16.45075	114.01432
-43.00145	20.44791	120.21368
-42.18566	16.51658	119.16810
-47.08624	19.89166	114.58324
-67.97566	15.56475	111.84648
-69.15732	21.63038	115.97049
-70.28611	17.20816	116.77981
-64.94463	19.65841	112.09958
-54.14354	19.10117	106.30872
-54.91154	22.67861	94.90984
-42.49685	22.23827	102.24631
-66.93275	21.20155	100.21101

'Meles_meles_L04
-144.96852	22.75491	-173.94208
-144.64688	26.20457	-185.12390
-144.58238	28.65588	-186.44850
-139.31966	25.39566	-185.05426
-138.16852	32.50040	-183.01562
-137.91658	30.10408	-180.59738
-140.68300	29.83350	-185.51239
-149.42175	25.76116	-185.59857
-150.86006	31.67871	-183.94859
-150.90019	29.34284	-182.06395
-147.46002	29.11536	-186.02324
-144.19559	30.70955	-192.44974
-144.23119	30.29695	-203.61093
-135.85394	30.54150	-192.71721
-152.81613	30.25158	-193.22046
-144.40979	17.70358	-175.90318
-144.19569	12.09788	-186.85217
-144.05377	9.74402	-189.06250
-150.98096	13.40622	-190.45448
-150.03136	6.87362	-190.60693
-152.79869	10.81748	-187.79391
-148.66591	10.13696	-191.42398
-137.07156	14.45766	-188.60579
-137.65327	7.90959	-188.88950
-137.29865	11.80714	-185.72041
-138.63348	10.66546	-190.61479
-144.19363	13.69262	-195.72444
-143.78542	15.20599	-206.67416
-152.33362	14.22013	-200.63165
-135.31422	14.75806	-200.06175

'Meles_meles_L05
-109.26397	14.65658	-174.76654
-109.08292	21.53138	-181.25424
-109.02711	23.39181	-182.15334
-103.16197	23.19653	-180.27890
-102.24978	28.80231	-177.44490
-102.27454	25.42738	-175.26335
-104.26001	26.50634	-180.34227
-115.70269	22.75694	-180.46884
-116.47147	27.42449	-178.27713
-117.28783	25.69711	-175.82423
-113.12576	26.15145	-181.58788
-108.51939	29.27129	-187.78088
-107.75520	33.54047	-194.32230
-98.82545	29.21643	-188.31133
-115.47582	30.14583	-189.88228
-109.19991	11.37679	-177.05690
-108.09765	11.93808	-187.99458
-107.68390	10.96132	-190.00301
-115.89656	13.74516	-192.36723
-115.77435	7.91356	-193.06467
-117.91948	9.09804	-190.25153
-112.98057	10.14386	-193.46481
-98.77019	12.90269	-189.01205
-98.71623	7.61588	-190.86926
-98.20085	8.54045	-187.54361
-101.66364	10.29528	-192.39584
-107.36731	16.00814	-194.62050
-107.54056	20.23112	-205.11128
-116.01291	16.45791	-199.28828
-97.60179	16.01389	-197.04315

'Speothos_venaticus_Z.2015.96.4_L04
190.65961	220.54610	196.37621
192.21489	224.34998	188.95255
192.31834	224.41853	187.84898
188.59508	225.69370	187.85910
186.61482	219.37325	186.63403
185.43825	221.39133	189.65013
190.03622	223.19019	187.19142
195.49733	226.41638	189.11179
198.25418	219.97072	189.71841
198.43771	221.89651	191.60550
194.58104	223.17606	188.13275
193.08043	223.25688	181.23648
194.37039	224.63902	173.77522
186.49223	223.12206	179.93288
200.24443	223.75243	181.95644
190.28485	232.83485	197.24387
191.37415	242.33200	191.29399
191.66922	243.70090	189.49330
196.56702	241.49101	188.40082
195.94368	245.12291	190.06062
196.99126	242.72273	191.94197
194.57474	244.85503	188.05551
187.39456	241.03172	186.90482
187.15643	245.49063	188.49055
186.01404	242.93233	190.14496
189.75800	245.16978	187.76860
192.75078	242.14391	180.93948
194.26823	241.60280	173.15021
201.33598	240.67615	178.69191
185.86050	240.48090	176.03494

'Speothos_venaticus_Z.2015.96.4_L05
192.23048	254.38136	197.74411
192.88132	257.30859	189.25461
192.96941	256.84692	188.26660
190.29495	259.29758	189.25140
187.75957	252.69273	188.81833
187.43404	254.41692	191.23318
191.61810	256.26227	188.20457
196.67134	259.73810	190.48492
198.93950	253.01711	189.44162
198.86255	254.43137	192.56390
195.62885	256.49368	188.03589
193.20505	256.05771	181.58475
192.59871	258.02240	173.90668
185.74347	257.26532	181.21178
200.56445	257.38504	182.23381
191.71259	268.22327	197.68890
191.80437	276.25909	192.57404
191.77560	278.48981	190.09001
196.55026	275.25656	189.47588
195.88263	279.21442	191.75581
196.64868	276.61337	192.50337
195.46089	278.62943	189.46953
187.20406	275.02444	189.10498
187.60275	278.62738	190.14403
186.24568	277.71918	192.04645
188.93021	277.89658	188.51692
192.78493	275.44174	183.20663
192.45128	275.77710	174.61328
200.45631	276.52203	179.65788
185.00208	276.70422	179.02779

'Speothos_venaticus_Z.2015.96.4_L06
193.47614	292.26660	197.59746
192.92546	292.38885	188.84642
193.04996	291.98434	187.90945
189.37238	294.81085	189.80664
187.46350	288.01953	190.05423
187.21196	291.67761	192.95921
190.55489	291.44565	187.78177
196.05194	295.33310	189.58066
198.05823	288.49634	190.03767
197.68521	291.37003	192.10364
194.48843	291.60718	187.81696
192.28407	290.40619	182.62555
192.14595	291.80322	174.58627
184.53967	291.10239	183.27884
199.74600	292.21957	183.16478
193.03491	299.22467	198.85207
192.90608	309.79138	190.83035
192.92105	312.00070	188.63902
198.01569	309.08698	187.47606
197.83443	312.07397	188.97211
198.25296	309.84573	189.73552
196.06482	311.81638	186.52350
187.55981	309.01205	188.68144
188.04684	312.10501	189.12900
187.73331	310.51248	191.35884
189.54037	311.70950	186.93005
192.73105	308.61542	181.81517
192.12485	308.82104	173.62918
200.08128	309.10205	178.55103
184.93318	309.98666	179.32344

'Speothos_venaticus_Z.2015.96.4_L07
193.59680	328.69299	196.55945
194.99258	324.95474	186.92584
195.18507	324.15125	185.91637
191.30371	327.00174	187.10292
190.52187	319.94238	185.56004
190.02419	322.26492	189.27133
192.72034	323.52359	185.31836
199.17441	327.14435	188.08348
201.09142	320.24045	187.48306
200.07526	323.40845	190.86362
198.55174	323.66837	185.53452
195.54341	324.04114	181.12881
196.05515	326.07925	173.19281
187.00229	323.97192	180.27319
203.40543	324.72684	181.90022
193.89568	334.39804	195.27490
194.55608	337.97821	189.02774
194.59605	338.98975	187.12285
201.94989	337.37033	186.73329
201.98480	342.74808	189.19301
202.01089	338.71326	190.18994
200.83252	341.36737	186.42227
187.75456	336.44046	185.37247
187.14459	341.93408	187.66214
186.57108	338.29663	188.81212
189.41766	340.79993	185.41043
195.03238	337.73499	181.58261
196.13904	337.91415	173.49251
203.57925	339.34814	177.65840
187.25662	338.98160	177.03133

'Caracal_caracal_L06
-167.49791	-23.19472	-56.11027
-168.39027	-9.91453	-54.34581
-168.22197	-8.56855	-56.97031
-173.44955	-10.28384	-55.35208
-173.92497	-10.59636	-61.24653
-175.29578	-13.91355	-58.85297
-170.61786	-9.10131	-57.70921
-163.95544	-9.67077	-55.08924
-161.89136	-9.63901	-60.82609
-161.53523	-12.69821	-59.40224
-165.92490	-8.35128	-57.36067
-168.04448	0.35747	-60.13291
-168.37704	11.24630	-60.06296
-178.37212	3.64431	-60.18660
-158.72221	3.26470	-58.48703
-167.69225	-23.72720	-54.40357
-170.55693	-7.83232	-30.37908
-171.07121	-4.11267	-25.87032
-163.62662	-1.74651	-29.16601
-164.13403	-3.98215	-23.16561
-162.26001	-6.19153	-26.26196
-166.65309	-1.33948	-24.66459
-177.12988	-2.08503	-29.46326
-177.94434	-4.05653	-23.97320
-179.28452	-7.07035	-26.57839
-175.02483	-2.07827	-24.76350
-170.34805	4.58261	-29.37637
-170.37570	17.14585	-32.17373
-160.34956	9.08793	-27.53217
-180.59749	8.54384	-29.00517

'Caracal_caracal_L07
-172.67924	-20.05025	5.61917
-172.03140	-6.54665	6.76217
-172.14801	-5.35272	5.67208
-177.86925	-7.36916	7.42756
-179.09126	-8.47948	1.33332
-179.88823	-10.68164	4.13859
-175.14499	-6.08132	4.65739
-168.37032	-5.99183	7.82349
-164.76401	-8.65559	1.57274
-164.25536	-10.07538	3.55500
-168.94324	-5.56274	4.56444
-172.05759	1.34334	3.13708
-171.70314	13.40581	3.80208
-182.65173	4.36072	3.34860
-162.02716	3.62300	4.27644
-172.72792	-21.07633	8.86666
-172.74748	-4.96451	24.47878
-172.34143	-1.06296	28.07259
-162.44287	1.00945	27.69547
-161.77971	-0.55980	34.95819
-159.68259	-3.83205	31.42043
-164.95670	1.68601	34.14909
-182.18266	1.44877	28.32420
-184.67093	-1.54935	34.84686
-186.31311	-2.85344	31.77420
-179.09531	1.89317	32.61238
-172.25511	4.78315	28.48528
-171.29605	17.47515	26.73703
-162.27344	11.58468	29.62467
-182.50565	11.84292	28.73700

'Caracal_caracal_L05
-163.16225	-24.84915	-115.51324
-163.04050	-11.02259	-116.02235
-162.96945	-9.52992	-118.51540
-167.86974	-11.35597	-116.97684
-168.69679	-11.53121	-122.00178
-169.10855	-14.64977	-119.76856
-165.45248	-9.88552	-118.97983
-158.21280	-11.25743	-115.79058
-157.17274	-11.54212	-121.97308
-156.16737	-14.18413	-120.56523
-159.87978	-10.37059	-118.89149
-163.49121	-1.01631	-120.75500
-164.09097	11.16775	-119.19981
-171.84813	0.82180	-120.28551
-154.35820	1.53060	-119.21538
-163.21178	-23.88723	-110.17519
-162.91125	-8.52538	-89.26999
-163.31233	-4.56268	-85.60394
-156.67923	-3.36948	-89.99507
-157.92943	-4.62700	-84.04060
-156.55737	-7.65449	-88.18604
-160.03497	-2.50633	-85.59650
-170.60071	-3.12158	-89.92466
-168.76086	-6.05129	-83.74030
-170.78830	-7.74302	-86.29349
-167.88809	-3.18293	-84.90279
-163.50946	5.14285	-90.14984
-163.31564	16.98896	-93.19598
-153.69122	9.70785	-90.34290
-173.78659	8.47105	-90.56291

'Lycaon_pictus_1167_L06
-46.91990	37.51577	-249.51329
-63.16759	24.74837	-248.67950
-64.24326	24.42076	-248.64403
-60.85912	22.94833	-255.95978
-66.71107	31.78800	-256.65735
-60.47832	29.72758	-258.88687
-65.78552	26.61113	-252.57201
-59.41599	24.91554	-240.52745
-65.18620	33.37868	-239.09068
-59.18331	32.10591	-238.30615
-65.59318	27.04751	-242.84666
-74.80867	24.71113	-247.69582
-88.66685	17.15802	-246.78722
-76.71407	20.69792	-261.18613
-74.22537	20.82438	-233.38403
-44.31797	30.17591	-249.94049
-48.74318	6.10731	-249.58209
-50.34281	-2.07388	-249.10484
-53.67558	1.00376	-239.31128
-48.64021	-5.39107	-239.90112
-46.22870	-0.84399	-237.34473
-52.60327	-4.05932	-242.81355
-54.04059	-0.16536	-258.84186
-48.38294	-5.47780	-260.60168
-48.86864	-0.97775	-261.68918
-52.81179	-5.39617	-256.23743
-62.20786	-4.46040	-248.45552
-76.16232	-10.63728	-244.30246
-66.65376	-8.67258	-232.92015
-69.07362	-8.72582	-263.14868

'Lycaon_pictus_1167_L07
-156.45267	35.81908	-313.11380
-141.56355	30.13328	-316.38840
-141.25546	28.84456	-316.51105
-143.15671	27.11872	-304.68570
-137.99548	34.84928	-303.89310
-144.25192	32.73615	-302.85721
-138.26140	29.87806	-306.97195
-143.86180	26.83081	-323.57874
-137.89214	35.45396	-324.62811
-143.47885	34.24509	-327.01929
-138.72159	29.83088	-319.85867
-131.67186	26.06280	-314.57492
-119.01827	15.18935	-315.61438
-131.96031	22.60188	-300.57092
-132.43236	22.84480	-329.22473
-160.62375	28.68426	-312.81201
-154.30244	11.91115	-315.16025
-152.77560	7.73983	-314.66132
-151.46278	6.52005	-326.02289
-157.53944	0.87161	-326.09323
-157.31583	7.11836	-328.18298
-152.53561	0.98644	-323.35187
-152.11530	8.04882	-301.32053
-157.75140	1.38918	-301.28723
-158.37534	5.66074	-300.41479
-152.81361	0.76962	-303.68570
-144.58080	3.15446	-314.68921
-131.25648	-5.63780	-316.40842
-141.75679	-3.83878	-329.79941
-140.45932	-2.07776	-299.90109

'Vulpes _vulpes _150_L03
-0.83065	7.37843	-193.24492
0.11998	18.71143	-198.01141
0.01395	20.00610	-197.84262
3.00041	18.10858	-198.90475
4.89481	18.61376	-195.39371
5.63960	15.02185	-195.87851
2.35704	19.94376	-197.18637
-3.68263	17.73709	-199.56941
-4.03203	20.00073	-195.49304
-5.70409	16.73471	-196.64891
-1.86797	20.45205	-197.55951
0.97886	27.21303	-196.98163
1.46759	36.09695	-199.31970
8.24407	28.31910	-198.19278
-5.64771	28.86241	-197.60527
-0.94159	7.00405	-202.78563
-0.05739	17.41409	-213.62134
-0.78717	20.06643	-220.67749
-4.44925	21.05557	-218.51007
-4.57449	19.05686	-221.67053
-5.93261	17.72108	-218.85884
-3.13076	21.22085	-220.94217
4.56781	19.89268	-218.61102
4.17141	18.38586	-221.37343
5.36552	16.25063	-219.30984
2.03232	21.00409	-220.81172
0.59345	28.48209	-217.46448
1.47494	36.55631	-216.58357
-6.14763	33.59629	-217.52852
8.62564	31.83965	-217.32716

'Vulpes _vulpes _150_L04
1.43282	5.03683	-227.80161
2.23516	18.09320	-231.89221
2.29751	19.62439	-232.09467
5.12721	16.85614	-232.38567
6.50620	17.60436	-228.61026
7.38152	13.83919	-230.26416
4.45360	19.01555	-230.92094
-1.60914	16.40326	-232.92574
-2.51653	17.76644	-229.10095
-3.35290	14.76663	-230.49837
-0.11632	19.13718	-231.58586
2.43328	26.36391	-229.47943
3.00372	34.23972	-230.34494
9.43339	27.66681	-230.35410
-4.26093	27.37770	-229.88135
1.52226	3.96214	-233.71648
1.86281	17.73134	-248.53307
2.78653	21.28351	-254.09135
-1.93666	20.99839	-252.02946
-1.48354	19.34860	-255.58261
-2.78330	17.52975	-253.31776
-0.08850	21.83726	-254.24309
7.08900	20.48009	-251.50964
6.14544	19.52050	-255.70157
7.65301	16.88449	-253.61884
5.13198	21.74013	-254.23108
2.49615	27.80754	-250.21631
3.03953	36.64665	-249.59837
-4.72739	31.23998	-250.19525
10.21986	30.51947	-250.25110

'Vulpes _vulpes _150_L05
3.45714	2.80768	-260.95331
2.01701	16.75786	-264.83508
1.99152	18.23922	-264.53268
4.32990	16.09881	-265.66760
5.92513	16.22247	-261.44266
6.48030	12.81433	-263.16113
3.85719	18.15668	-263.77460
-2.11021	14.98983	-266.05771
-2.79010	16.19778	-261.17993
-3.41220	12.95508	-263.88269
-0.38163	17.91548	-263.96106
1.75329	24.80689	-260.78012
1.96457	33.10015	-262.73041
9.34371	26.56973	-262.32144
-4.73256	26.53051	-262.01920
3.72623	1.93879	-265.64154
2.33592	18.13372	-281.82812
2.10404	21.61968	-285.70645
-2.88187	21.79867	-283.60651
-2.30292	21.12515	-287.54190
-2.97739	18.15832	-285.62219
-0.89552	22.70859	-286.05878
6.63640	21.30579	-284.00983
6.56291	20.39038	-287.91537
7.67791	17.98888	-286.82263
4.28477	22.76159	-286.00449
2.43822	27.73057	-282.01117
1.81486	36.22644	-280.39008
-6.11959	31.24887	-281.68491
10.06265	30.94812	-281.53824

'Vulpes _vulpes _150_L06
24.73740	15.67133	-279.90976
23.68094	22.91280	-283.19589
23.49214	23.72458	-283.49768
27.01783	20.56274	-284.78775
27.46536	23.69781	-279.86093
28.41823	18.87195	-280.82748
25.83330	23.25469	-281.70840
20.90327	20.43848	-284.84583
20.45066	23.51901	-279.12863
19.35224	19.03152	-280.84833
22.41170	23.01516	-282.32114
23.40198	29.87708	-283.97739
22.74870	36.62180	-288.01999
30.24943	31.59584	-286.10532
16.70249	31.02846	-284.95554
23.92812	13.40666	-287.12360
22.85704	18.08467	-297.25912
22.37270	19.06563	-301.15292
17.87369	19.85894	-299.08414
17.62913	17.68469	-302.29190
17.11864	16.46995	-300.39490
19.66458	20.31325	-301.15265
26.44530	20.67846	-300.05826
27.44523	17.29893	-303.23810
28.11538	17.74737	-300.51785
24.32007	20.24655	-302.26367
21.75803	26.80846	-300.94598
20.99735	34.37913	-302.03641
14.94920	29.59541	-300.81659
29.11983	30.10647	-302.55933

'Vulpes _vulpes _150_L07
17.26444	9.48377	-328.52850
16.96758	19.71751	-329.80750
16.86435	21.22075	-330.32147
13.63738	19.17326	-328.33035
12.33671	19.86647	-333.45081
11.53397	15.64559	-331.68439
14.28613	20.66247	-330.71136
20.77962	18.97635	-327.76422
21.02635	19.78269	-333.05365
21.98895	15.20091	-330.36832
19.10194	21.01139	-330.84656
17.86407	26.79382	-332.99835
17.98038	34.27271	-332.09583
10.13572	27.74975	-331.56256
24.22905	27.52579	-331.82187
17.81081	9.85651	-325.64459
17.80577	19.56266	-319.80438
18.14245	22.62568	-316.68906
25.15276	24.19270	-316.45306
28.25659	20.58565	-310.65930
28.23792	19.72734	-314.11588
25.19078	23.23607	-312.69339
9.04562	23.04352	-315.04333
8.15288	20.86777	-309.06509
7.26466	19.69721	-312.95654
10.75122	23.68661	-311.64700
18.44916	27.20259	-315.60718
18.69715	36.29409	-315.17590
26.53915	32.09923	-314.70184
9.66476	32.08906	-313.54480

'Proteles_cristatus_PH37.98_L03
-1.50991	33.95953	-0.09716
-1.04983	24.51383	-3.88223
-0.87810	23.79067	-1.81917
-5.60242	25.09006	-2.48053
-6.22529	24.74672	1.38494
-6.42491	26.30601	-1.31849
-4.72415	24.24961	-1.09089
3.18002	24.80237	-2.01696
4.16452	25.41619	1.52829
4.09017	26.80282	-0.49486
2.93626	24.03219	0.09107
-0.92796	15.97582	-0.80984
-1.14154	5.61538	-0.95046
-7.85315	12.65201	-2.57058
6.70836	13.33119	-1.35054
-0.92417	32.10184	-13.14949
-0.05992	23.72014	-18.96498
0.13418	22.62107	-20.06357
4.91405	21.72004	-18.16947
4.63135	22.38610	-22.31956
5.04278	24.13460	-19.73434
3.54327	20.97390	-20.63173
-5.22203	21.89990	-18.86594
-4.69812	22.05891	-22.50953
-5.16718	23.43326	-20.63772
-4.12678	20.89830	-20.53486
-0.04491	14.72074	-18.15451
1.52882	6.06481	-17.58979
7.88068	11.61041	-17.38025
-6.52059	10.80555	-17.90910

'Proteles_cristatus_PH37.98_L04
-9.14281	31.75947	8.48878
-7.06441	22.86480	5.23287
-6.97907	21.92468	6.52554
-11.51154	21.78711	6.57154
-12.27619	21.79461	11.74400
-12.37672	23.26926	9.28112
-10.13760	20.29341	8.92223
-2.72363	23.45435	7.53768
-1.62757	24.39610	11.51858
-2.51976	26.03777	9.63036
-3.15837	22.26729	9.35787
-4.95988	15.27660	8.69171
-2.62192	5.46931	7.65179
-11.32449	11.26549	7.38747
2.50196	15.35344	7.47306
-8.96725	32.59059	2.29654
-6.95502	22.58061	-7.15622
-6.64112	21.30281	-8.40144
-1.13540	21.75454	-7.08975
-1.40744	22.22154	-11.41493
-1.22568	23.56318	-9.25065
-1.57512	20.92790	-9.31473
-11.65988	19.33750	-7.48797
-10.87018	19.95683	-12.18276
-11.79729	21.35847	-9.03978
-10.42346	18.79586	-10.37149
-4.94113	15.14936	-7.83411
-2.88077	6.59575	-8.64797
3.15565	12.86446	-8.46678
-10.93027	9.83208	-8.23462

'Proteles_cristatus_PH37.98_L05
-2.82222	24.09452	3.57468
-1.39385	15.16718	2.41176
-1.35719	13.99333	2.87119
-6.49022	14.42158	3.77418
-6.96888	14.75458	8.31173
-7.52964	15.91617	5.97234
-4.94135	12.92265	5.27534
3.16163	15.91687	4.31520
3.62909	17.06930	8.16825
3.41438	18.26813	6.25122
3.16788	14.79164	6.12275
-0.36451	8.86623	5.84708
0.73010	0.42902	5.14593
-7.91653	7.24908	4.51950
7.14266	9.28566	4.36359
-2.78579	24.29408	-0.32600
-1.54848	15.14483	-7.13035
-1.54665	13.39717	-7.93415
4.70432	13.87377	-6.92940
4.66000	14.54070	-12.12276
4.86267	15.87182	-9.47222
3.59170	13.31434	-9.99917
-6.93696	11.51050	-8.04108
-6.61447	12.47619	-13.24375
-7.85983	14.14480	-10.40341
-4.79719	11.79866	-10.38469
-0.49795	7.96588	-8.84715
2.39567	-0.08539	-9.17262
7.95197	6.24263	-7.66391
-7.20454	3.71888	-8.73954

'Proteles_cristatus_PH37.98_L02
-6.02160	32.05785	9.11111
-4.87058	25.21161	1.46066
-4.54466	23.79349	3.51014
-9.54756	24.41643	3.30801
-9.65417	23.45483	7.08618
-10.17833	25.26544	4.82394
-8.40700	23.07552	4.43200
-0.80438	25.53675	3.82313
0.24401	25.10357	7.47377
0.01258	26.71160	5.96156
-0.85946	23.77677	5.26727
-3.79069	15.88896	3.28215
-2.16646	6.95826	0.19879
-10.37683	11.50776	1.30363
3.98512	14.47950	1.30526
-6.44577	33.87962	-3.24633
-5.02453	27.24059	-11.52456
-4.72065	26.60111	-12.69704
0.35758	25.05502	-11.04515
-0.43708	26.85570	-16.26966
-0.43381	28.15357	-13.48881
-0.54487	25.57252	-14.70055
-10.22776	25.40414	-13.50697
-8.95249	25.92791	-16.87281
-9.55550	26.72812	-15.38981
-9.24354	24.62326	-16.25630
-3.68965	17.24415	-13.66500
-1.28864	8.26242	-13.52523
3.67063	14.84131	-13.85386
-9.46479	13.64457	-14.13211

'Felis_concolor_0409_L07
6.25093	78.89458	-23.56339
10.22169	57.41788	-12.34969
10.65904	54.60668	-13.18738
20.89306	58.23209	-11.81375
22.07224	50.42213	-22.71909
22.19519	58.18009	-22.46397
15.32706	53.10683	-15.48640
-0.29000	55.76441	-11.02522
-2.32465	48.35342	-20.60360
-3.64487	55.19319	-19.82199
4.65864	50.62871	-14.89111
10.65953	41.82996	-9.52613
12.03694	31.54152	5.95881
24.61411	42.02028	-9.90302
-3.73971	39.95954	-6.41924
6.30193	83.02330	-19.04894
9.24808	72.88651	1.19505
9.71392	70.99295	7.22682
-5.90641	69.47836	10.94180
-12.14399	80.54167	12.15738
-12.16644	74.73817	7.02836
-0.91671	73.86789	15.40862
27.71581	68.70132	7.72110
30.74798	81.94482	9.86370
32.43486	80.04814	5.01349
22.81350	76.13350	14.30958
10.92130	65.83825	13.87978
10.81060	51.16125	27.04189
-3.77755	59.90400	21.52671
26.91803	62.44011	19.36987

'Ailuropoda_melanoleuca_Z.1986.19_L03
176.93813	245.76607	189.80704
174.63208	225.60570	164.68707
174.41635	225.68234	161.41911
162.52817	223.53131	163.46977
157.44638	202.85756	163.04039
155.48834	212.45230	175.96852
165.19026	213.09756	162.64423
186.73268	222.05072	161.11411
189.00623	201.64005	159.83105
194.09935	209.73042	171.41626
183.07196	210.35065	160.08414
172.25905	215.45831	147.02295
171.69661	218.07143	119.71265
150.54172	217.76219	138.97820
191.30811	216.14635	132.21317
177.76414	265.56296	181.08376
175.41534	254.11877	163.16101
175.42583	247.95190	162.15059
193.80626	237.72424	157.41437
194.25507	257.39883	161.05722
195.56110	247.55022	167.50786
186.77356	247.07053	156.56573
156.47282	238.87964	159.85274
157.28325	257.00656	163.91414
157.47302	246.57555	170.87772
164.28242	246.82756	158.89197
173.39075	245.22353	145.11494
169.60411	241.95345	119.03223
194.00685	245.04160	133.77832
150.87764	245.75760	138.62518

'Ailuropoda_melanoleuca_Z.1986.19_L04
174.54312	310.53326	191.33458
172.53937	290.39307	168.36623
172.46021	289.23511	164.91261
157.34680	288.21201	164.32393
154.31181	263.45462	161.34995
152.36633	274.91772	176.23062
162.25441	274.68359	164.83795
191.07974	284.66763	165.99733
191.19882	264.05515	164.35030
193.41833	274.01746	176.90538
185.01483	274.39548	164.60281
173.83960	278.82944	150.96973
173.54425	282.27191	124.59348
151.41075	281.61798	142.25848
194.77988	278.46353	141.06389
176.23518	326.49802	185.13142
174.02390	316.94833	166.85193
174.28030	313.79257	165.12160
195.30331	301.66241	163.22983
194.46024	321.47949	164.43633
193.04617	312.40457	171.17932
189.95604	311.65915	159.55238
153.29759	300.84375	161.17752
154.87926	323.02637	167.64915
155.18275	309.64038	172.34479
159.29283	311.13675	159.66162
173.73819	307.87061	151.32053
174.33759	306.90771	124.73956
197.11826	306.67188	141.36507
151.90002	308.81161	141.82309

'Ailurus_fulgens_1802_L05
14.10939	9.66275	-86.81558
3.43246	6.70419	-82.01463
2.42670	6.91963	-81.55741
2.03031	6.51778	-86.49477
-1.45188	12.85619	-85.89359
2.37953	12.02324	-88.42786
0.74207	8.63753	-83.43100
6.70522	6.21363	-77.89369
3.76488	13.85966	-76.15767
7.82629	11.95068	-77.55299
3.25233	9.27836	-78.40123
-2.62872	6.16999	-78.49881
-8.54912	2.04811	-75.61431
-7.72343	4.44882	-84.17188
-1.26445	4.56499	-70.86150
15.08617	5.41690	-86.89170
8.78236	-5.74876	-83.39394
7.31583	-8.93862	-82.76512
9.22016	-6.91694	-77.49478
12.34306	-12.68623	-78.94076
13.30129	-7.84154	-78.87463
8.64262	-10.79013	-78.92860
3.51763	-7.33017	-87.11189
7.00312	-13.12128	-88.61682
7.36206	-8.86924	-90.01642
4.67942	-11.04469	-86.23041
3.20102	-10.68157	-80.53139
-3.51780	-14.47135	-76.92307
3.50482	-12.28413	-72.01630
-3.13525	-13.32735	-85.80228

'Aonyx_cinerea_2908_L06
0.98065	11.80836	-62.39169
0.88617	2.74404	-62.51735
0.82699	1.08011	-63.31688
6.42469	1.74210	-62.58747
6.32993	0.70212	-67.91080
7.45327	3.67952	-65.65696
3.73594	1.23820	-64.92930
-4.30462	1.97536	-63.74712
-3.80635	0.87722	-68.63672
-5.22539	3.87933	-66.42166
-2.11529	0.78961	-65.89404
1.10108	-3.44366	-65.56657
1.33488	-9.73173	-63.30510
6.63918	-6.09511	-63.95861
-4.21446	-6.15218	-64.64476
0.14274	11.21174	-54.39574
0.49992	4.76998	-55.28986
0.61865	1.73645	-54.06265
-5.10002	1.72124	-54.97350
-4.32525	2.66139	-51.64741
-5.28052	4.34084	-53.36000
-3.94767	1.74547	-53.51996
6.49134	2.17427	-54.60148
5.42034	2.94351	-51.08488
6.63067	4.47577	-53.09336
3.94005	1.81067	-53.21539
0.71927	-1.93010	-54.68177
0.71152	-9.21216	-54.02111
-5.86221	-5.43606	-54.15394
7.18697	-5.51309	-53.29161

'Arctictis_binturong_5474_L06
23.06708	10.42995	-9.22732
2.75684	10.58852	-9.46031
0.72852	8.43298	-9.46595
2.81638	11.52871	-4.91133
0.40991	0.35624	-3.59382
6.74898	3.56599	-2.59802
0.47408	5.46518	-6.59217
3.49202	12.05030	-14.32189
1.32160	1.55231	-18.08434
7.53377	4.70635	-17.54231
1.17897	5.90205	-13.77605
-7.82809	9.34004	-10.10686
-19.78675	14.40023	-10.72795
-11.53453	11.72831	-0.17480
-11.79104	13.56732	-20.30491
24.63778	20.49394	-7.58663
10.53679	30.81427	-7.19818
7.59843	33.27868	-7.38387
6.70229	29.21873	-14.05841
8.30064	37.74334	-11.83250
12.04638	32.66942	-13.21439
5.12943	33.86390	-10.50814
5.09801	27.77649	-1.95136
7.72812	36.38468	-1.47478
10.85918	29.95633	-1.53205
4.53471	32.04110	-3.55042
-3.09004	33.18785	-7.97579
-16.03786	36.57402	-8.80851
-6.65602	36.70306	-19.83166
-9.31500	34.54593	2.97565

'Atilax_paludinosus_3253_L05
208.66408	288.30435	221.81064
208.56007	283.81610	207.04314
208.48732	283.96042	206.25392
202.85867	286.43039	207.79454
203.18057	282.51111	207.40565
201.91277	282.24792	211.87413
206.29305	285.30591	206.45282
214.79221	286.29385	207.91060
214.20526	281.52481	206.97110
214.99672	282.02176	211.72569
212.14587	285.24371	206.40511
208.54848	282.44937	200.61375
208.02342	282.88303	192.88387
201.42130	283.98404	198.38593
215.44832	283.64114	197.69534
208.12663	293.57178	221.27914
209.16612	299.24786	207.02515
209.04550	298.68018	203.92068
215.91515	295.45325	203.92120
216.27550	303.12888	205.66171
217.30745	299.17892	207.60275
213.44128	299.08981	203.13162
201.56635	296.45416	204.40756
202.20901	302.79190	205.33719
200.49022	299.83612	208.09303
203.94374	298.76163	203.36269
209.03809	297.90317	199.86848
208.86638	298.01562	190.56374
216.75301	298.93359	195.17979
201.14742	299.46674	195.50185

'Canis_lupus_L07
8.52531	-6.40640	35.65771
19.01167	11.73806	29.43637
20.08585	13.60659	29.16912
22.46442	10.55611	28.60075
26.64778	6.89036	40.74198
24.73656	4.55086	32.25819
26.67215	13.59864	34.71912
16.13810	12.81070	28.26334
9.68346	15.36759	40.35097
9.21970	13.28357	31.55999
15.89504	20.09380	35.80416
25.58734	22.47239	29.44564
32.89679	33.66346	20.52776
39.08738	19.32395	25.40442
16.60357	33.27601	24.74184
7.81290	-6.72675	29.61239
13.59241	3.19600	13.51750
15.48265	6.28718	8.52298
6.25203	12.99241	10.09164
1.75542	7.35016	0.79857
1.34149	7.92546	8.14994
8.88894	11.28566	3.87257
27.40181	1.86815	10.21969
24.48079	-6.00068	-0.06392
25.20982	-5.94786	8.47285
24.35785	1.52991	2.62849
20.78740	13.88932	5.73499
27.93897	26.23363	-0.83155
10.15364	24.36220	0.33686
36.43853	10.63968	-0.04699

'Chrysocyon_brachyurus_Z.2015.177_L07
171.61208	356.94293	172.36554
171.66551	364.39383	152.76993
171.69318	364.41470	149.66641
165.57031	368.68338	154.77219
165.37085	359.86401	150.63406
163.56732	361.03564	159.61858
169.35881	365.76346	151.46848
179.35497	368.16159	154.99463
178.81357	358.61813	151.03403
181.82965	361.46756	158.81288
174.50693	365.73309	151.82912
171.50706	362.83948	141.65459
170.66975	365.46481	126.32754
158.39291	365.12964	136.71623
183.47812	363.74347	135.29105
172.71474	360.45020	174.75607
172.67067	379.62177	155.46227
172.23232	384.70255	149.38269
185.33453	383.54666	148.05872
186.71049	393.89038	151.23682
187.58881	387.15610	153.68283
181.29855	389.66953	146.95192
159.93457	384.12540	148.92828
158.86011	395.17029	151.90483
157.77051	387.81873	155.34053
164.28458	389.85742	147.49107
172.03510	385.62769	140.70175
171.38184	387.57739	126.08354
185.46890	387.74655	133.76385
158.17892	388.66022	134.97754

'Crocuta_crocuta_4215_L04
173.59550	230.72260	181.76189
170.71362	224.71223	161.26817
170.04433	222.18091	158.17273
160.90021	225.21082	164.17105
161.76169	214.51691	160.52000
159.25148	217.13795	167.93097
166.41974	223.25330	160.66663
181.68216	225.24898	161.46902
179.21912	214.66043	158.84885
183.13921	217.08391	165.88589
174.89536	222.83960	159.29211
167.88913	215.41643	149.17686
165.77048	213.12755	130.35004
152.68643	217.69711	145.71304
182.29553	216.37416	144.10725
173.21561	242.00313	173.95537
171.79224	245.41502	157.46556
170.85735	245.04465	153.83325
180.75250	241.80521	149.44830
179.60715	252.06184	149.08670
182.83984	246.78156	154.37819
175.40512	246.00894	147.40884
158.51996	241.58487	152.19467
159.81061	252.76509	152.21826
159.22256	247.01620	158.88696
163.20720	246.97086	149.45955
167.41515	241.38872	142.04730
164.76158	235.71548	125.15849
181.13370	241.04823	132.14793
151.83409	241.31856	135.89906

'Crocuta_crocuta_4215_L05
166.29483	278.69797	174.44672
167.28874	274.03592	158.69510
167.53612	273.01279	155.70021
157.23788	277.09674	159.58418
157.58861	265.71518	159.32484
153.89194	269.06552	165.08746
162.99379	274.45920	157.92480
180.13486	276.81146	161.56732
178.58578	265.49542	160.36488
181.20319	268.30927	167.87756
173.62228	273.85461	159.06786
168.28520	266.39542	150.48750
169.16495	263.68063	132.87276
153.97777	267.53604	142.73022
182.76361	266.57440	144.53772
166.41080	282.94608	175.19690
166.88139	290.82111	157.20737
167.34894	290.49570	153.51498
181.12267	285.18210	150.84470
180.27635	297.19586	152.16974
181.09740	292.11243	156.79010
176.61478	291.48154	147.87267
155.51146	285.23984	150.58833
156.20541	295.32730	149.08473
153.56142	292.51050	155.84683
161.08095	289.74487	147.56680
168.35777	288.90097	143.02678
170.36473	283.27560	125.14235
183.42795	286.76218	134.70535
154.70294	286.34256	132.14311

'Cryptoprocta_ferox_EA36.08_L07
198.37657	350.85580	199.84149
198.35031	354.10812	186.36678
198.63654	353.59525	181.92351
191.80270	353.66492	185.01828
192.94633	345.47037	183.26189
195.36374	351.48331	184.15546
190.51935	346.48901	187.29369
205.05045	351.73660	186.47198
204.70050	345.60791	184.09085
207.25818	346.53207	188.74763
202.39935	351.02362	185.13718
198.71129	352.00491	177.00644
199.09947	357.37335	166.08539
189.35912	353.63263	172.58510
207.66547	354.54037	172.11990
198.37579	354.33417	200.22859
197.91237	365.96115	190.33035
198.03723	370.63574	187.12309
204.63477	368.32092	186.39294
203.25087	375.59506	189.98341
205.21600	371.22522	189.83464
202.41127	372.84702	186.75035
191.59380	367.17752	185.06593
192.33060	374.76349	189.36847
190.38344	369.46649	189.56764
193.65288	372.77872	185.78986
197.56354	373.59134	180.08975
197.44824	376.01514	167.35420
209.01334	374.42590	174.72398
185.40576	374.29956	174.13080

'Cynictis_penicillata_6730_L07
180.96796	245.52771	198.35602
180.65819	246.24699	192.70175
180.66583	246.55794	192.14944
177.35159	245.31004	194.11166
177.51904	242.52945	192.81331
177.12201	242.98167	194.78212
178.51411	244.55992	193.07600
184.16846	246.15887	193.96414
183.88310	243.19182	192.67746
184.45583	243.65414	194.66556
182.79478	245.29074	192.89456
180.74078	244.81831	189.23199
180.52266	245.72086	186.27563
176.49004	245.26616	188.53165
183.77702	245.79465	187.82092
180.76494	249.16098	198.43733
180.46571	252.30261	194.25208
180.38486	253.05418	192.77242
183.64313	253.30426	192.74141
183.68961	256.79321	193.49939
184.29019	254.83818	194.12354
182.72968	255.23686	192.38307
176.88118	253.08977	193.14688
176.87347	256.57593	193.59596
176.33716	254.41757	194.46561
177.78844	254.80925	192.70811
180.13103	253.54332	189.86446
180.07628	254.30367	185.92914
183.96814	254.90433	188.09099
176.23137	254.68423	188.26831

'Felis_silvestris_L07
30.84573	-1.53919	4.14175
22.65326	-1.90921	8.36330
21.62908	-1.00675	8.94262
20.62302	-1.01020	5.73706
24.26137	0.93961	1.82924
21.39437	-1.79944	3.21882
21.59002	2.41683	4.19556
23.41696	-2.06330	10.64317
27.34501	0.40646	10.87060
25.09045	-2.96222	11.89190
24.75952	1.06448	11.96373
17.33834	2.76121	11.14680
11.22235	2.27809	13.92992
12.77232	2.44212	5.69985
18.19881	1.40192	17.58978
30.85659	-4.56660	3.77745
21.53278	-13.80016	6.83514
19.13734	-16.18859	7.64777
21.35679	-16.60785	14.20020
22.88527	-23.78661	13.42291
24.75871	-20.28873	13.60749
19.73086	-20.51924	13.28489
15.12942	-15.23728	2.12340
16.42428	-21.71581	-0.55427
17.32703	-17.65180	-1.04673
14.59997	-19.30651	2.96063
14.86127	-15.90043	10.05514
8.07295	-15.66106	13.47531
15.19614	-18.03963	18.04775
8.80927	-16.45282	4.33788

'Genetta_genetta_1488_L07
196.18559	271.61536	186.41660
196.61357	276.02673	180.25926
196.58905	276.44434	179.18045
192.98308	275.77283	182.02591
193.17288	271.75372	179.16623
192.56982	272.16589	182.57423
194.70639	274.04602	180.01656
200.00392	275.04034	181.98592
199.86710	271.66003	178.87947
200.13567	271.30212	182.14760
198.13443	274.85672	179.87784
196.51285	276.39288	174.12810
196.39014	280.03839	170.45650
191.85114	277.62769	174.32111
200.84666	277.82700	173.35489
196.12169	273.43390	188.19290
196.65640	285.14789	185.39490
196.64232	287.84384	183.52161
200.30661	285.96152	184.12387
200.21823	291.43088	185.98389
200.72305	288.04248	186.74174
199.53261	289.17410	183.79723
192.55026	286.94089	183.67697
192.25508	291.88571	186.49388
191.81581	288.19287	186.71471
198.90176	290.36621	186.10782
196.62459	290.73334	179.76271
196.64355	291.98807	174.49297
202.18494	291.18234	178.02567
190.53815	291.33002	177.66302

'Genetta_tigrina_3824_L07
188.51163	273.51721	185.67320
188.46143	273.28668	183.55869
188.48952	273.13495	182.38583
185.25768	274.86642	183.63316
185.24443	269.62183	182.53059
184.55867	270.84909	185.99991
187.14946	273.46625	183.43350
191.25223	274.30212	184.85527
191.31528	270.48651	184.02472
192.12271	270.76538	186.82434
189.85732	273.40137	183.89032
188.33455	272.13892	178.48615
188.35190	274.00427	173.42253
184.06668	272.61069	176.72144
192.56895	273.60172	176.99939
187.81801	277.77930	186.66046
187.99872	280.79062	184.95090
187.92288	282.61240	182.43636
191.20491	282.78055	183.69644
191.00867	286.63300	184.82034
191.78052	284.24329	186.62054
190.23070	285.43231	182.54268
184.15334	282.35278	183.09746
183.80621	286.47629	184.48932
183.52747	283.33502	185.55043
185.29436	285.13513	182.15962
187.58275	284.05743	178.88403
187.94057	284.30902	173.83032
192.44841	284.87192	177.67317
183.06804	284.51843	176.41333

'Herpestes_ichneumon_7344_L06
7.79957	5.11845	56.81955
1.43432	2.15270	56.68999
0.80272	1.84449	56.71716
1.83414	0.16845	53.67515
-0.28270	5.89476	53.14122
2.34842	3.68795	52.98410
0.36103	2.84892	54.71395
1.84406	1.01931	60.42094
-0.08641	5.71461	60.77523
1.85841	4.66340	60.88163
0.45771	3.18081	59.51504
-3.28799	2.21038	56.92974
-7.52502	0.22513	57.14486
-4.53663	0.66682	52.61114
-4.08497	1.46022	61.45248
9.57693	0.67066	56.53455
4.17910	-3.17716	56.72812
2.79713	-3.92412	56.74412
1.46962	-3.13584	60.85442
3.83458	-7.08180	61.02215
4.70722	-4.22558	61.39855
2.01475	-5.64708	59.66022
1.60635	-2.76307	52.49267
3.55374	-8.11135	52.35949
4.52095	-4.54185	51.93452
1.97711	-5.75990	53.52003
-0.70401	-5.23771	56.79030
-5.67455	-7.31530	57.12980
-3.48183	-6.40856	61.80585
-3.48169	-7.42342	51.81440

'Leptailurus_serval_Z.2004.155_L07
-3.13745	76.45953	-101.26970
-5.79524	92.37556	-101.53493
-3.87961	93.63046	-101.53030
-5.73762	91.94453	-107.37873
2.29775	92.15076	-106.96391
0.23456	87.88287	-108.47298
-3.52283	93.05766	-103.99175
-7.12934	91.82356	-94.76470
0.42543	92.51079	-96.08618
-0.54871	88.90862	-94.81594
-4.11406	93.09126	-98.47689
-0.76219	101.24249	-100.66903
-2.31579	111.68238	-100.19558
-1.48163	105.08276	-109.04277
-1.66153	105.78371	-92.54762
-5.16434	75.06573	-100.83640
-18.18534	90.60870	-101.88709
-24.19682	96.72015	-102.11013
-25.40585	96.75356	-93.06907
-33.10734	95.18055	-92.18580
-28.55268	91.84460	-91.06742
-30.50919	98.52036	-94.61424
-24.10562	98.10580	-110.99136
-30.60646	93.78252	-113.11201
-25.13106	92.79957	-112.99515
-29.49496	98.55909	-110.46800
-25.21457	101.02749	-101.22837
-24.82896	113.98413	-101.61368
-26.51841	105.69801	-91.51839
-25.26738	106.10342	-111.65201

'Lynx_canadiensis_Z.2001.117.9_L06
155.48997	113.67207	218.95287
166.10107	105.96072	217.76582
168.81850	107.46595	217.97089
165.14589	104.70188	222.59921
170.66711	110.55887	223.74829
166.42046	111.06630	224.40501
168.33670	107.39146	219.81870
164.77835	105.78858	213.00574
169.35849	111.11002	212.41743
165.58681	111.20510	211.91991
168.25432	107.44208	215.86395
178.32570	102.87115	217.66656
184.94513	95.72994	217.62996
179.79913	100.07292	225.90158
179.34106	100.33669	209.37462
151.94617	110.15443	218.87640
148.36552	81.95558	217.92236
150.13414	77.24816	217.95184
150.49567	76.79553	212.73737
147.01913	72.36029	213.20905
147.07524	76.56351	211.65390
149.45654	73.78848	215.20204
151.33673	77.51836	223.76811
147.08899	72.81553	223.60030
147.31403	77.35288	224.71524
150.28294	74.65527	220.65134
158.62183	72.45354	217.56665
167.85518	65.61954	217.27226
161.34280	68.70324	208.37775
162.72826	68.42147	226.82359

'Lynx_canadiensis_Z.2001.117.9_L07
161.70345	112.09306	293.11606
172.69513	105.50244	291.53247
175.57127	105.90378	291.54266
171.21259	102.99857	296.98071
177.68300	110.97373	297.28259
172.61761	109.78246	297.77234
175.45546	106.94975	294.01166
171.43637	103.71984	285.61990
177.27260	110.03310	285.35178
172.76462	109.75809	284.51587
175.15649	106.36695	288.38553
183.64102	102.78590	291.66437
190.29745	94.30119	292.22577
183.54820	101.35886	300.90958
184.13806	99.38939	283.00525
159.34654	106.36250	292.97382
160.15533	86.37743	292.79071
161.16666	81.61681	293.11844
161.48535	80.28963	284.42050
156.82555	75.81247	284.85248
156.88831	79.56467	282.73581
160.47688	77.13028	287.56323
162.34441	82.10844	302.12985
156.97894	76.83186	302.73849
156.82109	81.10290	303.51178
161.07759	78.57100	300.14526
166.00002	77.62383	294.16006
175.26591	70.60894	294.14844
169.25653	73.24406	284.29752
169.81653	73.89537	303.51108

'Martes_foina_7342_L05
-3.02828	5.43098	336.57712
-2.80129	2.71988	335.17709
-2.66767	1.77495	333.52618
0.56785	3.07455	334.74634
0.63473	2.47423	330.63528
1.00458	4.47523	331.51254
-0.98214	2.09480	332.71707
-6.20472	2.88329	334.15863
-6.25472	2.24559	330.34213
-6.76204	3.79397	331.88962
-4.55849	1.93373	332.36816
-2.55072	-2.30849	333.15723
-2.23082	-6.11283	334.22061
1.72824	-3.01357	333.75165
-6.27290	-4.11509	333.82327
-3.02755	4.84652	340.12674
-2.96779	2.79797	344.74048
-3.02828	1.36322	345.96567
-6.15275	1.25992	344.30801
-6.46683	2.38700	348.04529
-6.98887	3.86259	345.64246
-5.68657	0.52326	346.56567
0.46613	1.08390	344.14734
0.71091	2.52101	348.21094
1.17655	4.02708	345.86850
-0.06477	0.62843	346.75540
-2.79936	-2.55268	345.95377
-2.11605	-6.68767	346.38501
-7.41554	-3.89624	346.45090
2.24821	-3.73557	346.65872

'Mustela_putorius_7203_L06
38.69881	-52.35788	151.18074
38.82069	-55.12098	150.10060
38.91412	-56.66837	148.47324
42.56448	-54.64136	149.68216
42.34115	-55.45156	145.50996
43.20854	-53.08884	146.84456
41.01398	-55.56778	147.93103
35.40702	-55.07231	149.36526
35.49637	-55.44792	145.36349
34.60248	-53.58439	146.63318
37.00616	-55.68422	147.95131
39.07312	-59.45683	147.52235
39.42609	-63.20701	148.74413
42.97520	-60.25010	147.77414
35.26031	-60.85205	148.06485
38.28449	-51.50625	154.54742
38.82984	-54.52525	156.87903
39.08515	-56.61679	157.70665
35.16157	-56.32523	156.72173
35.49990	-56.28083	159.84067
34.39262	-55.26045	158.15280
36.22794	-57.07555	158.16910
42.89048	-56.01919	156.76019
42.81039	-55.98843	159.90001
43.63566	-54.70163	158.18039
41.86593	-56.72068	158.14119
39.16464	-58.99236	157.27283
39.36144	-62.76001	157.42630
35.54082	-60.37867	158.07744
42.86071	-59.92387	157.99384

'Mustela_putorius_7343_L06
47.98269	-47.94791	67.53038
48.20345	-50.53009	67.40276
48.19141	-51.81265	67.10449
51.25444	-49.68641	67.44716
51.21447	-51.04984	64.55393
51.93999	-48.74660	65.11275
49.65650	-50.84998	67.09034
45.12082	-49.65558	67.57141
45.15139	-51.10887	64.78652
44.43020	-49.13333	65.02527
46.10838	-51.03831	66.73635
48.16917	-54.40853	65.89053
48.29732	-58.11700	66.92146
51.50963	-55.65454	66.31817
45.00791	-55.83894	66.29436
47.96285	-48.22915	70.50879
48.07310	-49.83359	74.76762
48.13012	-51.91831	77.27539
45.11140	-51.44970	76.59427
45.10458	-50.18217	80.23338
44.70658	-49.21066	78.35183
46.16182	-51.60708	78.93441
51.05305	-51.37359	76.75504
50.66191	-50.20036	80.32687
51.10288	-48.99548	78.21944
50.02861	-51.55861	78.69832
48.10096	-53.99991	76.97190
48.03720	-57.92427	77.59352
44.39295	-55.57459	77.63905
51.85587	-55.56020	77.66673

'Mustela_putorius_7343_L07
47.50193	-49.07029	85.18723
47.41468	-51.94997	85.57686
47.56158	-53.07203	85.23091
50.32120	-51.36214	85.77822
50.78070	-51.87512	82.33572
50.80612	-49.99891	83.68906
49.58587	-52.29641	84.26286
44.56226	-51.40553	85.42224
44.69149	-51.83408	81.98999
44.25449	-50.01790	83.10881
45.69440	-52.45563	83.77074
47.71248	-54.75299	83.71887
47.63627	-58.58839	84.75957
51.05194	-56.01782	84.16414
44.62447	-56.20702	83.90172
47.42072	-48.85082	86.32682
47.07564	-50.83442	90.11967
47.09457	-53.16928	91.85303
44.06796	-52.97128	90.96095
43.77110	-51.84314	94.14539
43.40947	-51.27130	92.12135
44.68134	-52.94255	92.94962
50.47717	-52.89182	91.02364
50.36272	-52.21709	94.76987
51.16328	-51.08566	92.63265
49.34418	-52.90377	93.04163
47.32753	-54.73059	91.75044
47.52902	-58.31870	91.86975
43.99757	-56.40368	91.91230
50.75602	-56.24485	92.23878

'Mustela_vison_0147_L05
-4.60664	-13.83997	-43.02502
-8.46496	-13.48016	-42.98923
-9.23856	-14.12444	-42.97266
-8.16176	-13.37078	-39.96700
-8.75496	-16.50779	-40.06069
-6.63712	-15.76461	-39.52592
-8.62600	-14.06852	-41.48495
-7.94171	-13.18609	-46.24077
-8.72496	-16.09761	-45.96761
-6.66076	-15.82851	-46.59122
-8.72796	-13.56979	-44.82163
-12.81463	-14.57568	-42.93401
-16.20568	-13.22668	-42.92347
-13.96369	-14.23264	-39.92502
-14.26649	-14.13421	-45.94457
-4.13363	-11.73009	-43.18484
-7.62709	-3.66149	-42.87114
-9.04602	-1.85094	-42.94999
-9.16748	-2.52006	-45.10871
-7.95903	-0.25360	-45.22947
-7.16747	-2.24331	-45.81717
-9.15846	-0.72610	-44.10321
-9.10140	-2.61987	-40.31924
-8.11647	-0.31529	-40.14728
-6.89202	-2.27744	-39.65008
-9.14986	-0.76043	-41.62737
-12.40424	-2.77235	-42.62188
-15.87262	-2.61273	-42.27004
-14.15235	-2.09694	-46.07076
-13.87959	-2.08993	-39.22650

'Mustela_vison_0147_L06
-3.77082	-10.76083	-28.51784
-8.26657	-10.16028	-28.20708
-9.17687	-9.46023	-28.20426
-7.65404	-9.72498	-31.41523
-8.18528	-6.98961	-31.17738
-6.07178	-7.77166	-31.65500
-8.41169	-9.50064	-29.76659
-7.31894	-10.25658	-25.28398
-7.82702	-7.48290	-25.44549
-5.49872	-8.28928	-25.08649
-8.32826	-10.02225	-26.62506
-11.29019	-8.12603	-28.15182
-14.88345	-8.51872	-27.87852
-12.78787	-7.94500	-31.00353
-12.61741	-8.55087	-24.80169
-4.13552	-12.99419	-28.34173
-8.63768	-16.53309	-28.32673
-10.87199	-18.03326	-28.44817
-10.61115	-18.16744	-25.35002
-10.32694	-20.98428	-24.98670
-8.86382	-19.37895	-24.30231
-11.01006	-19.97576	-26.38624
-10.78000	-18.30428	-31.58996
-10.13789	-21.41040	-32.18087
-8.86659	-19.63428	-32.67085
-11.13267	-19.54810	-30.38446
-13.17940	-17.63964	-28.31410
-16.71950	-16.62117	-28.07634
-14.54588	-17.56458	-24.75403
-15.30221	-17.70182	-31.82991

'Nasua_narica_5542_L06
185.76505	241.78476	135.82224
187.90845	242.92215	122.32717
188.05376	242.57593	121.31852
183.04080	242.94296	123.39723
183.34853	237.46371	121.84184
182.25291	238.43028	125.95271
185.91350	242.67313	121.79408
192.66113	242.39430	124.98798
192.42699	237.46117	122.75848
192.55852	238.15274	126.94249
190.62286	242.54401	122.40903
188.66420	241.68611	116.23426
189.45213	243.61543	108.94001
183.06479	243.16179	113.37120
194.83607	242.95894	114.06747
185.79834	245.78473	136.80717
187.85233	251.68195	125.95235
188.25706	253.12567	122.63749
194.10551	253.13507	123.18845
194.60034	258.39517	125.43663
195.59367	255.03133	126.98009
192.92093	256.40854	122.27145
181.98334	253.18137	121.90189
181.64162	258.19809	123.70210
179.85565	255.36707	124.96012
183.92912	256.43826	121.21979
188.98236	255.26071	117.79290
190.10959	256.56583	109.55103
196.50710	256.61884	115.15956
182.44279	257.32214	113.17147

'Neofelis_nebulosa_Z.2001.008_L06
160.39214	237.53757	155.95900
159.54884	237.13477	140.08232
159.38368	236.63429	138.75569
152.58746	237.83018	141.39407
152.74463	230.84579	139.27063
151.12613	231.33049	144.24710
154.89217	236.34650	139.43503
166.73085	237.52017	141.59418
166.22751	229.60245	139.03705
167.25623	230.36157	143.31697
163.69508	236.88716	139.48502
159.45299	233.10805	129.76663
159.43655	233.94165	118.42018
150.84979	235.07195	125.12916
167.95601	234.34692	125.29856
160.98106	241.05829	156.37242
160.42177	256.97760	141.26340
160.35188	259.31436	137.96286
167.60358	258.48019	136.87280
167.33412	265.38077	137.99918
168.71466	261.51086	140.76700
165.50452	262.46310	135.53049
152.35986	258.62476	137.07205
152.47182	265.26233	139.61317
151.93169	261.08679	141.26312
154.09460	262.54309	136.35558
160.27426	260.15005	128.22595
160.63683	260.29120	117.31754
169.24890	261.11972	124.51868
150.80457	261.74323	124.35353

'Neofelis_nebulosa_Z.2001.008_L07
161.15495	286.32333	157.66142
160.93565	286.15137	141.46225
160.99583	286.15436	140.23735
152.47180	287.98166	141.59959
152.86674	279.41238	141.30472
152.44769	281.79333	146.05991
155.73840	286.63971	140.01312
169.41920	287.01831	142.36974
168.88513	279.53021	141.20947
169.18042	281.98401	145.62300
166.11702	286.59109	140.09113
160.76595	282.58661	132.96095
160.88753	283.13177	121.49400
151.97980	283.62808	129.43785
169.36943	284.45435	128.53500
161.60020	288.79944	157.99152
160.65988	299.31088	143.31122
160.56325	300.69052	140.51413
170.80769	302.79208	138.44604
170.66376	309.76575	140.46748
173.44315	306.61938	142.73930
168.10411	305.65991	137.79245
149.43631	301.83975	139.81534
150.48001	309.31088	139.96619
147.93306	306.19342	143.24507
152.82607	305.04526	137.86682
160.70576	303.63559	132.38493
160.05765	304.88959	121.64209
169.21663	305.46683	127.40078
151.40828	305.39551	127.48595

'Otaria_byronia_Z.2004.179.1_L02
180.41112	129.80801	137.92267
179.14703	111.36619	119.13587
179.10397	110.14769	115.77849
171.08830	106.46904	116.23990
165.55228	88.42404	119.21120
165.18164	98.98071	122.93250
171.32028	97.08665	113.78113
187.86574	106.20005	115.01537
193.31290	91.18675	116.76235
194.76729	99.88142	120.95071
187.09409	98.36678	112.49577
178.67378	93.57426	107.19127
177.45160	97.39630	74.84115
163.08420	93.07731	92.58840
192.41388	93.88963	90.12323
178.95674	144.61206	135.51585
178.08411	144.26878	119.04828
178.22229	143.19772	116.74321
189.96469	140.83479	113.38146
189.37384	152.32759	116.61256
194.13391	143.59216	121.13719
183.57425	148.43892	111.14584
166.20653	139.25459	116.39718
166.90967	150.90814	118.54287
162.90562	143.82307	123.76337
171.88330	145.78754	112.67181
176.78412	134.23302	106.06289
179.16064	131.04146	77.72162
194.05479	132.00154	92.00858
161.48805	132.16008	91.15758

'Otaria_byronia_Z.2004.179.1_L03
186.02753	204.43022	136.93138
183.72246	184.86263	118.57184
183.27765	181.57701	115.05942
175.20477	181.22141	117.29805
170.71469	164.78523	121.55664
169.64783	173.54359	125.59068
176.15286	172.08041	115.07437
193.76503	183.13614	113.96759
198.62131	166.40622	116.40131
201.10052	176.19040	121.55496
190.80548	173.96021	112.66127
184.14384	166.94115	109.10500
179.89899	166.97905	78.29351
167.85913	166.05786	93.11488
197.07086	166.82632	90.37018
185.47647	219.45415	133.96896
183.23875	217.94806	119.10699
183.13953	215.10558	113.82895
193.16095	213.88538	109.44462
191.42719	227.74251	109.73338
197.84126	221.27933	115.47337
187.28148	220.36470	107.48161
170.75439	213.72314	114.13705
171.10451	225.21754	115.67458
167.86261	218.16786	122.37495
177.30762	220.89963	109.91228
181.74429	206.59932	103.86899
178.16377	201.89862	74.95161
196.61539	204.47061	86.21527
163.08644	202.80341	90.65561

'Otaria_byronia_Z.2004.179.1_L04
183.66782	270.33682	143.94946
182.25777	251.66016	120.90982
182.44353	248.54802	117.59373
171.32826	249.49725	120.51151
169.38864	235.32886	119.56927
166.36661	239.79410	128.56406
177.03867	243.23643	116.72849
191.07611	251.54237	118.11243
196.09634	235.04250	119.39139
199.03658	241.81458	125.91130
189.34006	242.78099	115.88074
182.86526	237.49149	111.14545
182.80147	240.22437	79.74769
168.15036	237.33284	98.27545
196.72974	237.18855	97.11617
183.32318	285.51306	143.09554
183.13232	286.75522	128.10478
182.61565	284.33304	121.33812
192.77954	282.34192	118.65247
192.92212	293.61758	123.16710
198.46748	286.13126	126.18875
188.74527	289.50266	117.13016
172.06363	282.15851	118.37395
171.25009	294.33810	121.45902
166.52036	288.22076	125.69632
177.16891	289.53879	116.79578
182.57233	276.29236	110.34881
181.65083	273.68860	80.03248
198.40536	275.61322	97.24667
165.06839	274.65393	95.68315

'Otaria_byronia_Z.2004.179.1_L05
187.46936	327.78540	150.27888
185.48672	316.21362	124.99310
185.35004	314.55499	119.64586
176.15239	316.07675	122.54314
171.62656	299.94598	122.16079
169.45163	310.16223	128.84628
179.03217	307.90366	118.79707
195.09862	316.57031	121.80167
199.73328	300.18750	119.91525
202.32611	308.96835	127.07441
192.75970	307.81625	118.50810
185.68495	304.60565	110.74918
181.77350	314.08624	83.58196
169.10791	307.31195	100.91376
198.68126	310.31555	96.77562
186.11411	342.52698	148.99641
184.54387	345.91248	133.44601
183.74931	344.19165	127.65574
194.79617	342.99979	123.44011
194.89529	356.13022	128.33212
199.35236	347.99271	130.36591
189.54562	351.87979	123.07388
173.02432	342.58084	126.64348
175.66640	355.02957	128.15829
171.85370	348.76962	134.05505
177.76073	348.39725	123.78915
182.95129	340.00253	116.94779
180.73399	340.40976	86.67836
198.99774	340.72083	101.66818
165.44531	340.12363	104.27448

'Panthera_leo_L07
-140.81046	67.26012	82.72025
-120.76061	43.57896	108.77123
-117.88073	38.49974	111.54637
-137.41336	38.74236	117.33504
-126.91583	62.25320	133.38501
-143.42180	59.06452	115.18460
-122.26317	45.06841	120.29951
-111.48827	42.94296	93.62696
-99.65279	61.23994	109.17352
-112.83717	61.01977	89.23567
-110.76379	45.09674	110.43209
-106.02048	43.24663	124.31731
-89.21595	21.23074	142.27774
-119.64520	31.14632	146.84888
-84.35889	34.67913	115.60677
-143.56190	55.74955	77.84669
-132.79752	15.45710	90.92185
-130.64328	4.71003	94.89656
-108.07600	13.25698	84.26028
-119.55150	-4.85190	64.50774
-112.45348	13.89647	67.06547
-120.32939	-0.47998	86.25017
-146.05557	13.82860	117.44923
-155.75691	-8.76004	101.37859
-161.11539	9.70362	106.05255
-139.58328	0.11182	104.86165
-121.95494	2.57833	105.62187
-102.49874	-13.42568	126.51526
-94.70377	-8.70077	96.09212
-133.82899	-11.75518	131.34735

'Panthera_pardus_1600_L07
-40.67826	40.34154	1.94062
-21.98383	31.62409	13.39470
-21.29158	30.74561	14.38662
-19.19825	38.19666	18.10748
-26.52638	46.75035	18.67032
-24.63166	39.58584	22.17635
-19.03773	46.06221	17.93192
-17.56953	28.86991	8.48637
-20.72621	28.84412	-2.56055
-20.09270	23.85840	5.01801
-14.17590	30.14733	1.83397
-11.30358	31.58105	16.18364
0.79604	24.92871	25.75860
-10.51075	37.42550	29.25046
-5.82838	19.87074	10.11541
-44.56936	35.69440	5.20966
-34.80610	19.55214	20.98236
-32.90785	15.65484	24.22313
-28.81079	5.09048	14.91325
-38.95112	-2.14808	15.81430
-35.28732	2.31715	10.25752
-33.11334	2.51258	22.08068
-34.05344	24.03616	37.43103
-45.31308	19.60201	42.73320
-42.46667	27.36955	38.71671
-37.58547	16.28243	39.11336
-27.19888	10.84146	30.75875
-13.42451	4.94482	39.31191
-20.07124	-1.45283	24.79664
-24.77263	15.77158	45.73542

'Panthera_tigris_21574_L07
49.49941	10.69228	9.21012
18.92329	0.82115	27.38233
18.12388	-2.84821	27.95439
25.13475	2.96656	39.76669
37.59855	-9.76002	42.87163
38.34175	2.33753	40.94122
25.99169	-11.02279	40.31584
16.09526	0.32994	14.22446
22.87578	-17.21591	10.66715
25.43987	-5.96093	5.93418
16.34833	-8.34521	19.28439
6.50998	-8.63907	34.68663
-20.01860	-9.98972	46.59937
5.43769	-4.02683	57.57622
-10.84914	-11.41392	18.96519
44.97432	23.54313	9.44807
13.93372	33.70015	22.76244
5.10003	36.95303	26.47735
-4.05302	29.60118	8.78720
-4.32432	49.09715	3.28836
0.53767	37.90122	-1.64469
-6.08575	40.93800	11.90366
13.24835	36.24030	47.57208
9.54836	54.74266	45.01236
19.81770	48.97863	48.17679
5.30593	43.21437	40.46400
-7.72572	33.61366	31.91270
-32.98163	27.36177	42.68241
-25.58839	31.49596	14.78070
-9.68560	40.10557	55.86251

'Panthera_tigris_altaica_Z.2007.14_L07
154.35106	463.50140	168.79916
153.97357	463.58923	135.59076
153.99753	460.36646	131.24829
138.61945	464.59879	136.24881
136.78253	444.79456	133.39270
133.30983	455.36987	146.52977
144.82355	454.72891	131.61929
168.97287	463.64520	136.92632
170.18073	446.29279	134.67839
173.47156	454.94479	147.42604
162.57797	456.13348	132.96214
154.22160	453.75327	118.65894
154.21945	456.67474	90.50066
133.39670	457.56042	109.44999
172.74022	458.08978	107.06161
157.09581	480.16025	170.11786
154.24632	492.07776	139.46562
153.31541	500.15826	124.86034
176.35999	496.80630	125.61370
177.62849	517.71289	126.41572
182.41389	508.02631	134.50502
168.56784	505.46713	122.78509
130.00926	496.80637	127.96491
131.71500	516.46655	125.31993
126.53317	507.51971	135.77368
137.80350	503.32684	122.45572
153.14191	501.68054	112.53450
152.67734	500.13504	85.60500
176.30968	503.06061	100.97098
130.23697	503.17062	101.17482

'Paradoxurus_hermaphroditus_4610_L07
-4.01444	9.53311	-53.18407
-3.27253	-0.89650	-53.14333
-3.19584	-2.08662	-52.89399
-4.97274	0.44786	-57.70994
-9.62455	-2.03686	-57.53326
-10.00734	1.47500	-57.92696
-5.57951	-1.46724	-55.88770
-5.57262	1.73187	-48.07745
-10.59615	-0.87385	-48.28576
-10.98001	2.29091	-48.48732
-6.17784	-0.50690	-49.89214
-5.50562	-6.81697	-52.68676
-3.00903	-12.72827	-51.90348
-3.49607	-9.40276	-58.15896
-3.82261	-8.42937	-46.71458
-1.61632	10.65763	-53.08602
6.72847	1.52321	-52.65785
7.27116	-0.59100	-52.55725
6.46257	-0.07159	-47.55037
11.42766	1.54700	-47.43763
7.97337	3.41159	-47.53778
9.75971	-1.13297	-48.80312
6.60369	-1.01613	-57.43600
11.94159	0.20136	-56.97517
8.33953	2.60121	-57.22580
9.63445	-2.24117	-55.41619
9.47713	-6.13468	-52.12560
9.93298	-12.41501	-51.60204
9.76868	-8.06896	-45.64156
10.07824	-9.75097	-57.94820

'Phoca_vitulina_M180.02_L03
169.62479	187.34340	200.01053
169.19258	170.24480	178.38277
168.52896	170.70299	176.69144
155.79547	166.27112	174.08966
150.92627	150.90198	176.96252
151.98103	159.61531	180.70872
154.40387	157.32301	172.37724
179.14006	163.87749	174.93678
180.95889	146.83487	178.76218
182.53542	156.41656	180.45094
179.47841	153.76636	171.39160
166.31570	156.30902	165.34663
166.59425	158.79523	139.44351
151.68762	157.32541	152.57565
180.78699	154.54971	151.44769
171.30771	193.80721	196.55707
171.09084	192.14410	180.97894
171.23340	191.76553	177.81464
183.18793	188.95578	176.16092
183.99791	200.38342	174.96785
184.29504	194.33127	179.42683
183.10274	194.33298	172.93684
157.89639	190.09230	177.24117
159.15314	201.41991	175.71442
157.17230	196.27017	180.52364
158.80336	194.97043	173.68631
171.27975	192.64859	164.03073
170.65178	191.40750	131.92236
186.73180	188.09138	150.86346
155.04596	192.56364	150.30183

'Phoca_vitulina_M180.02_L04
167.89278	255.11029	201.71147
167.56253	234.84662	180.70062
167.41319	234.46236	176.28125
157.37009	231.42143	174.82333
151.62019	214.92676	178.28806
152.53767	225.50293	178.20247
155.01321	220.12877	170.26141
177.30551	229.46921	173.38434
181.72668	213.32446	178.06992
181.18198	223.28610	178.79576
178.69858	217.81891	170.57474
166.16438	221.15143	161.86700
167.05391	224.32080	136.62483
150.89282	221.94180	149.07132
180.39072	221.87010	148.34138
168.96446	262.37366	199.98178
167.91010	261.11035	181.25888
167.64012	260.41589	179.43248
180.19893	254.87315	175.46831
180.14447	267.17535	176.73212
181.78134	260.97226	180.43576
180.03189	261.45245	173.96840
154.76155	256.54724	174.78633
155.69574	269.21371	177.24400
154.69388	262.13867	181.32010
155.86584	263.12729	173.58716
167.63051	258.27621	164.80746
166.22240	259.77002	131.14430
182.29951	258.19598	151.54100
150.95682	258.66522	152.30528

'Phoca_vitulina_M180.02_L05
174.82507	322.35519	196.97331
169.38806	306.35205	182.30640
169.54437	306.67142	179.37164
153.31990	295.76871	177.40030
150.25717	287.51251	183.58812
151.05861	295.49457	183.20317
151.91571	289.09689	177.50635
181.88171	292.90854	177.82289
181.23447	282.96109	181.58133
182.70392	289.47061	183.11316
180.41071	285.77084	175.79533
168.62491	292.53537	166.57428
167.04170	290.87442	138.95039
153.20210	293.44629	151.17593
182.10252	287.64767	150.45381
174.05136	327.66092	192.90260
172.50427	324.54468	178.73534
172.05107	323.33096	176.54497
187.15750	320.43079	172.91574
187.69676	332.98642	172.74667
188.53555	326.74936	177.19481
186.07088	326.32172	168.68927
156.64354	326.13763	172.12979
161.88736	338.48502	170.53397
157.18306	331.57703	177.25591
159.41595	330.57990	168.00282
172.49802	323.55917	163.65411
170.75169	318.86304	132.29688
187.85851	319.09445	146.96802
156.49432	323.21408	147.28059

'Procyon_lotor_4264_L06
229.24762	158.26961	176.58138
229.74039	155.64265	166.75955
230.02814	156.39015	163.57892
226.01492	156.00932	166.04675
223.27092	148.78964	167.40070
223.28842	153.21205	168.94464
225.22182	150.89320	164.87236
233.69565	155.20901	166.53174
235.71120	148.51276	166.84122
235.96698	152.47507	169.85889
233.53845	151.75229	165.56073
230.22203	152.48595	157.35025
231.08725	153.31143	148.42268
222.65424	153.43236	154.86391
238.11806	154.11836	155.25240
229.29739	162.53271	174.52278
229.82211	164.31557	168.07666
229.98647	164.79935	164.56110
235.83118	163.30347	164.78140
235.64801	169.57954	166.48694
236.22681	166.47600	168.39517
233.74463	167.32079	163.89960
224.49342	163.50528	164.20038
224.03223	169.51173	165.81921
223.58566	166.44017	167.90894
226.26515	167.41206	163.40146
229.87877	166.26033	158.27293
230.41132	167.10854	148.89650
238.44894	167.10460	155.32370
222.47624	167.08156	153.69440

'Vulpes _vulpes _150_L02
-0.07851	9.08445	-163.21638
0.85845	19.37477	-167.50073
0.86826	20.52863	-167.78873
4.55428	18.09857	-168.32596
5.61818	19.30559	-164.42104
6.53654	16.34649	-165.55882
2.51083	19.99205	-166.61774
-2.57633	18.11310	-169.37624
-3.84341	18.82130	-165.19174
-5.30372	15.96043	-166.31693
-0.62535	20.08273	-167.17816
1.40856	27.05688	-166.82730
1.72403	35.12366	-169.20055
7.76088	27.84115	-167.64236
-5.09670	28.03221	-167.81737
0.01147	7.71769	-171.61008
1.01230	18.00485	-182.83896
1.00493	19.97521	-188.42683
-3.53432	20.74073	-186.20016
-3.06607	19.36605	-189.91119
-4.62301	17.37636	-187.46617
-1.54027	21.21047	-188.88341
6.15055	21.15269	-186.12288
5.38539	18.87176	-190.08430
7.56431	17.32086	-187.38644
4.16614	21.42661	-188.42970
1.62590	28.15117	-186.92722
1.82362	36.57436	-186.09888
-5.42398	30.01073	-186.55270
9.22987	31.09191	-186.75784

'Suricatta_suricatta_3098_L06
-2.21561	6.69470	-9.74221
-1.79221	0.55556	-9.07237
-1.64137	-0.78540	-8.79965
1.46330	1.07042	-10.55254
1.08925	-0.42381	-13.32132
0.89939	2.14110	-13.60956
-0.11313	-0.06676	-9.85915
-5.19477	0.32379	-10.23778
-4.89755	-1.37819	-12.97262
-5.47639	1.02674	-13.58693
-3.55037	-0.47670	-9.50656
-1.42004	-3.84367	-10.61596
-0.51962	-8.85858	-9.69270
3.83745	-4.76493	-10.39665
-5.71748	-5.86284	-9.95938
-2.24821	7.58016	-6.71881
-1.51308	1.90768	-3.32225
-1.15035	-0.42737	-2.53359
-5.24772	-1.17007	-3.77922
-4.98067	0.19589	0.25188
-5.52231	1.36600	-1.88690
-4.34394	-1.20371	-1.75109
2.51451	0.05108	-5.20577
2.70092	0.97884	-0.46587
2.00950	2.33663	-3.17034
1.87993	-0.62321	-2.92505
-0.86370	-3.33557	-2.45521
-0.31809	-8.74775	-1.68863
-5.27626	-5.82321	-1.36879
4.40161	-4.75627	-2.13399

'Suricatta_suricatta_7103_L06
9.74253	6.66749	8.31805
1.50273	2.24103	8.42246
0.41161	2.14346	8.43493
2.21480	1.38496	2.73306
0.02348	5.24274	3.01404
3.14341	5.03137	2.49927
0.98343	2.43026	5.20762
2.21297	1.21470	13.74360
-0.05210	5.05114	13.71347
3.10692	5.60244	13.94704
0.88756	2.46622	12.01325
-4.88548	1.76855	8.38747
-10.24702	-1.32243	8.23445
-6.37831	0.44274	2.94299
-6.71334	0.35154	14.05779
11.60032	2.87001	8.50598
5.25078	-6.97429	8.35071
3.09851	-10.46065	8.42028
4.13091	-10.27353	13.50890
5.00542	-14.35976	13.19258
6.62072	-11.60092	13.82211
3.35149	-12.87928	11.47528
3.14992	-9.76404	3.42131
5.21222	-13.61814	3.15827
6.05946	-10.37448	2.55026
3.13062	-12.09125	5.27387
-1.27771	-12.20732	8.33560
-7.18330	-14.02233	8.64709
-3.80712	-13.72673	15.01001
-3.84607	-13.62543	1.93049

'Suricatta_suricatta_7103_L07
-12.40586	3.54349	37.08136
-4.31562	-1.08134	36.41214
-3.75387	-1.50725	36.34160
-4.71466	-1.23454	41.78597
-2.67556	2.46569	41.64441
-6.02312	2.84224	42.29352
-3.32779	0.08434	39.84284
-5.75700	-1.79153	31.50874
-3.37318	2.28860	31.29674
-6.74670	2.57117	31.26095
-3.75243	-0.24943	33.53095
1.14885	-1.09912	36.05838
6.26801	-4.12488	35.79189
2.87823	-2.84143	41.85986
2.35215	-2.78309	30.20912
-13.78579	0.15140	36.91356
-8.24726	-9.28207	36.52265
-5.78997	-11.56462	36.59618
-6.42960	-10.39106	31.47687
-8.69303	-14.11359	31.35537
-9.66675	-10.94718	31.42879
-6.06503	-13.47740	33.40472
-5.25578	-10.16712	41.64214
-7.88970	-14.24804	42.06424
-8.38941	-10.58416	42.09463
-5.56408	-12.90878	39.92672
-2.02683	-12.89202	36.50000
4.39043	-14.27922	36.13063
0.30524	-13.60419	29.67908
1.01198	-13.86793	42.55618

'Tremarctos_ornatus_Z.2008.34_L06
181.24110	438.89764	178.61255
172.50020	422.38361	156.73830
170.53049	412.92300	150.54807
161.02710	410.24722	162.28534
160.47020	391.53632	162.07689
161.31091	400.14511	171.96130
164.93582	401.98987	156.28992
186.62985	413.99594	153.34802
188.70822	394.02722	150.45831
192.80676	403.56760	160.86456
179.29813	404.37076	149.26196
166.78488	407.70093	138.03894
157.05054	414.43835	114.01233
143.69699	408.91998	138.24883
181.48351	412.80536	121.18469
177.63039	449.79321	170.54744
172.99414	443.14496	158.28735
170.13857	439.16077	153.00090
187.79445	435.29779	146.04100
187.47885	451.45822	149.41011
194.61687	443.30130	154.17207
180.29343	443.79254	145.27875
151.71135	434.49258	160.00540
153.84868	449.66486	161.04906
151.18437	441.82166	169.87827
156.19597	440.58133	153.32899
163.63675	443.28128	139.23108
154.04793	441.89578	114.72393
181.04237	445.37784	122.68906
141.07272	443.72931	136.99796

'Tremarctos_ornatus_Z.2008.34_L07
180.54712	505.27753	208.36143
171.59103	491.50281	161.26125
169.55365	489.42825	154.20876
159.88783	488.74170	166.97824
165.29185	469.10706	166.18515
162.21689	478.15421	177.31723
166.87111	480.31616	160.92905
181.54913	496.06094	157.79918
189.87343	477.97348	156.38019
192.19717	487.61105	165.70493
179.96114	485.49237	154.65039
166.14862	482.68372	140.28381
154.50584	485.60278	111.12640
144.64526	477.71988	139.42691
179.72328	491.31418	124.13988
173.89508	520.98163	207.93565
163.26242	520.68048	166.81908
160.41473	516.98621	158.53615
175.06427	517.48804	153.17831
170.01312	535.97675	157.56424
177.06088	526.22766	163.87349
164.82538	524.06799	151.31381
148.87563	509.37866	164.47992
144.96495	526.13916	165.98042
147.89482	516.75482	174.21333
150.61786	518.32745	157.97443
153.20061	518.60217	141.49232
142.28749	513.04993	115.62232
170.18219	525.48828	125.52583
130.59299	511.52106	139.87723

'Ursus_arctos_Z.2003.41.1_L05
9.15167	290.93771	173.77289
31.57446	293.04892	147.46017
37.53783	293.41333	143.45340
34.14118	303.40771	150.82004
26.98138	310.17413	128.75485
22.54494	312.80716	143.75006
34.15032	301.81290	136.77071
31.23922	278.14194	148.27278
29.68307	279.80627	128.22453
21.52335	272.95905	138.05466
33.61598	285.85251	139.23965
50.68232	294.65509	135.81511
81.67615	295.24979	127.58287
59.05191	318.34732	133.79286
60.97026	270.10818	133.35291
17.27563	290.79385	185.88972
39.97237	292.72592	180.03293
43.12486	293.59177	176.32315
48.06036	277.64923	166.57640
51.57524	278.61313	183.79269
41.29295	273.42117	177.62271
52.10251	283.85257	175.72237
46.89821	309.16263	167.50977
50.80392	307.37292	184.37752
39.65157	312.44815	176.62703
51.67432	302.63834	174.51086
58.86234	294.11160	163.96390
88.52864	294.26978	152.36119
70.96535	268.83948	161.29694
70.35606	318.10315	161.89832

'Ursus_arctos_Z.2003.41.1_L06
97.48483	312.80194	166.14465
112.41250	314.62732	145.30769
116.99944	315.22311	142.86978
110.74776	330.52151	145.82481
108.38531	329.50674	126.70377
99.84628	333.69766	135.53900
113.07499	321.30118	141.06915
114.02245	298.34149	144.47484
112.06398	298.94080	126.41624
104.81966	294.17239	134.67992
115.49146	306.72314	140.23882
125.07197	316.62961	134.34674
154.09247	319.41138	125.78358
132.71049	342.70328	129.70798
140.32538	294.63428	130.19170
105.21953	313.64166	174.92433
120.89312	314.51028	170.55020
123.06602	315.12549	169.60223
126.74471	295.58615	155.24065
128.03473	295.26828	176.19751
118.75245	292.80164	164.40211
130.28830	301.03375	165.67834
121.00511	337.25143	154.19125
123.26814	338.85034	176.82855
113.73429	338.48929	166.49100
126.35030	332.63739	164.40236
134.87161	318.12958	157.89989
162.62144	321.69467	146.33194
148.49718	293.85284	154.60165
144.22008	345.30643	153.43961

'Ursus_maritimus_21570_L05
21.30756	51.07947	33.99379
8.63113	23.19819	42.24016
7.21954	20.15895	42.40790
-8.19746	27.45165	43.20240
-11.55580	24.90499	58.84334
-10.30211	34.85186	52.26119
-5.21731	20.10320	49.67816
26.51239	13.16017	43.22810
23.32941	6.05189	58.24783
33.68758	14.00152	53.86886
16.97354	11.44491	48.22951
-1.51253	0.50106	43.53537
-17.09812	-29.81987	30.20801
-30.56866	1.59171	38.47247
18.89925	-19.90851	37.43698
23.07150	54.48283	16.50262
13.02431	32.61543	4.99089
11.25184	28.58008	1.50137
30.31954	16.89623	7.52969
32.80423	23.67624	-7.39660
37.36979	23.94824	3.76334
25.20754	18.88066	-3.02306
-9.98685	34.89292	7.71490
-6.05865	41.57212	-6.41712
-7.47877	45.80002	3.96737
-5.26453	31.56251	-1.90986
3.00940	11.94447	0.01709
-12.76289	-18.05923	-5.76364
24.42593	-9.42531	-3.57596
-27.63110	13.45679	-2.95134

'Acinonyx_jubatus_T01
29.13432	4.70477	29.65243
11.81078	19.80557	-4.27184
10.85993	20.95026	-7.46770
5.50949	13.98372	-15.85448
10.87531	7.39112	-23.60556
7.06964	5.22181	-15.88216
7.92704	13.24276	-18.45053
14.06445	31.63723	-12.32560
22.97935	34.30923	-19.40160
19.95055	36.21334	-10.11625
16.30627	30.97209	-15.74196
7.18133	24.92763	-21.53548
-2.24587	31.75099	-31.17773
-1.12366	22.42324	-27.52726
4.57895	34.99971	-25.28952
21.90230	6.55258	35.24591
-0.38382	24.13856	3.86947
-0.36231	24.51360	1.56908
1.81361	35.65727	-3.47057
-0.82569	36.71039	3.14571
4.72923	37.86496	1.44765
-1.23686	33.85997	-0.23378
-6.83928	18.18168	-6.05659
-11.21535	18.59799	0.34187
-9.49667	14.19129	-0.69296
-8.49404	20.48691	-2.22509
-8.99141	29.87881	-9.52285
-17.13293	35.81999	-20.04216
-9.39620	40.92025	-11.30394
-16.80457	24.67645	-14.47155

'Acinonyx_jubatus_T06
11.98801	58.72571	53.28096
2.84377	11.91780	5.59665
2.43174	8.81745	2.67569
-0.76108	10.54093	5.03753
-6.31434	-0.16017	3.86724
-6.10393	8.18397	5.02942
-1.87035	4.91455	4.76161
6.47996	9.52413	3.15749
8.32676	-0.97052	0.79133
10.43474	5.61463	0.97948
5.79845	4.46237	2.82355
0.27311	1.83616	-7.33375
-3.33069	0.85626	-23.52984
-8.78108	1.64980	-13.01285
5.94595	1.57297	-16.24230
11.94420	60.18737	51.98800
4.11887	35.11105	10.36391
4.24569	30.83795	5.68559
9.62637	24.89469	0.34508
7.45354	32.91478	3.16640
10.61724	29.50246	1.45833
6.70701	27.98507	2.76495
-4.43970	25.17812	3.20695
1.61487	34.34512	5.73711
-3.77219	31.75768	5.48042
0.20875	28.61711	4.93537
0.08380	22.98785	-8.50687
-3.21951	21.84710	-24.32851
6.51452	21.63546	-18.51801
-10.59429	22.04399	-15.02327

'Acinonyx_jubatus_T02
-23.81757	81.26649	-4.42915
-21.30640	29.38048	-1.97300
-20.63069	28.59760	-1.94845
-20.16631	24.52811	-10.37423
-27.43226	23.08070	-15.30028
-24.58886	25.79545	-16.73752
-24.81859	23.23483	-10.30429
-21.06251	26.21600	5.20411
-29.57610	24.47357	11.32612
-26.70042	27.83078	12.27509
-26.37368	23.83924	5.14293
-22.02032	16.34639	-1.95579
-16.99034	2.18473	-1.89514
-19.28178	11.17312	-10.05552
-19.73335	11.29366	6.02933
-10.26653	86.04572	-4.61724
-0.15932	39.06554	-0.72326
0.69553	35.24568	-0.87818
-5.69331	26.81695	6.91133
3.85433	32.98995	4.46330
-0.59080	30.79274	7.88777
-0.86831	31.54343	2.84711
-3.70076	26.77436	-9.53101
4.29284	34.37428	-4.37000
0.93429	31.03197	-9.92884
-0.28300	31.70417	-4.42024
-1.30666	21.06526	-1.87786
2.13507	6.11880	-0.54306
0.39523	14.82623	7.39970
1.35101	13.53414	-9.79116

'Acinonyx_jubatus_T03
33.03801	5.17845	24.65242
-0.47142	20.14674	-20.65645
1.51224	22.10981	-24.01977
-0.13687	15.98532	-24.03135
5.88824	18.76380	-33.86189
3.09652	14.14083	-29.58867
3.63641	19.78798	-26.85918
-2.52177	25.81841	-20.10747
3.02010	33.07710	-27.17722
-1.87803	31.53797	-21.60316
1.55268	26.45312	-23.81036
-3.37328	24.76817	-32.24914
-14.48024	27.56003	-43.61023
-6.28135	18.65521	-39.22989
-9.30085	31.80090	-32.79215
25.33391	0.60747	30.89230
-11.34524	7.81756	-3.51693
-13.06553	9.32431	-7.34084
-14.19746	21.52093	-13.33081
-16.47071	11.36546	-5.60364
-17.78565	17.10595	-7.03494
-15.25759	14.05034	-9.70244
-11.15378	7.48693	-19.41424
-15.44949	7.25614	-7.18818
-15.89610	4.39189	-8.89937
-13.43217	9.93839	-10.83617
-18.63049	14.61864	-20.95753
-29.42071	18.02210	-32.46224
-24.59936	26.11316	-22.24818
-20.94753	9.03905	-31.21390

'Acinonyx_jubatus_T04
-8.48451	42.02569	58.20282
-5.78943	14.58603	12.36351
-5.21967	9.36896	10.55765
-9.47104	14.22421	10.47155
-12.67203	1.62687	8.80434
-14.53014	9.30396	8.87027
-7.43032	8.12495	11.11182
-1.19604	13.29111	10.60477
2.02360	1.79001	9.89734
4.36877	9.46146	10.23087
-1.78423	7.87871	10.86642
-3.98207	4.58687	1.55502
-3.28366	2.40034	-14.61399
-11.39456	3.78752	-4.39947
3.03556	4.04090	-3.48326
-8.71074	49.57624	61.50441
-5.62368	38.95921	17.20579
-5.57372	34.33209	11.18142
2.09090	26.01814	7.18964
-1.49991	35.36339	9.26790
1.85663	33.54404	8.91252
-2.08957	31.06341	9.26266
-13.00028	26.46426	7.01635
-8.20226	37.72448	9.81120
-12.74673	34.85892	8.56324
-7.90657	32.64883	9.55415
-5.73818	25.30398	-1.78058
-3.10874	23.30466	-18.04436
5.10270	23.31528	-8.54722
-13.73764	23.11106	-9.37814

'Acinonyx_jubatus_T05
45.21136	73.97986	-13.54226
-4.69594	32.46035	-2.56642
-7.56764	31.23723	-2.33030
-3.11202	31.94596	-5.94271
-14.55333	29.11438	-9.38463
-5.62504	30.01463	-9.70373
-8.26219	32.37757	-4.54446
-4.69542	31.83196	2.63614
-14.29582	31.35180	4.64244
-7.18510	31.49718	5.33918
-8.22494	32.06842	0.18927
-14.21667	20.03367	-0.48733
-15.93699	3.45206	1.86005
-14.43295	10.13596	-8.07469
-13.51398	12.29376	9.33920
49.44360	73.15167	-14.21637
22.97701	36.19559	-4.63182
18.68765	33.31218	-4.15788
10.13605	29.48327	3.57522
19.82658	30.74431	1.02803
14.41727	30.28254	4.85313
13.31787	30.63420	-0.74683
10.12022	27.66047	-10.14666
18.67366	29.55014	-7.82356
13.85315	27.99585	-11.37066
13.21896	29.85180	-6.48447
6.23811	18.44975	-1.43936
5.28004	2.18853	0.45825
5.08520	12.39808	9.43543
4.86135	9.03206	-9.53843

'Acinonyx_jubatus_T07
-10.01587	57.24704	57.15086
-4.62938	13.05227	15.32552
-4.69435	10.47207	14.53507
-8.19578	14.32218	14.18993
-11.51849	4.25134	12.50876
-12.95320	10.88323	12.14714
-7.73685	9.10614	14.36771
-0.12253	14.07174	15.76111
1.37289	3.01650	14.70516
3.96088	11.64051	15.15675
-2.37450	9.16923	15.72240
-3.35570	4.75244	3.16509
-0.42934	3.79332	-13.75554
-10.16063	4.25661	-6.18732
6.66362	3.36704	-3.41913
-9.93181	64.37599	55.62293
-4.62361	40.07239	21.65689
-3.74920	37.83376	17.34825
3.38816	30.18808	14.77800
1.48847	39.48331	15.84435
4.84675	35.49573	16.30184
-0.96577	35.13900	15.99454
-10.32080	29.99509	12.45308
-7.62686	39.43329	14.50990
-11.55737	36.38873	13.73615
-5.61459	35.57482	15.44680
-2.48765	25.64242	2.53177
1.01351	24.86348	-14.11121
9.09423	24.06869	-4.13644
-10.58582	25.05774	-7.16332

'Acinonyx_jubatus_T08
-25.38342	35.68888	37.44843
-8.18311	22.52784	-13.47794
-8.88943	22.48117	-18.27594
-5.99146	25.68831	-13.24203
-8.01826	28.95832	-25.05865
-4.37979	30.49641	-18.94071
-8.65411	25.46737	-19.51979
-9.10612	17.93667	-13.20347
-12.40180	16.84752	-23.37524
-10.77185	14.32812	-17.22526
-10.77792	20.71462	-18.42043
-1.14393	18.46527	-28.54031
13.98624	11.46725	-33.57827
10.34787	23.30878	-30.90032
2.94739	7.28416	-29.82565
-22.05097	35.06827	42.57838
-0.83781	21.59135	10.82748
0.08908	21.09361	9.25553
-1.77528	12.37379	1.94817
0.49374	16.55090	12.76593
-1.20328	12.06071	8.43197
-0.54860	18.24037	6.84575
3.51089	26.82316	1.02202
3.16395	23.65324	11.70866
4.81812	28.58419	7.33277
0.66378	23.17959	6.18047
8.33427	17.03127	-7.08925
22.39532	9.90873	-14.37333
11.96965	3.99142	-10.38779
18.98815	23.05462	-11.71486

'Acinonyx_jubatus_T09
6.00451	60.19137	32.90630
0.16886	31.87278	-1.48820
-0.47685	29.77563	-7.02769
4.20688	31.44006	-3.70426
6.13405	28.55696	-15.25970
8.66800	29.57440	-7.57533
2.70529	30.51617	-9.48254
-3.42916	31.30428	-2.68614
-8.81577	27.75395	-12.92869
-8.91141	28.33875	-4.83867
-3.54937	30.17745	-8.34849
-1.68048	18.12961	-15.27838
0.16919	0.13796	-15.03933
8.84582	9.16197	-15.59122
-9.43125	7.74889	-12.59485
7.01336	59.19006	35.93784
3.43241	34.36782	23.02715
3.76878	31.34154	19.75012
-5.87253	26.40870	13.60758
-0.36406	29.74471	23.20972
-5.47220	27.89210	19.48189
-1.30389	29.00467	17.16229
11.71055	26.80649	9.77816
8.59850	29.87713	21.56887
13.66157	28.54725	16.38987
7.39569	29.39326	15.28012
1.62465	17.00005	6.58367
1.42865	0.11764	7.84510
-9.42155	8.67630	9.33035
14.86989	10.88325	4.82077

'Aonyx_cinerea_2908_T10
0.53130	15.39835	-11.95337
0.99665	6.98216	-3.02229
1.05362	3.22445	-2.21437
2.82934	4.75603	-2.25837
4.94640	1.56419	0.26102
4.52371	4.18219	-1.53157
2.69835	1.74138	-1.83784
-1.30999	5.28959	-2.11022
-2.30507	1.58913	-0.38126
-2.94112	4.05066	-1.45435
-0.50638	2.01901	-1.98431
0.99951	2.91649	3.05837
1.00627	3.46861	7.68166
5.08416	4.60812	5.03986
-2.62944	3.29086	4.69136
0.36054	20.07227	-10.77603
0.51827	17.19275	-5.37595
0.74770	16.16848	-4.55755
-1.63161	12.32555	-2.44098
-1.15238	14.61111	-3.59107
-2.38320	13.41993	-3.34240
-0.64509	13.34536	-3.01903
3.50346	12.88074	-2.37301
2.79136	14.94969	-3.79826
4.20134	13.56529	-3.35299
2.44319	13.80125	-3.33826
0.66732	11.78723	2.44319
0.70567	11.36807	7.53695
-3.53803	11.50603	4.69657
5.23862	12.06816	4.22400

'Canis_lupus_T09
12.00723	2.81465	-37.17648
0.18050	22.66808	-4.46593
-0.99632	26.27503	-1.37846
-4.12262	21.58920	-5.95137
-9.25018	29.33315	0.60181
-7.06055	23.16120	-4.44654
-3.24942	26.90715	-2.26178
3.34374	22.45575	-3.46061
3.10007	31.70798	5.45171
5.43158	24.38095	0.23303
0.72657	27.40681	-0.74078
-5.46127	26.05199	9.50801
-9.84665	20.02911	22.35416
-15.45361	22.40459	11.06303
1.88428	23.47287	16.84146
12.02026	-1.27658	-36.96611
3.98012	3.81218	-14.94547
3.39652	5.15175	-12.46522
7.23871	10.44987	-3.57540
8.66699	1.95904	-12.74031
9.04994	4.93935	-9.03568
4.77725	6.03940	-10.42208
-5.14438	9.86630	-8.08226
-0.79555	3.01435	-14.90521
-3.57629	5.45479	-12.50119
0.93530	5.93850	-11.71610
-1.96236	8.04061	1.89691
-5.11594	1.44441	15.15174
7.68917	5.91769	10.37606
-13.59949	4.46493	2.85006

'Genetta_tigrina_3824_T04
-1.66825	25.94224	-8.17503
-0.60142	10.17945	1.78257
-0.54890	9.74281	2.92336
-1.99298	10.02369	1.86006
-3.00852	9.19218	4.94659
-3.79027	8.98785	2.32434
-1.68950	9.92644	3.47650
0.98223	9.96081	1.66937
2.38962	8.91969	4.95439
2.44051	9.36168	2.36438
0.41911	9.87884	3.31308
-0.63994	4.87091	3.87392
-0.81772	0.73438	3.46618
-3.66894	2.87976	3.57400
2.26786	3.10520	3.31212
-1.51974	25.49479	-9.80424
-1.16883	12.24466	-5.68744
-1.26671	11.30519	-5.51137
1.41436	9.10162	-3.12836
0.35048	10.37547	-6.00497
1.89618	9.97428	-4.92255
-0.50931	9.95515	-4.68550
-3.43573	9.04553	-2.91701
-2.46496	10.44632	-5.90944
-4.04634	10.03798	-4.92987
-1.68503	9.94863	-4.82042
-0.87585	5.04580	-3.52376
-0.77908	0.71568	-3.37411
2.13621	3.31445	-3.26801
-3.76761	3.42949	-3.16811

'Genetta_tigrina_3824_T05
-1.90689	21.97306	-11.58055
-2.32532	10.14709	2.55134
-2.40373	9.74487	3.62186
-4.31317	9.84858	2.53367
-4.88664	9.54485	5.41164
-5.82945	9.15414	3.51526
-3.42104	9.84598	4.10379
-0.56308	9.59757	2.41486
-0.09596	9.41111	5.17624
0.68068	8.97667	3.32821
-1.63557	9.93552	4.01412
-2.47271	4.93098	5.07746
-2.61974	0.67616	4.92484
-5.53779	2.73611	4.22268
0.62708	3.09227	4.53071
-1.91198	20.84467	-12.33156
-2.27052	11.89574	-5.33776
-2.24160	10.79345	-4.91626
0.07643	9.21871	-2.32085
-0.37518	10.05046	-4.96612
0.26959	9.75632	-3.71301
-2.06371	10.10185	-3.81293
-4.53998	9.07454	-2.09889
-3.99740	10.26501	-5.12131
-5.01939	9.85621	-3.79896
-2.70703	10.10685	-3.98519
-2.57838	4.61339	-1.90870
-2.55646	0.45076	-2.01391
0.73697	3.23348	-1.58177
-5.68272	3.25719	-1.73031

'Genetta_tigrina_3824_T07
-3.28466	22.18293	-15.41589
-3.90493	11.65679	-1.32427
-3.78125	11.19530	-0.21538
-4.92012	11.46639	-1.50118
-6.15630	9.89200	1.27578
-6.44498	10.50353	-0.90421
-4.76898	11.33121	0.02248
-2.10173	11.07603	-1.46525
-1.32134	9.83647	1.44311
-0.77654	10.08214	-0.88962
-2.41088	11.13267	0.06340
-3.90413	5.53389	1.31606
-3.87617	1.93695	0.98813
-6.74033	3.93068	0.74620
-1.14664	3.84490	0.89621
-3.28750	21.11385	-16.89428
-3.80440	13.16707	-8.88153
-3.90007	12.16482	-8.39705
-1.60434	10.73326	-6.04366
-2.42299	11.91835	-8.85385
-1.34643	11.54397	-7.82382
-3.64796	11.69773	-7.69859
-5.89135	10.73221	-5.86116
-5.60150	11.84886	-8.94006
-6.38641	11.65492	-7.90210
-4.25580	11.74665	-7.72003
-3.78037	6.26383	-5.61974
-3.94162	2.04843	-5.98000
-0.67186	4.43774	-5.45996
-7.15457	4.53524	-5.55140

'Hyena_hyena_2981_T10
-8.76874	64.22877	-19.31495
-7.23956	38.84931	5.52031
-7.51608	35.52702	10.89338
-12.04505	37.37817	10.49975
-15.37492	34.00451	15.29556
-16.16558	36.36119	11.06672
-10.21743	36.72123	13.74048
-1.71171	35.97605	9.84646
1.61721	32.52835	14.97422
1.83664	34.29895	10.88233
-3.92352	35.37555	13.22389
-7.94980	23.10350	14.57122
-10.29138	4.25163	13.45110
-20.13879	18.60191	13.37724
2.39417	17.81327	10.68829
-8.65519	61.16106	-25.03751
-9.22785	40.84747	-10.52283
-9.48923	36.15226	-12.53067
-1.25863	33.13096	-4.22105
-5.32108	36.81245	-10.50868
0.31224	34.06185	-8.23785
-5.94088	35.82437	-5.55854
-17.05376	34.35291	-3.42624
-14.29673	37.97027	-8.99211
-18.60609	35.85269	-6.76510
-12.28652	36.16643	-5.92836
-9.87895	23.19651	-3.24454
-10.80827	4.86130	-4.91491
4.34245	19.41682	-2.57452
-23.25660	21.65534	-1.05525

'Suricatta_suricatta_7103_T09
-4.11301	20.39042	-15.26949
-0.80240	7.94109	-4.91673
-0.42303	5.62090	-3.49665
0.27566	7.11008	-4.85599
2.13995	2.98244	-4.06882
2.75526	6.86336	-4.66610
0.31620	5.16016	-4.10963
-2.31462	7.23084	-4.07059
-2.39986	3.23587	-2.67608
-3.74549	6.71684	-2.90586
-1.32204	4.95810	-3.66495
1.02461	3.58306	1.20512
2.95954	4.80665	6.78316
5.86355	4.75997	1.69485
-2.46151	4.63027	4.22204
-3.96486	24.01927	-14.17031
-1.41081	18.54132	-5.79463
-1.14858	17.82087	-5.23547
-3.80036	13.07951	-0.76293
-2.47623	16.99498	-3.85535
-4.43096	14.75092	-2.17933
-2.01274	14.16616	-3.46309
3.15141	13.81156	-4.20316
0.49015	17.56404	-5.01906
2.38966	16.06133	-5.24739
0.42595	15.00242	-4.44622
0.70773	12.63633	0.81529
2.59253	13.15892	6.77610
-2.90379	12.56192	4.57680
5.96498	12.74245	1.51974

'Suricatta_suricatta_7103_T08
-2.60462	22.42826	-13.02962
-1.25392	8.41262	-1.12214
-1.70495	6.89766	-0.20190
0.57068	8.00227	-1.87919
-0.42948	3.78013	-1.21876
1.49768	6.70298	-2.03266
-1.25195	6.03079	-0.78694
-2.84806	9.19361	0.28240
-4.10497	5.57138	1.48854
-3.84021	8.35043	1.39479
-2.71337	6.53799	0.23056
0.28875	4.72594	4.21791
3.80893	4.66021	8.73562
5.17110	4.24475	2.78463
-1.75393	7.05101	7.67838
0.66753	26.97119	-11.80522
2.01484	20.29192	-4.87088
2.26856	18.44788	-3.36240
-0.44694	15.51359	0.63824
1.85429	18.97801	-2.09798
0.04447	17.94607	-0.76318
1.62079	16.35850	-2.29811
3.99558	12.82247	-2.61003
3.85687	17.48646	-3.63410
4.69183	14.83224	-4.19110
2.54708	15.29689	-2.65283
3.95154	12.56199	2.68696
6.43289	12.04352	8.00968
1.78138	13.62355	7.39485
8.16457	10.41195	2.59495

'Suricatta_suricatta_7103_T07
-7.18257	22.39097	-9.42403
-2.09919	6.52994	3.34771
-2.14027	4.53885	4.01179
-0.41048	6.33371	2.33379
0.36994	1.77908	2.88893
1.43965	4.61827	1.97840
-1.18649	3.72296	2.96041
-3.21582	7.44896	4.62686
-4.66556	3.19577	6.79442
-4.46198	6.54352	6.20845
-3.18348	4.25288	4.67989
0.55952	3.35650	8.08033
4.04858	3.38038	12.63704
5.29295	3.54600	6.76524
-1.88640	5.18083	11.93426
-5.59620	26.57504	-8.68065
-0.95621	17.95986	1.32348
-0.64413	17.09359	1.85487
-2.54795	12.61263	6.72806
-1.57607	16.88319	4.05602
-2.71812	15.58759	5.13409
-0.88082	14.44053	3.35596
2.96863	11.39498	2.52629
1.52390	16.03484	1.71881
2.40104	13.97822	1.30398
-0.23978	14.15471	2.84153
2.25374	11.86606	7.50136
5.45143	11.48225	12.64679
-0.23383	12.22762	12.15752
6.77810	10.65168	6.88672

'Suricatta_suricatta_7103_T06
-9.99682	23.13295	-12.57216
-1.62475	6.59140	-2.33089
-1.18371	3.63689	-2.03449
0.56984	6.07746	-3.03627
2.10231	1.20203	-3.69296
2.74868	5.02687	-3.75408
-0.08566	3.39244	-3.02629
-3.27376	5.89543	0.01338
-3.28419	1.05929	-0.08536
-4.32702	3.94643	1.02003
-2.38445	3.16364	-1.46612
1.63321	2.18744	1.98586
5.16820	1.40798	6.64326
6.62030	3.18344	0.75326
-1.28006	3.05578	5.89674
-8.71086	27.23809	-10.49119
-1.66335	16.35240	-1.49094
-1.29294	15.40701	-1.23662
-2.87854	10.28621	2.51899
-1.97125	14.96107	0.74895
-3.22641	12.98781	1.57822
-1.26937	12.52703	-0.37849
3.56326	10.43043	-1.72899
0.96279	14.70718	-1.45675
2.65200	12.69336	-2.34577
-0.21194	12.36826	-1.30231
2.28391	10.39849	3.19777
5.81847	9.29766	8.05365
0.00233	9.18807	7.61941
6.86298	10.10180	2.62098

'Leptailurus_serval_Z.2004.155_T02
-37.36977	4.70240	-3.03521
-3.26207	9.27337	3.25423
-2.37231	9.45263	3.40395
3.83738	4.72655	-1.13560
6.35371	0.86243	1.43467
2.12405	0.73718	-2.16537
4.85434	4.03464	1.49673
0.62066	14.16332	10.91056
3.15179	10.70151	14.61673
-1.79905	12.74707	14.89529
2.41471	11.16649	11.40182
6.76805	10.48547	5.09737
13.54698	14.39783	3.66411
10.03465	15.34629	8.50387
11.65362	9.99160	0.98795
-38.46969	12.78782	-7.66437
-9.72133	19.48130	-5.92441
-5.86341	20.20080	-5.43238
-3.86586	20.72243	0.41810
-5.89429	23.54160	-4.69599
-5.13190	23.33863	-1.02364
-4.73757	20.26224	-3.63322
-1.96507	16.17102	-6.83896
-4.93649	21.16138	-8.26066
-3.32270	18.09157	-9.15620
-4.14651	19.00787	-5.44819
3.97315	21.01243	-3.40823
10.87970	24.28376	-3.47974
7.42490	25.26892	0.51323
9.27540	19.86563	-6.90388

'Leptailurus_serval_Z.2004.155_T03
31.32517	19.49723	-1.70123
-5.09655	15.82321	1.17844
-6.16095	13.39979	2.86564
-6.22210	16.95283	5.81822
-11.08011	14.88675	10.42937
-7.93591	17.06278	8.94476
-6.95844	13.58599	6.82386
-6.26635	11.58767	-1.41020
-10.15097	6.71283	0.96222
-7.73632	8.29039	-1.02447
-6.80115	9.60239	2.07673
-14.49532	13.85207	2.94047
-21.12161	16.18918	0.89652
-17.13139	11.23388	-1.90666
-18.05967	17.76439	5.13132
32.37547	22.07645	-2.61243
1.90549	27.34976	-8.41459
-1.19551	25.91691	-7.27883
-5.64420	18.39842	-8.19975
-2.00221	26.21158	-9.71942
-2.69923	23.38102	-10.78529
-2.56562	24.84313	-7.40391
-6.40760	25.74070	-0.04400
-1.70079	28.28173	-7.28505
-3.08123	28.55116	-3.36463
-2.68507	25.98862	-5.96964
-11.84619	23.40308	-5.24023
-19.33091	25.93393	-7.05183
-15.21549	21.28328	-10.17832
-15.37054	27.58148	-2.31605

'Leptailurus_serval_Z.2004.155_T04
-28.81806	33.51120	-3.79234
6.53501	29.43112	-0.13167
7.79951	26.85591	2.10690
6.88348	26.21612	-1.36232
9.66090	21.28519	0.97540
8.24725	23.89608	-2.56295
7.66380	25.20152	1.07479
7.71402	30.71450	3.35062
9.82216	26.52730	7.81271
8.23799	30.73903	5.52712
7.78338	27.22915	4.00801
16.39319	26.78509	1.57350
23.01692	29.45563	-0.31042
19.53531	24.91631	-1.86905
18.90893	31.28194	4.31513
-29.89611	35.13834	-5.01570
-1.35589	40.26093	-10.56848
0.99161	38.94607	-9.15972
6.03851	39.34866	-2.34411
2.84035	41.51121	-7.90619
4.07800	40.73666	-4.64318
3.76921	38.39569	-7.04685
5.78679	32.84423	-9.99981
2.63485	38.31216	-11.67086
4.28786	35.25264	-11.78885
3.69523	37.34549	-8.64030
13.38381	36.55360	-7.24489
21.11238	38.71029	-8.65361
17.29177	40.90129	-4.21001
16.88550	34.22575	-11.99103

'Leptailurus_serval_Z.2004.155_T05
35.50266	11.36815	-3.09383
-0.71041	11.63125	6.06549
-1.61714	10.00442	7.50255
-0.68701	13.96872	8.21522
-3.27203	10.17644	13.70873
-1.68533	14.67404	11.56001
-1.46434	10.59324	9.59121
-1.64848	9.99280	3.11483
-4.49566	4.70996	6.51331
-3.26008	7.74630	2.75077
-2.01818	7.85801	6.72975
-9.53589	11.65150	8.10178
-16.61979	14.60344	6.67346
-12.21948	16.32412	11.02085
-13.71132	10.12173	3.88574
36.62203	13.06895	-4.39549
9.86286	21.83167	-5.14002
7.34647	20.93225	-4.16960
0.89466	15.08413	-3.70003
4.31459	19.55535	-6.51560
2.42164	16.37258	-5.38668
4.00854	19.11421	-2.94854
2.81218	21.50821	3.04838
5.47996	23.33891	-0.99822
4.63134	23.22344	1.13605
4.43228	20.69358	-0.91059
-5.00047	20.54244	0.13364
-12.69759	24.32095	-2.78730
-9.28795	18.87366	-5.42351
-7.62527	25.77037	2.13859

'Leptailurus_serval_Z.2004.155_T06
-37.18010	16.26021	-4.26048
0.15682	15.65938	2.61053
2.31664	14.15952	4.73571
2.19566	12.19810	0.08216
5.12886	8.73414	3.88589
3.96078	9.42281	-0.77037
2.75877	11.47598	3.50798
1.72424	18.59053	6.03513
4.61191	15.17227	10.53217
2.44917	18.54382	8.34048
2.16613	14.88392	6.45051
10.33609	15.30103	4.31234
17.50232	18.58815	1.50682
14.65074	14.07669	-1.12996
13.77202	21.26671	5.70996
-37.50430	17.96630	-5.88791
-11.06216	24.57023	-7.86496
-9.97047	24.50479	-7.30668
-4.30115	24.89706	-1.09081
-8.87563	25.42319	-6.13080
-6.68165	26.12594	-3.73245
-6.40417	23.65223	-5.12842
-3.49421	19.07568	-6.94576
-7.59271	22.74603	-8.54659
-5.42003	20.32910	-8.43183
-6.01798	22.47555	-5.74044
3.95394	23.26059	-5.23132
10.81227	27.78187	-7.72163
7.16478	28.62154	-1.98444
8.05330	21.97777	-9.49410

'Arctictis_binturong_5474_T05
-8.16268	37.87566	10.07271
2.90640	12.37455	5.17910
3.82594	10.83984	4.74634
3.10472	11.52417	2.88923
1.33377	5.01405	-1.75612
1.80273	10.18327	-1.85401
2.34855	7.81846	2.47929
4.40060	11.49747	6.32246
5.51418	4.40528	9.92770
6.49391	9.55816	10.16421
4.14051	7.89740	6.99499
10.11320	7.80486	2.32921
18.84188	4.57982	-0.76003
11.07371	6.20099	-4.51004
15.32216	5.80060	6.49696
-4.40473	42.93218	8.44257
5.98206	27.25085	4.37372
5.65506	25.57924	3.84324
8.97823	19.87537	7.72104
7.70684	26.85038	5.16753
9.50247	24.48233	8.99625
7.01513	21.97445	5.57295
5.39427	19.30387	-0.61103
6.27173	26.75482	2.26653
4.54266	24.36686	-2.38841
5.66358	22.82883	1.98587
13.68575	20.32890	1.20849
21.05171	17.95202	-2.80948
19.25687	19.37447	5.43436
14.41945	18.88376	-6.22136

'Arctictis_binturong_5474_T08
-10.80471	33.11135	2.35254
-3.59176	12.94958	1.02669
-2.31891	9.98418	0.84068
-2.72350	11.09540	-2.73277
-2.75927	3.94277	-4.85404
-2.13622	8.85292	-5.47541
-2.68587	6.78706	-2.61774
-1.61899	9.68205	4.13876
-1.67120	3.07534	6.01720
-0.65583	7.70199	6.87072
-2.28535	6.83994	3.30947
4.36498	5.55456	0.17798
13.56998	3.12295	-1.57380
7.41525	5.67576	-7.03858
8.56708	4.08698	5.91835
-6.79062	38.19432	1.45445
-0.06267	28.88849	0.84831
0.35557	27.12114	0.81974
2.79723	20.33157	5.95943
1.86164	26.35021	3.04229
2.18410	25.08874	6.76368
1.73969	22.77290	3.36348
1.16867	20.68409	-4.46673
1.14547	26.36948	-1.70185
0.91056	25.80148	-4.66201
0.91737	22.97546	-1.70406
7.94860	19.56872	0.62986
17.38902	16.38670	0.19739
12.26988	18.13883	6.97129
10.78700	18.13935	-7.34396

'Lutra_lutra_2981_T01
78.56684	30.37318	132.82011
78.21918	22.56594	159.01517
77.99379	20.84509	160.39404
86.87651	18.87387	161.93503
90.35921	15.21564	161.56549
90.45122	18.68811	160.46208
87.67029	15.32356	163.30054
70.00240	20.35799	161.52586
68.81580	13.97363	162.64981
66.75603	16.70369	160.51013
71.43192	17.93027	162.93678
78.72452	20.06664	167.28452
79.09918	21.33088	175.12996
84.47122	20.90367	169.48325
72.10707	21.24393	171.10713
77.49902	35.99051	131.95129
77.60236	33.92311	156.18326
77.78711	33.77320	157.77258
71.25232	29.53962	162.02742
70.91174	33.95048	159.27272
69.63267	30.83181	158.50923
72.42942	33.28455	161.10010
85.44499	30.91292	161.58096
85.67935	35.54823	158.57202
87.13155	32.79047	158.37730
82.91581	34.26755	160.79932
77.60356	33.47301	165.07983
77.95018	36.08404	173.87466
71.97469	35.32341	170.24661
83.64774	36.23297	169.67162

'Lutra_lutra_2981_T02
105.71239	36.95743	170.88657
103.05968	31.17907	145.11505
102.90572	32.84783	141.94373
108.36464	31.86522	141.39569
109.81574	35.38290	137.99594
111.38987	35.10263	141.18970
107.13741	33.47285	139.77425
97.71215	31.16721	142.40349
95.56509	34.58250	138.61421
95.09122	34.90732	142.64635
99.54597	33.46730	140.86034
103.29243	28.33200	135.99434
102.52334	22.83508	129.92838
107.95331	25.87242	132.82153
97.36136	25.61980	133.88443
106.56458	33.29982	174.09604
105.22832	20.77903	155.36118
105.04999	19.01439	153.23979
99.95077	20.98468	147.38689
101.51125	18.14713	152.95155
99.39159	19.12191	150.99326
103.75729	20.23225	150.28125
109.10739	21.05063	146.83421
107.88509	18.25750	152.04984
109.56134	19.38646	149.29720
105.81095	20.18368	150.04158
104.04668	17.30887	144.63112
103.98167	11.50064	139.31453
97.62687	14.54740	142.98381
109.50644	14.31057	141.40109

'Lutra_lutra_2981_T03
81.34192	28.41071	85.29497
83.18526	23.82130	113.99386
85.58710	21.72026	116.55711
85.67802	25.37976	115.06429
90.25129	24.72071	120.28914
88.48283	27.86183	117.35203
87.39076	23.03226	116.57852
81.31082	21.46867	114.09010
83.94852	16.08050	118.61277
81.18989	18.28170	115.70903
85.24345	19.21147	116.81201
82.33042	23.03804	122.38519
78.52650	25.09235	128.52034
84.47002	29.47993	125.20387
77.27483	19.88128	124.85591
78.79440	30.51801	84.69141
73.60439	32.31585	105.55291
72.93390	32.73175	107.69444
73.81736	26.69009	111.23975
70.73569	30.39015	108.22215
70.93453	27.81675	108.95334
73.64407	30.26063	109.31606
78.26623	33.64804	111.53753
74.42215	36.34964	108.54313
77.26657	36.23294	109.99648
74.98479	32.69854	109.48015
72.76215	31.73744	115.60222
69.51745	33.09553	123.42268
67.36653	27.91442	119.26970
74.97427	36.86424	120.51744

'Lutra_lutra_2981_T04
102.23563	27.66369	123.95760
99.53453	24.36857	96.20441
95.79663	21.82015	93.42638
97.92361	27.56454	95.33942
92.50872	25.19637	92.07074
94.48817	28.85971	93.46410
94.98352	23.12146	93.51030
101.77213	21.57047	95.62885
97.62331	17.25738	92.51003
101.43138	18.34136	94.69353
96.66184	20.05224	93.78435
99.79635	23.91637	89.67728
102.79991	25.54800	82.10855
98.87144	28.84349	85.82773
104.45740	20.92264	85.87510
107.44711	30.39883	126.03032
110.18001	31.62589	106.28281
110.18233	31.72067	103.89716
109.59029	25.63453	98.97408
113.25623	29.05445	103.85985
112.16594	25.84226	101.65960
109.05444	29.16447	102.01382
104.53577	32.55264	98.71352
109.08356	35.04774	103.73312
105.66934	36.18858	102.23756
107.67348	31.24639	102.23237
110.44023	30.99723	94.97237
113.19577	33.63300	89.19077
114.64383	26.68327	91.57253
108.20143	36.87560	91.30913

'Caracal_caracal_T01
-24.49331	11.69880	124.34718
-25.88128	4.94992	97.23958
-25.86254	4.75633	95.54536
-34.56562	1.93114	92.25793
-36.83546	-3.23957	91.22710
-37.57709	0.14089	93.42381
-34.13957	-0.77430	90.66619
-17.37760	3.54522	91.86955
-15.24813	-2.47591	90.91199
-13.58183	0.08101	92.69938
-18.33391	0.87574	90.07912
-25.63272	1.58184	86.18259
-25.60068	3.45625	78.92432
-30.90332	3.08689	82.05954
-20.23582	2.64974	82.32649
-24.39324	15.08575	123.26968
-24.92811	16.34381	97.83328
-25.01003	16.16170	96.92191
-17.95283	12.43756	90.94331
-17.93616	16.72001	94.00621
-16.67212	13.10403	94.18413
-19.52190	15.63833	91.59394
-33.14527	12.68694	90.91360
-32.46841	17.13781	93.34671
-34.07926	14.63109	93.59026
-30.80966	14.90321	91.96022
-25.90318	15.20049	86.17360
-26.15566	16.99244	78.14572
-19.44701	16.79850	82.36616
-32.36088	16.77366	83.00011

'Lutra_lutra_2981_T05
81.97578	32.24466	40.37455
83.54853	24.42347	65.88328
85.91723	22.12233	68.82180
85.18353	26.34927	67.55938
89.21021	24.61191	71.79723
87.79750	28.23814	70.08827
87.11342	22.89074	69.22314
81.75493	21.64738	65.64472
83.91071	17.03135	69.56652
80.71654	18.45518	66.31386
85.42401	20.66998	68.44141
81.38574	23.79221	73.06247
77.82796	25.03745	78.61514
81.18623	27.73749	77.29275
75.67817	20.60493	75.24840
76.14824	35.62843	39.22642
73.56421	33.16691	55.80576
73.12218	33.14124	57.17927
73.93217	27.62415	60.53081
69.84340	30.19139	57.05073
71.15977	27.48444	58.47687
73.09521	30.81223	58.51735
77.48383	32.19223	62.52597
74.15835	35.40063	58.18922
76.02409	36.05153	59.79638
74.50520	32.47414	59.00142
71.79979	31.42366	65.81638
67.57927	32.41892	72.33543
66.49384	27.69837	68.78567
72.32844	36.84173	71.00383

'Lutra_lutra_2981_T06
102.13454	33.37751	75.39993
97.43585	24.22244	54.19530
95.64941	22.58549	51.78076
95.78214	26.46647	52.70359
91.74465	24.38614	49.27850
93.57253	27.75548	50.81144
94.39716	23.48602	51.56186
98.87817	20.74017	53.81181
96.12621	17.04576	50.21362
99.72529	17.71576	52.92994
96.03649	20.25935	52.25284
98.83334	22.86749	45.34043
102.98083	24.29910	39.59222
98.76093	29.39315	41.63637
104.42659	19.72771	43.39392
107.72054	35.87135	74.16586
107.90689	33.25294	62.78308
108.37990	32.94469	61.18946
107.21098	27.29365	57.70161
109.63131	30.42049	60.35284
109.07857	27.62066	59.62243
107.46701	30.25066	59.30709
103.63550	33.29586	56.33299
107.10045	34.74886	59.45232
104.89171	35.51548	58.15802
106.45847	32.09391	58.95661
107.92606	30.91933	53.59289
112.21968	32.94006	46.16817
113.77010	27.16829	50.96043
107.85698	36.47202	48.94942

'Lutra_lutra_2981_T07
80.23417	32.23122	29.60971
76.27466	24.98611	5.71953
73.15046	22.80463	3.58661
74.99771	27.16861	4.77898
70.30029	25.69486	1.29569
72.13837	28.63712	2.91851
72.32150	24.26682	3.25014
78.13295	22.20860	5.30849
74.73035	18.22980	2.03969
77.32552	19.77067	4.24332
73.59725	21.67359	3.70303
77.02679	24.58804	-1.51598
81.63895	25.49764	-8.59094
76.72845	29.68682	-5.43456
81.85514	21.15412	-4.85669
86.20390	35.51603	30.51212
86.43681	33.47792	17.90024
86.95943	33.52676	14.72416
86.73820	27.85869	11.08012
88.84451	30.82832	14.12445
88.95344	27.74874	13.24615
86.52811	31.28691	12.95003
82.69701	34.17817	9.42560
85.60193	35.78812	13.14177
83.86839	36.63588	11.82801
85.52542	32.96780	12.45977
87.55230	31.72218	5.49850
91.21770	33.30114	-0.15668
92.15442	27.46941	3.30140
86.25414	37.17149	2.10854

'Lutra_lutra_2981_T08
105.84814	34.54704	-2.03787
111.23409	24.57958	18.32668
112.67782	23.34746	19.94499
112.97694	27.33900	19.79533
116.86449	24.35011	21.99683
115.58505	28.64893	21.56234
113.87629	24.19043	20.06033
109.63536	21.34415	18.46419
112.45857	17.87278	20.95189
109.33923	18.37961	19.73230
112.21126	21.88764	19.55762
110.77737	23.01544	25.01372
107.29395	25.86172	32.80782
110.74611	28.07210	30.48512
105.88599	20.14846	28.34274
102.39229	35.75098	-2.88469
100.24722	34.77180	9.12727
100.24444	34.36580	10.23020
100.76152	28.29806	14.46363
98.76948	31.59149	11.09798
99.10390	28.86581	12.18794
101.04752	31.82769	12.31991
104.71259	34.15798	16.55014
101.11838	35.69507	11.99393
102.90973	36.34696	14.22001
101.88884	33.87960	13.11520
100.57253	31.54830	19.95301
96.83771	32.46609	25.65261
95.58961	27.42496	22.09473
100.90707	36.79186	24.22386

'Lutra_lutra_2981_T09
78.20692	34.29452	-14.72947
73.66370	24.65697	-36.22203
72.56305	23.22900	-38.42807
72.27694	26.45702	-37.69149
68.82718	25.28710	-43.36694
70.80229	28.24477	-40.37115
70.98725	24.92100	-39.53527
74.99356	22.05983	-36.26109
73.87061	17.54771	-40.71782
75.81019	19.31657	-37.07276
72.74214	21.13632	-38.48081
75.65401	23.01972	-44.38695
80.48398	25.07777	-49.95403
75.55414	27.77475	-48.40244
80.87444	19.78302	-45.86751
81.73499	36.57290	-14.93784
83.51713	34.45377	-25.98275
83.91139	34.12183	-27.47529
84.15953	26.44585	-31.88006
85.38426	30.70399	-28.31141
85.90291	27.80645	-28.71111
83.14392	30.46775	-30.02065
79.37825	34.64784	-34.52938
82.49860	35.53098	-29.90415
80.62286	36.47259	-31.82483
81.67975	33.37130	-30.91378
84.51015	31.61198	-35.35176
89.16708	32.51231	-42.83006
90.24307	26.79371	-37.55692
83.55365	37.37996	-41.32076

'Lutra_lutra_2981_T10
102.31779	34.56964	-42.80356
107.76020	24.62749	-25.89359
108.50794	23.45231	-24.03664
109.81955	26.46814	-24.02702
113.75027	24.67850	-18.59414
111.76617	28.01653	-21.17030
111.12108	25.34944	-22.28225
106.24332	20.77862	-25.48391
105.96414	17.86604	-23.96917
108.37823	16.93187	-21.68519
108.05760	20.29796	-24.31430
107.28486	22.45702	-17.03409
103.01621	24.29061	-11.62739
107.70081	27.71922	-12.92201
102.00897	19.41399	-15.72610
97.61147	36.66270	-43.17637
97.68594	35.70378	-35.16785
97.28944	35.59731	-32.61607
98.66270	28.15260	-28.83717
95.55396	32.34631	-32.34478
95.54956	29.24845	-31.63401
98.07361	32.26339	-30.92464
102.72694	33.45258	-27.49214
99.37187	36.96211	-31.25742
101.81448	37.15403	-30.04517
99.25668	33.78842	-30.50684
98.17846	31.33172	-24.73136
93.73418	33.21368	-17.09431
91.56491	27.78541	-21.99215
99.84334	37.84087	-18.70362

'Martes_foina_7342_T01
-2.49773	7.37127	31.64823
-2.71711	-0.81792	29.55160
-2.79155	-1.29493	28.99558
1.97273	-3.22877	27.68071
2.34031	-3.72422	25.22039
3.17196	-2.88403	26.60517
1.70648	-3.73551	26.51188
-7.43625	-3.00651	28.28540
-8.39357	-3.23916	25.53138
-8.90048	-2.65026	27.21296
-7.06572	-3.75998	26.68686
-2.90297	-6.24469	27.40657
-2.81173	-9.79145	28.14276
-0.04576	-8.67300	28.10142
-5.76672	-8.29916	27.99942
-2.54056	8.10887	33.77050
-2.62218	-0.77165	35.09170
-2.55482	-1.32711	35.04710
-6.49314	-3.76237	33.14298
-6.26697	-2.61639	36.10559
-7.40592	-2.27138	34.01488
-5.76805	-3.48349	34.67652
1.49599	-3.98061	32.85859
1.35423	-3.32375	35.96021
2.34792	-2.75963	34.34576
0.43970	-3.88365	34.71984
-2.80006	-6.28946	34.93013
-2.82280	-9.96346	35.28440
-6.52753	-8.13030	34.98724
0.90679	-8.07658	34.65445

'Meles_meles_T01
-146.54239	30.26834	172.62128
-145.95706	21.08121	148.96884
-145.75375	20.67712	147.00574
-154.42885	19.10566	143.11487
-156.31750	14.69494	141.39366
-156.57899	17.85491	143.12399
-153.51843	16.22479	141.34314
-137.15662	19.24855	143.89120
-136.07092	14.74730	141.52235
-134.16533	17.46067	143.74806
-138.14755	18.13383	142.42194
-145.18808	20.12350	140.34621
-145.44827	22.34626	134.20514
-149.75800	22.15558	136.27252
-140.93901	21.77602	136.49176
-146.58511	34.03870	172.25720
-145.89809	30.64453	152.76823
-145.88229	30.49923	151.19958
-137.37379	27.49049	144.97511
-137.27679	31.15834	148.15720
-136.00203	27.94052	149.35565
-139.72868	31.16365	146.36893
-153.45966	28.56744	144.03111
-154.05212	32.68258	148.23549
-155.78043	30.04452	148.55191
-151.17813	32.14547	146.65623
-145.02356	30.90912	142.70381
-145.03130	34.43304	136.99905
-138.98668	33.50237	139.10060
-151.10950	34.03291	138.90892

'Meles_meles_T02
-122.24421	33.63533	137.51852
-121.89948	31.84742	159.17639
-122.08044	32.20041	161.33139
-128.57211	32.32649	164.59985
-130.07785	34.44860	168.49811
-131.45514	33.73583	164.33623
-127.56142	32.71910	166.82193
-115.68760	31.84780	164.84840
-113.14414	34.45876	168.40274
-112.32854	33.52631	165.11931
-116.63808	32.74686	167.09378
-122.10397	28.90419	168.25224
-122.14308	22.68316	173.17863
-127.04663	25.51438	171.50058
-116.68682	25.26515	171.59459
-122.20068	29.62815	134.09302
-121.03096	23.08313	152.90164
-120.88042	22.92104	153.53055
-116.80672	24.03073	158.60861
-117.70698	20.97163	154.55449
-115.87933	22.47351	156.43233
-120.08829	23.49763	156.32080
-127.24634	24.32096	159.51706
-124.48589	21.84643	154.61273
-127.14230	22.09337	155.74371
-123.49741	23.58729	156.52966
-121.72392	20.04706	159.92253
-122.10250	14.23894	165.85733
-116.68820	15.99841	163.43817
-128.30722	16.69592	162.77290

'Meles_meles_T03
-144.80205	33.71999	125.67419
-144.18045	30.16138	105.41072
-143.86043	31.70008	102.46207
-140.91980	30.88014	104.25597
-139.07159	33.66997	100.96040
-138.22014	31.63123	103.36929
-142.01131	32.73700	102.63498
-146.52042	30.15318	104.45611
-147.51955	33.39663	100.96091
-148.50400	31.29089	102.94873
-145.54503	32.28034	102.31613
-143.17726	27.32412	96.18698
-143.01465	21.71342	90.06053
-137.22041	24.49014	93.69177
-148.52980	24.37337	92.24569
-144.89107	30.42685	127.87951
-144.61137	22.63266	114.80571
-144.69229	22.03773	112.75108
-147.19957	22.97000	108.27745
-146.81758	21.10324	112.10051
-148.27100	21.76129	110.79851
-145.28540	22.21910	110.60123
-140.89774	23.59321	108.40375
-141.52502	21.17741	113.43047
-139.89914	21.83202	111.64311
-143.10957	21.72551	111.44891
-143.89612	18.61715	104.12494
-143.21187	13.76946	98.04675
-149.14529	16.09203	101.94502
-137.39630	16.22327	102.57431

'Meles_meles_T04
-118.38699	28.61396	92.13131
-120.57480	21.01501	113.76711
-120.61472	17.94903	116.15570
-117.25238	20.36240	114.74240
-116.37947	17.37590	117.00632
-114.74528	19.67736	115.85612
-118.56773	17.78238	115.90082
-123.50313	20.40999	114.43505
-124.36011	16.72490	116.99588
-125.09863	19.13859	115.29626
-122.08344	17.45608	115.79278
-120.53330	20.42471	122.83544
-121.23617	23.35393	129.03841
-115.90163	22.40884	125.82846
-126.88707	22.43040	125.32372
-119.09454	32.98884	93.17471
-120.86577	33.40297	107.36353
-120.96829	33.08031	108.88808
-124.34743	29.63880	112.08997
-123.45303	33.21821	109.36556
-125.14802	31.68704	110.01672
-122.48446	31.75007	110.33356
-117.49340	29.99046	112.01369
-118.30974	33.70899	109.31279
-116.92417	32.75622	110.10937
-120.00008	32.24969	110.08147
-121.05635	31.63150	119.97429
-121.38539	34.22393	125.76089
-127.09367	32.82058	122.55892
-115.91740	33.06589	123.10033

'Meles_meles_T05
-142.50941	33.81599	85.90703
-142.86023	30.72669	64.11410
-143.00998	32.45903	59.77617
-139.99611	31.17615	62.69705
-137.81996	33.57085	57.51784
-137.35349	31.82415	60.84912
-140.74991	33.14258	59.26438
-145.81781	30.98573	62.80833
-147.97949	33.65432	57.10112
-148.52644	31.39337	60.79745
-145.48558	32.94279	59.56070
-143.15866	27.35638	55.53625
-142.77757	21.60697	51.45664
-136.77171	24.47886	54.16653
-149.26469	24.50617	54.32092
-142.57971	28.99023	87.45917
-142.73291	23.13105	73.68858
-142.92540	22.41283	72.15127
-146.25615	24.28251	67.67962
-145.10075	21.70815	71.61226
-146.93706	23.11965	70.31770
-143.48019	23.21831	70.25762
-138.94756	23.82050	68.81831
-140.29135	21.54809	72.01064
-138.34190	22.59844	70.98840
-141.62895	22.89272	70.54739
-143.02333	19.73764	64.89475
-142.54964	13.17887	58.29314
-148.50687	16.27041	61.92088
-136.53275	17.25907	62.15565

'Meles_meles_T06
-119.19421	33.57182	55.46885
-118.37347	30.35674	75.90862
-117.86478	32.80159	81.66045
-120.66763	31.94249	79.69843
-122.34441	33.50092	84.16216
-123.19678	32.05079	80.84595
-120.11128	33.08027	82.05055
-115.40407	31.83649	79.43355
-113.50188	33.67214	83.39548
-112.47436	32.00912	80.71034
-115.71222	33.49285	81.86655
-117.64003	27.19634	85.71837
-117.71212	21.45297	89.94429
-124.57724	24.37798	86.39914
-111.42831	23.80583	86.92000
-118.50486	29.24802	53.24471
-118.06852	22.20828	68.25065
-118.12215	22.05448	69.18587
-114.68351	23.24899	72.47867
-115.97796	21.45515	69.52800
-114.26768	22.01369	70.02357
-116.88015	22.47488	70.75507
-121.84186	23.61356	72.61577
-120.86408	21.41279	69.61331
-122.21738	22.16111	70.69022
-119.17902	22.50029	70.66253
-117.90188	19.39735	77.24956
-117.61366	13.54240	84.44336
-112.17763	16.06170	80.45657
-123.67891	16.00504	80.36660

'Leptailurus_serval_Z.2004.155_T07
18.94389	112.23238	-377.30927
-18.70441	100.87917	-380.05542
-20.70287	98.82486	-378.62524
-19.91189	103.28728	-378.17572
-23.84333	100.75137	-375.29388
-22.33241	104.79390	-375.62708
-21.31424	100.07932	-376.86285
-18.34500	98.31155	-382.31760
-21.50822	94.41255	-380.31860
-19.82464	94.74790	-383.54373
-20.64155	96.02544	-380.00571
-28.21286	99.11478	-382.01270
-34.33926	101.37563	-386.86118
-32.35332	104.60301	-381.30606
-29.78508	96.72090	-387.51175
20.43434	114.40383	-379.44373
-6.02251	111.75993	-388.18393
-8.82072	110.48415	-387.35077
-12.70965	104.27347	-388.97620
-8.57295	109.51321	-389.39478
-10.07077	106.23211	-389.78143
-10.84177	108.06776	-387.19467
-14.79638	111.03677	-383.15735
-9.34577	113.33349	-386.25891
-11.89787	112.31441	-383.96219
-11.37239	109.48164	-385.62607
-20.10838	108.36918	-388.84650
-25.47123	111.77075	-394.53500
-22.21049	105.94070	-395.03009
-24.18085	113.74926	-388.11060

'Cuon_alpinus_7106_T02
66.04446	7.09198	134.45482
67.28703	3.46788	87.43333
67.59257	3.32248	84.80592
60.55737	1.95664	82.72769
59.56432	-3.60883	81.41965
56.39824	-0.90759	84.51864
61.76974	-0.09691	81.51216
75.05653	2.99844	84.31906
77.18461	-2.73529	82.63397
79.11304	-1.09341	85.62120
74.43935	0.15282	82.49256
67.37495	1.24486	74.64458
67.98337	4.83020	63.60024
61.86834	3.90434	67.73703
75.52499	5.18758	69.30788
64.13190	17.92911	134.21613
65.75500	21.61657	90.37447
65.83564	21.84722	89.15456
71.79774	17.43250	84.63258
69.15767	22.81259	87.92982
71.95464	20.59130	86.96368
67.80702	19.55172	86.62593
61.19254	17.31078	84.10155
61.63457	22.41360	87.11570
59.69301	19.79419	85.97824
64.67504	19.35528	86.33949
66.73190	19.11355	77.84204
67.13913	20.58254	65.81681
74.49689	22.20109	72.60728
58.69695	20.88211	72.44583

'Meles_meles_T07
-145.76996	34.32543	45.55650
-145.76886	30.80346	22.39184
-145.48380	32.84689	19.06662
-140.84856	30.53175	20.24832
-140.02541	33.63328	17.41827
-138.60793	31.92864	18.95221
-142.50096	33.29039	18.72909
-149.89832	30.33428	20.98108
-151.35577	33.65483	17.52619
-151.94240	31.53405	19.41099
-148.86807	33.01823	19.24644
-145.52805	28.21062	15.93720
-145.68359	23.02508	10.48720
-140.11769	25.36457	14.53078
-151.05661	26.35492	14.46413
-145.96721	28.76729	48.72374
-146.43077	23.05336	33.08659
-146.43390	22.81706	32.00198
-150.26624	23.65120	27.66386
-149.92323	21.00544	32.00458
-151.54350	22.97969	30.04181
-147.46141	22.90366	30.28329
-141.63983	23.41828	27.28804
-142.92758	20.95021	31.96848
-141.07452	22.57939	29.97941
-145.31013	22.96058	30.28141
-145.89183	20.30549	21.63743
-146.63855	13.60896	17.57923
-152.53349	16.88887	19.43744
-140.05602	16.83946	20.01779

'Meles_meles_T08
-120.05369	33.71062	13.13290
-121.84923	30.27612	34.96919
-122.55238	32.32107	38.08714
-125.47400	30.53200	35.90479
-127.24899	33.39684	38.23098
-127.62413	31.24343	36.46994
-124.72227	32.80111	37.54583
-120.18767	31.10630	36.31880
-118.72745	33.36884	39.16991
-117.52563	31.51223	37.49000
-121.43639	32.78003	38.21211
-122.74941	27.33060	42.88428
-122.58842	21.29300	49.17768
-129.16623	25.28336	43.57040
-116.62759	25.82310	44.16256
-119.94729	29.35129	10.97593
-121.00087	22.14032	23.76728
-120.96551	21.57042	26.10999
-117.66374	22.80964	31.01594
-118.17583	20.75379	26.23637
-116.70586	21.42140	28.39202
-120.20211	21.38948	27.47944
-124.80589	22.73864	30.07796
-123.35504	20.78377	26.14272
-125.11516	21.74740	27.13132
-122.02571	21.36481	27.36043
-122.07033	19.19149	35.65341
-121.56319	13.22361	39.70000
-116.16650	16.63804	37.26008
-128.02028	16.78073	35.89297

'Meles_meles_T09
-143.97879	32.21823	-0.74400
-146.03293	30.38944	-19.66428
-146.10672	32.51119	-23.98250
-143.98091	32.17751	-22.65638
-142.36995	34.40892	-26.86347
-140.59923	32.77543	-24.40635
-144.17096	33.47027	-24.55503
-148.47906	32.15694	-22.11162
-149.70210	34.51126	-26.58280
-150.86548	32.75395	-23.83646
-147.46284	33.23860	-24.47357
-146.33684	28.53708	-31.91227
-146.71878	23.04697	-35.90866
-140.63713	25.48085	-33.47888
-152.24036	26.04929	-33.38294
-144.89978	27.79222	0.98204
-145.67314	22.21624	-13.03000
-145.70374	21.69093	-14.66924
-149.19826	23.75936	-17.94337
-148.22566	21.25266	-14.66403
-149.95760	22.40303	-15.53218
-147.02518	22.06213	-15.72568
-143.07323	23.53252	-17.32204
-143.71568	21.55855	-14.35313
-142.54143	21.80612	-15.38192
-144.73547	21.92420	-15.38897
-145.90062	19.27530	-22.83648
-146.47205	14.18642	-30.22076
-152.25728	16.93872	-26.71428
-139.90668	16.98567	-26.19710

'Meles_meles_T10
-121.24680	35.24545	-24.37256
-120.82621	30.63219	-9.78348
-120.56484	30.33905	-7.46810
-122.78407	31.81117	-6.00098
-123.66472	33.49704	-2.60202
-125.76488	31.83654	-4.77956
-121.92300	32.55395	-4.53182
-117.62864	31.72576	-6.21869
-117.31391	33.57296	-2.83664
-115.52379	32.10181	-4.54844
-119.21992	32.20053	-4.62693
-120.34554	26.95460	0.68303
-120.20124	20.94485	4.76443
-125.92064	23.97962	2.20857
-114.86075	24.01555	2.17441
-120.06761	28.82511	-30.33830
-120.38914	23.66356	-18.92738
-120.33611	22.51055	-17.42809
-116.89541	24.06947	-13.63877
-117.23273	22.43866	-17.17552
-115.87981	23.23933	-16.09667
-119.38043	22.97111	-16.24831
-123.32789	24.30365	-14.04129
-122.21514	21.85282	-17.70663
-124.06824	22.28856	-16.73590
-120.97263	22.87617	-16.24176
-120.08191	19.12150	-7.64468
-119.85070	13.40780	-2.03831
-113.04507	17.48181	-5.49714
-127.43173	17.76648	-5.39857

'Vulpes _vulpes _150_T01
7.29094	36.61599	119.74538
7.40544	31.89893	149.05499
7.47686	31.59452	150.14360
1.00012	32.88288	153.19168
-0.33773	36.20331	154.96802
-1.48053	34.37522	152.76303
1.18271	34.59658	155.26021
13.90309	31.88401	153.19733
16.19639	35.91106	155.06575
16.89165	34.13115	153.06770
13.54782	33.42658	155.14102
7.43302	30.65300	157.84105
6.88808	27.01414	164.57431
3.40644	29.51721	161.47360
11.68442	29.71779	160.50491
6.68642	27.17224	117.28386
6.91490	21.17328	142.88983
7.16186	21.08905	145.24855
12.17814	22.16037	149.82863
11.15125	19.08640	146.31473
13.10371	20.75278	146.47180
9.53913	20.84540	147.69400
1.65701	22.79743	149.82237
1.97252	19.59715	146.78198
0.27336	22.08611	147.71812
4.57017	21.88721	147.73015
6.69298	20.03531	153.75613
6.88644	16.85363	160.23393
11.86359	17.52959	156.62714
1.36518	17.65885	156.92159

'Vulpes _vulpes _150_T02
18.69735	36.42068	143.97884
19.47276	32.57827	116.23303
19.46537	33.65620	113.74435
23.82743	33.53679	112.70617
25.25802	36.61096	110.89228
26.14759	36.05016	112.48856
22.84178	34.51659	112.07651
15.95187	32.81847	113.02982
13.75635	35.54895	111.27322
12.61031	35.44666	112.82934
16.77687	34.36556	112.15778
19.45515	33.57077	106.13304
20.07187	30.61793	99.69019
24.55855	31.82669	104.48962
15.24931	31.96895	104.37207
18.72252	27.21160	145.27454
19.75174	21.82377	121.20192
19.95692	22.11580	119.58856
17.56409	24.78368	115.55188
18.23265	21.70188	118.72206
16.83759	23.02793	117.53605
18.97305	23.53207	117.36140
23.83341	25.12665	115.31318
22.01395	21.78415	119.11626
23.37325	22.88184	118.02286
21.02935	23.58021	117.63358
20.06517	24.01370	110.29777
20.11129	20.02995	103.45918
14.77264	21.17142	106.71059
25.89951	21.76839	107.36546

'Vulpes _vulpes _150_T03
-3.61113	36.30515	61.59304
-2.99638	33.60080	89.67029
-2.92540	36.04565	93.14314
-5.01892	34.21769	91.15784
-6.86250	35.88198	94.15540
-7.46710	34.35968	92.38231
-4.14123	36.02555	93.08359
-1.01255	34.35015	91.01746
0.17673	36.32936	93.82634
0.93034	35.05957	92.28924
-1.97045	36.17049	92.96680
-2.93210	32.79440	98.77996
-2.96691	28.89054	105.11295
-7.04351	31.19937	101.16756
1.77025	31.32671	101.02978
-3.64068	31.36910	59.08093
-2.87881	24.35280	83.51872
-3.04666	24.64651	84.94910
0.34110	26.90651	88.67543
-0.80114	24.78481	85.97191
0.43012	25.71861	86.40014
-2.21755	25.83909	86.62379
-6.01383	26.79893	88.62395
-5.16787	23.97104	85.31354
-6.50704	25.47320	86.16776
-4.22289	25.40015	86.43846
-2.25587	24.39848	93.37283
-2.18370	19.96058	99.83376
2.87276	21.92128	96.13921
-7.52856	21.99386	95.78346

'Vulpes _vulpes _150_T04
19.19401	36.36253	92.63486
21.88078	33.50754	64.54634
22.60279	35.96127	60.73125
23.72094	34.39365	63.07309
26.94427	35.71984	60.19950
26.64936	34.39838	62.24486
24.41959	35.93217	61.42934
20.89998	34.64915	62.59054
19.20745	36.28748	59.74437
18.57424	34.96414	61.40430
21.07219	36.05947	60.88348
22.88807	32.82375	55.50469
22.92610	28.23619	49.44882
27.36948	31.22419	54.27537
18.46792	31.54837	53.12128
18.89465	32.12282	95.16613
20.87165	24.97319	71.86482
21.22023	25.25661	70.40833
19.11245	27.36638	65.81062
19.34460	25.49306	68.70663
18.25019	26.59729	67.65335
20.98743	26.58175	67.82190
24.39942	27.06038	66.63329
23.05615	24.90396	69.83052
24.38277	25.87085	68.73113
22.00437	26.56743	67.88959
22.06656	24.63237	60.61741
22.15105	19.75291	54.96309
17.02710	22.70286	58.62257
27.21599	22.46733	59.23640

'Felis_silvestris_T09
8.62844	3.05974	17.54422
0.16148	12.47075	1.16568
-0.01584	13.70426	0.20342
1.74216	12.25017	-0.00137
2.16161	15.36930	-2.60181
3.15741	12.83667	-2.15982
1.14746	14.38586	-0.74648
-1.41167	13.02498	1.81736
-2.91094	16.12945	0.43259
-3.63734	13.72080	1.82375
-1.33156	14.59754	0.80116
-3.67319	14.73595	-6.08694
-6.14540	11.99790	-10.89161
-1.12195	12.88913	-10.31472
-8.12760	13.56575	-6.05645
8.29289	-0.63706	17.53736
3.76153	1.55252	8.29569
2.24873	2.87197	5.68493
-2.29541	4.83909	4.55347
0.99751	1.66829	6.41928
-1.12273	2.37326	6.56572
0.77996	3.29487	5.21939
3.52586	4.56973	0.86245
3.49351	1.54410	4.56033
4.41754	2.33778	2.89407
2.47548	3.38035	4.24931
-2.38418	3.74050	-2.72897
-5.34134	1.68459	-6.72033
-7.58545	3.57904	-1.53668
0.90640	2.76631	-6.22698

'Cuon_alpinus_7106_T01
42.81748	9.33590	92.25713
41.01823	4.94377	44.13845
40.83099	4.90395	42.38267
32.28972	2.78816	40.10424
29.99706	-5.75350	38.48656
27.68610	-0.15282	40.96080
32.72557	-1.05128	37.53510
50.30022	3.61846	39.87891
53.16674	-5.50829	38.16597
54.68063	-0.62779	41.84813
49.94226	0.12461	36.59775
41.30297	1.11912	31.03918
40.25810	4.23767	19.42932
33.14703	2.73685	25.72514
50.02486	3.46415	25.45748
41.72625	18.11398	93.11554
40.96581	20.45162	46.49850
40.84911	19.66132	44.80355
49.64309	14.94360	40.26228
49.83415	22.58314	43.37347
50.56616	16.32381	44.59666
47.93749	18.93028	40.82427
33.16647	15.54985	40.46973
33.97765	23.05742	42.60541
31.74535	19.00248	44.71006
35.37892	18.59324	40.91588
41.23871	19.43858	33.51669
41.36215	21.97604	21.31269
48.33755	22.90491	26.80046
32.97586	22.22882	26.38703

'Cuon_alpinus_7106_T03
39.78819	6.22229	173.79892
41.54203	4.07475	128.65961
41.64695	1.57686	125.57732
37.49216	5.06564	126.88708
35.64432	0.12814	123.45155
33.76988	3.83458	125.35627
38.95727	1.44785	125.63004
46.57894	3.85653	127.60463
46.63876	-1.78700	124.10130
49.06339	1.42847	126.39689
43.85270	0.25201	125.98410
42.05696	3.16597	117.57953
42.99464	5.65567	106.58250
35.23782	5.29123	112.53795
50.25661	4.34716	113.51741
40.25709	13.53527	176.75104
43.01835	21.49209	136.85321
43.97274	21.20817	132.64420
47.54338	16.58312	129.06042
46.60265	22.40078	132.93701
48.86631	20.31616	131.44031
44.98435	20.23981	130.98032
39.79778	17.03317	128.54268
41.13043	22.10660	132.31946
38.49683	20.90733	130.47812
42.39477	19.83732	130.92236
43.84164	19.31165	120.84467
45.14862	21.75946	109.75826
53.02398	20.17797	117.14513
36.13986	22.63424	116.20193

'Cuon_alpinus_7106_T04
0.00522	65.83914	-0.84811
-4.47958	23.50081	9.26744
-4.70830	21.05408	13.85546
-8.77941	22.50187	9.38951
-8.88513	20.76455	16.13908
-11.78266	21.48111	11.54419
-6.27128	21.48966	14.26231
-1.29084	21.95016	9.41437
-0.49330	19.97585	14.98935
1.29898	20.56437	11.36642
-3.02014	21.04805	14.07119
-6.18908	11.73779	13.83141
-7.47633	1.24122	13.34861
-14.76171	8.96351	12.02197
1.17806	7.06909	13.00569
0.86188	67.94617	-9.72081
-3.34684	28.05367	-9.31800
-3.51296	24.80936	-8.22067
-0.22122	21.31627	-2.61761
-0.99545	23.54673	-8.89526
1.21004	22.53387	-5.86593
-2.26155	23.01270	-5.64544
-7.43558	22.11906	-2.77668
-6.67717	24.59629	-8.50774
-8.47151	23.29378	-5.79316
-4.97824	23.39285	-5.77883
-5.47036	12.69321	-3.24539
-7.11267	1.04720	-3.52723
3.09500	7.13286	-3.93193
-14.51833	9.75216	-4.36710

'Vulpes _vulpes _150_T05
-7.19257	36.40793	9.82355
-6.84539	34.49509	38.95228
-6.70393	35.92798	41.94260
-8.27800	35.20021	40.10278
-10.73007	35.74269	43.03864
-10.73805	35.32574	41.31381
-8.34389	36.13730	41.80505
-5.26890	35.25929	40.15788
-4.05910	36.38702	42.53700
-3.50265	35.52666	41.03045
-5.48401	36.18368	41.90183
-6.54220	32.09578	47.14850
-6.27010	27.52091	53.06892
-10.65426	29.90466	49.96019
-2.36870	29.60472	49.94740
-6.13360	31.21029	6.39104
-7.31326	25.81804	29.69407
-7.20389	26.05186	30.93655
-4.06761	27.96479	35.95387
-5.19285	26.12459	32.17805
-3.80955	26.94468	33.33125
-6.06544	27.22229	34.01218
-10.01512	28.00607	35.94802
-9.17738	26.07469	31.61907
-10.64437	27.24015	33.62091
-8.22115	27.07505	33.68240
-6.74721	24.60215	40.49076
-6.31643	18.97782	46.06208
-1.86608	22.74847	41.92270
-11.53591	22.59820	42.19319

'Vulpes _vulpes _150_T06
21.84518	35.86431	44.17279
23.62499	34.70728	15.26134
23.91445	35.99719	11.63398
25.74522	35.86256	13.01193
27.24636	36.27227	10.97548
27.85108	35.66181	12.13885
26.02001	36.52170	11.41215
22.06142	35.80045	13.08746
20.79607	36.59229	10.47395
20.08669	35.85726	11.83537
22.06871	36.55181	11.30155
23.98175	31.73168	6.94378
23.80050	25.70209	1.82901
28.10752	28.40068	4.26412
19.20420	29.20955	4.38649
20.83499	31.58141	47.34748
22.86535	26.40482	26.52706
22.85263	26.87603	24.63242
19.92217	28.65324	18.57501
21.17105	26.99471	23.02575
19.82891	27.89023	21.39298
22.04029	27.98124	21.26662
26.35096	28.48326	19.61327
24.71230	26.77678	23.48235
26.37804	27.95914	21.72274
23.79596	27.82011	21.48115
23.12583	24.50737	14.44447
23.26732	18.91729	9.38548
18.39708	22.78993	12.65478
27.55323	22.41563	13.39289

'Vulpes _vulpes _150_T07
-3.46249	36.55044	-45.56624
-5.80387	34.17037	-20.18568
-6.13432	36.12825	-16.15946
-7.97959	36.14639	-17.32620
-9.94239	36.62452	-15.04404
-9.91679	36.29174	-16.48099
-8.04235	36.82210	-15.78159
-4.53235	36.07553	-17.22109
-2.82308	36.62921	-14.93067
-2.41103	35.95757	-16.44623
-4.10694	36.66943	-15.59598
-6.36514	31.85169	-11.81590
-6.70325	26.41954	-5.71526
-10.73921	30.37087	-9.32237
-2.16141	30.90268	-9.35101
-2.55194	32.52607	-49.34718
-4.95292	27.27977	-31.18807
-5.18461	27.27291	-28.47203
-3.03198	29.19785	-22.13252
-3.56417	27.05703	-27.26820
-2.25485	27.86963	-25.30058
-4.74183	28.17661	-25.48787
-8.19963	28.62911	-23.40931
-6.86957	27.12851	-28.29242
-8.31193	27.80219	-25.55497
-6.00562	28.05170	-25.73773
-5.82103	25.19460	-18.59528
-5.42827	19.35016	-14.02135
-1.12673	22.73735	-16.70737
-10.71735	22.81643	-17.62257

'Vulpes _vulpes _150_T08
14.95132	36.64621	-6.82946
17.45329	35.18939	-30.68118
17.56498	36.04725	-34.32463
19.60680	36.22690	-33.27693
21.21696	36.48849	-35.63961
21.30799	36.04230	-33.93457
19.23042	36.68923	-34.72738
15.25638	36.01280	-32.92184
14.16881	36.50978	-35.86619
13.49303	36.09020	-34.24001
15.77305	36.58364	-34.77873
17.91132	32.26236	-40.28823
18.20288	26.22921	-45.09826
22.70064	29.41181	-41.60437
13.67027	30.27916	-42.02349
14.99487	32.66559	-4.15905
17.20632	28.33301	-19.58211
17.10441	28.12108	-20.80362
14.99748	29.01831	-26.41383
15.87288	27.84283	-21.79537
14.47898	28.32857	-23.26438
16.78581	28.22005	-23.34320
20.37862	28.86347	-25.81667
19.43611	27.71967	-22.00508
20.55618	28.48362	-23.27408
18.18032	28.18277	-23.42162
17.61893	26.60534	-32.26430
17.87318	19.75969	-36.36410
12.34498	24.04002	-32.82916
22.71189	24.10791	-32.41792

'Vulpes _vulpes _150_T09
-23.34665	36.93849	-28.74990
-22.89613	34.38250	-48.54402
-22.88258	35.22632	-53.69372
-20.99571	35.25361	-51.06754
-19.39398	35.67964	-55.05903
-18.45601	35.08697	-53.09599
-21.44832	35.78364	-53.89855
-24.50196	35.20729	-50.89698
-25.69987	35.81701	-54.71205
-26.39724	35.28084	-52.72684
-24.22206	35.47493	-54.00452
-22.32200	31.49565	-59.10218
-22.37195	25.15149	-63.85350
-17.56309	28.95327	-60.19514
-27.29507	29.36567	-60.62880
-23.11687	34.23891	-27.27714
-22.68999	28.89521	-37.96874
-22.93322	28.58759	-40.14370
-25.18760	29.31321	-45.36586
-24.70833	27.94349	-40.97266
-25.73238	28.84040	-43.01880
-23.64135	28.82244	-43.06657
-19.79729	28.71997	-45.28827
-20.81918	27.76695	-41.28279
-19.66837	28.65309	-43.14060
-22.19712	28.91831	-43.29058
-23.13850	26.01288	-50.86359
-23.11950	19.20027	-54.36340
-28.84711	23.75730	-51.58260
-17.62983	23.64248	-51.09006

'Vulpes _vulpes _150_T10
-8.21436	36.70396	-60.14786
-8.02709	34.21407	-74.64402
-7.84839	34.99790	-77.90984
-5.20512	34.76914	-76.90773
-4.13547	35.75323	-80.48464
-3.45684	35.25712	-78.40421
-5.73482	35.40236	-78.61841
-10.59818	34.81233	-77.16914
-11.26864	35.83650	-80.43912
-11.71239	35.24277	-78.53115
-9.68246	35.23672	-78.57416
-7.72192	31.98090	-84.11686
-7.77456	25.93758	-89.42192
-2.88166	30.79846	-85.72306
-12.67236	30.08125	-86.58545
-8.61536	33.87659	-58.78999
-8.74465	29.92293	-65.89008
-8.74780	28.54266	-68.08320
-11.55814	28.71781	-71.71037
-11.11773	28.52345	-68.20641
-12.43071	29.50716	-69.20690
-10.12615	28.16861	-68.96109
-5.40308	28.97102	-71.55409
-6.05456	28.64986	-67.65923
-4.95657	29.43002	-68.95500
-7.35809	28.14038	-68.93526
-7.97743	25.63848	-75.87135
-8.04384	19.27322	-79.47235
-14.08690	22.35624	-76.51784
-1.72845	22.43883	-76.01030

'Lycaon_pictus_1167_T01
-46.35368	37.67079	341.91907
-44.50017	31.61431	400.52838
-44.30664	31.39880	401.45630
-56.33578	29.14668	407.36145
-58.89398	37.48605	411.46765
-61.13256	33.72715	406.41260
-55.10323	33.24588	410.49280
-31.39241	30.58462	404.61099
-28.38395	37.32179	407.98550
-27.11226	34.98200	404.02371
-32.63144	33.36846	408.39398
-43.09894	28.87839	414.36057
-42.90687	18.76196	426.61914
-50.97169	23.79575	422.37592
-34.59629	24.69634	420.15652
-47.83781	26.17242	338.06839
-44.84403	14.75085	392.77838
-44.90229	13.48172	394.39011
-34.00798	15.82252	399.21609
-34.02811	10.06442	394.27722
-31.48820	15.01680	394.00220
-37.03336	11.67398	396.85510
-54.57634	14.47870	401.35519
-54.88183	8.88178	396.37561
-57.65166	12.10330	396.36017
-51.09768	12.11861	398.86322
-44.29774	11.13808	404.39575
-40.34663	0.99352	417.67615
-33.84587	3.79935	410.36301
-53.31320	4.04480	412.09244

'Lycaon_pictus_1167_T02
-68.06649	37.86889	392.00455
-68.31802	32.23302	332.80246
-68.59203	33.56488	331.25449
-60.30192	31.73927	329.77008
-56.22341	37.28938	327.63449
-54.98102	33.78767	330.85284
-61.69018	35.06182	327.97089
-76.51913	31.13610	330.84424
-81.43848	37.15292	329.81149
-80.87227	33.36510	332.44037
-75.08210	34.97777	328.41373
-68.25386	29.98244	323.69055
-68.10337	22.22301	309.39282
-60.41412	27.49064	316.42426
-75.44273	27.75607	318.01761
-65.57374	27.77235	394.71188
-67.28286	16.14268	343.90475
-67.85000	12.40288	342.22586
-74.33719	16.54306	336.05225
-71.61951	12.34060	341.01025
-74.64924	14.28822	339.15985
-69.08418	15.57669	339.63428
-60.18121	16.33666	336.48871
-63.08159	10.90443	341.62186
-60.56875	13.36440	339.76099
-65.05870	14.81828	339.84344
-67.05679	12.85023	330.23676
-67.61573	3.94947	314.66949
-77.25841	7.97948	325.53168
-58.37342	7.39343	323.95303

'Lycaon_pictus_1167_T03
-74.44803	37.67354	284.86755
-69.58247	30.79829	227.78935
-69.28353	34.97395	225.57910
-65.09972	31.46807	227.20810
-64.09884	37.23677	224.02902
-61.36514	33.20778	225.76514
-67.31790	35.48153	225.69275
-73.96748	32.28389	227.13586
-76.36801	36.32523	224.02328
-77.12115	32.48579	225.63773
-72.24424	36.56061	225.02730
-68.91757	30.09441	218.90504
-67.38026	25.31021	204.10100
-77.91428	27.65243	212.62460
-61.00414	29.04104	213.17213
-73.29345	27.70337	289.48276
-69.54789	14.41939	238.44144
-69.94955	13.73150	235.10324
-75.18410	17.01466	229.90204
-73.55306	12.79743	234.33855
-75.79461	13.81785	232.79793
-70.90199	15.98039	232.84012
-63.46696	16.90655	231.16490
-67.01907	12.16754	236.10593
-64.63943	12.83310	234.90990
-68.14275	15.82760	233.19595
-68.38332	13.51112	223.42093
-67.19851	6.71401	207.59827
-76.97853	8.67185	217.60396
-59.17513	10.07480	219.10519

'Lycaon_pictus_1167_T04
-38.82170	36.78151	226.68329
-44.66076	32.01014	283.32819
-44.59534	36.24341	286.32867
-48.38148	32.73642	283.62622
-50.62339	36.53487	287.20282
-52.04903	33.25928	284.71002
-46.91444	36.85732	286.35699
-40.02816	32.14402	284.61407
-37.86644	35.88156	288.76801
-37.36679	32.34377	286.23758
-41.73504	36.62405	286.93961
-46.30526	30.06850	293.19449
-48.14611	25.19424	308.67676
-55.33208	29.67346	296.57742
-37.14810	27.80954	297.45502
-39.94773	26.88559	223.18863
-44.42572	15.27614	271.55817
-44.58604	15.91324	274.86752
-39.31384	18.22576	281.32684
-41.96917	13.87406	277.18091
-39.17982	15.57172	279.12457
-43.02100	17.41019	278.84283
-51.09198	18.95417	279.73914
-48.55331	14.39219	276.31079
-51.02321	16.06631	277.13766
-46.39422	17.85271	278.13354
-47.36562	13.79493	288.45505
-48.48151	7.73778	303.58276
-38.34723	9.48842	293.96982
-57.59404	11.25924	292.75110

'Lycaon_pictus_1167_T05
-44.74043	36.82519	207.91519
-43.99336	31.93583	151.73886
-44.14612	35.52246	149.88702
-40.70151	31.55454	152.02049
-38.51151	36.22653	148.28888
-37.64655	32.73059	150.48688
-41.81586	36.32923	149.46609
-48.99933	30.45506	152.07521
-51.24265	36.17749	148.39584
-52.06955	31.81712	150.38025
-47.37150	35.99794	149.35715
-43.95296	28.87049	140.99271
-44.53472	20.29601	126.31982
-35.51214	26.77745	135.83011
-52.54441	26.57872	136.17068
-44.57561	26.04390	211.45509
-44.32592	14.68417	168.18059
-44.18322	15.54469	161.17848
-50.41234	18.42531	155.22235
-47.19845	13.67622	160.98360
-49.69600	14.80575	159.42503
-46.20943	16.76032	158.78369
-38.18498	17.94461	155.94772
-40.86823	13.72277	160.66260
-38.68357	15.50612	159.23286
-43.70374	17.18827	159.40536
-43.54525	13.30964	148.26593
-44.18607	6.03794	134.33417
-53.49652	9.15217	142.41254
-34.60785	9.73235	143.04030

'Lycaon_pictus_1167_T06
-73.70157	36.96666	119.41978
-71.33878	31.51101	172.10672
-70.94485	35.55123	174.99667
-75.57697	32.25591	172.28868
-77.38708	36.72668	177.27113
-78.81101	33.19250	174.31596
-73.75418	35.97766	175.06540
-67.51057	31.63456	172.07364
-64.71300	36.62834	177.44412
-64.06641	31.47552	173.68767
-68.46620	36.07867	175.27174
-71.16902	27.60614	183.34306
-71.56697	19.32206	195.54349
-79.62193	25.49380	187.62309
-62.49218	24.90617	186.69119
-73.49200	24.98400	114.33665
-72.31983	17.39798	156.50613
-71.72585	18.16413	160.08755
-66.37591	18.27212	164.48651
-69.11818	14.34730	159.42880
-66.33350	16.14088	161.17867
-70.60730	17.84047	161.98709
-77.19740	18.51017	165.50713
-74.99790	14.92460	159.40483
-77.47713	16.80960	161.82458
-73.34714	17.72070	161.89255
-71.70122	14.60634	172.80241
-72.46819	5.09349	185.72966
-62.52642	9.42955	177.73102
-80.72626	9.77432	177.49086

'Lycaon_pictus_1167_T07
-79.55782	36.72929	86.71042
-75.49680	32.39085	34.73180
-75.65300	34.41581	32.09987
-71.47182	31.71655	35.98884
-69.30517	36.64672	30.48257
-68.39085	33.04694	33.90228
-72.16827	35.10200	32.85330
-80.16928	31.63916	34.57506
-81.23065	36.22629	28.87141
-82.59109	32.45679	32.07646
-78.61425	35.26517	31.67663
-73.64095	26.86405	26.00517
-73.31241	15.06930	15.68738
-64.97848	22.90753	21.98532
-81.65171	23.29096	20.84557
-79.94902	28.46139	94.38645
-77.01654	18.89409	53.75057
-76.63470	18.80137	50.79489
-81.50027	19.93389	44.36414
-80.40450	15.22936	51.43433
-82.63158	18.12208	48.63924
-77.58783	19.05849	48.57923
-69.39758	19.83659	45.96745
-73.74987	16.84434	51.03239
-71.06297	17.65841	49.87307
-75.32803	19.00662	48.97304
-75.09100	13.79881	38.35280
-73.68797	2.89012	28.66337
-84.02216	9.65402	33.73716
-65.05399	10.57738	35.83840

'Lycaon_pictus_1167_T08
-54.13879	36.88939	53.29741
-54.48346	31.69964	96.93774
-54.38519	35.01665	101.62386
-58.67314	31.90061	97.94983
-60.77843	36.92997	104.36807
-62.22086	32.74160	100.45410
-57.28471	35.37597	101.72376
-50.61683	31.32631	97.24168
-49.37511	36.34570	104.58771
-48.18389	33.16360	100.99959
-51.97562	35.26429	101.83508
-55.17521	28.00686	109.04292
-55.92660	16.94398	118.64834
-63.55113	24.87928	111.84085
-47.60267	24.64906	113.38940
-53.14429	27.86872	46.72842
-54.73462	20.88371	80.99157
-54.32914	20.32683	82.36697
-48.44537	21.06907	88.27949
-50.08727	16.94787	80.95714
-47.78052	18.71055	83.82709
-52.98002	20.81501	84.17584
-60.70455	21.39662	87.80861
-56.97896	18.32237	82.50746
-60.34583	19.37577	84.56404
-55.49696	21.04103	84.98689
-54.07859	14.53548	94.84388
-55.14498	4.03478	104.17103
-44.96683	10.57119	98.47462
-64.57582	10.64620	97.55568

'Lycaon_pictus_1167_T09
-150.69400	36.89061	29.82090
-115.25896	31.59215	27.45494
-112.01410	33.69125	27.58831
-113.72204	32.28327	31.51017
-107.17555	36.50727	32.83741
-111.21127	32.67378	33.89306
-111.60326	34.34268	30.18650
-114.48260	32.99430	23.34856
-107.35394	37.35112	21.41426
-112.40335	33.04928	19.80626
-111.53699	34.96206	24.60858
-102.84723	27.78949	27.11945
-93.45711	16.87503	26.86668
-99.10980	23.47461	34.29476
-99.30573	24.60019	18.35735
-158.54425	29.67380	29.05139
-133.64247	17.79767	26.76378
-131.94939	17.28456	26.86348
-122.67697	20.14198	18.99131
-131.56708	15.89033	23.63313
-128.99437	17.25318	19.88300
-126.47119	19.80747	26.07675
-122.96901	19.17334	32.53387
-130.42868	16.00810	30.37479
-126.84348	18.24211	32.32018
-126.52824	19.78513	27.77746
-117.81902	13.66290	26.02297
-107.51349	3.29102	25.77225
-113.96519	9.19234	15.40265
-114.17342	8.22590	35.57903

'Lycaon_pictus_1167_T10
-149.14627	9.05298	-51.75201
-126.25043	25.88846	-54.49239
-125.72703	29.80287	-54.42474
-125.97167	25.48876	-51.20613
-124.64101	36.71564	-48.00462
-124.79503	29.62403	-46.29815
-125.72962	31.66517	-52.17658
-125.81715	27.02764	-58.90037
-124.23550	36.16310	-60.80809
-124.60957	29.13019	-61.74019
-125.64261	32.09440	-57.85278
-116.94020	34.04312	-53.88033
-101.92136	35.41011	-53.87664
-111.52667	35.48844	-45.69624
-111.31805	34.10412	-62.06052
-147.06177	3.47440	-51.48649
-128.94821	4.14745	-52.64645
-126.19229	5.05657	-52.46167
-125.27693	9.33919	-57.31090
-129.26990	4.71452	-56.83514
-129.06741	8.90296	-57.92871
-125.99061	5.29642	-56.95517
-125.80703	11.52353	-45.85501
-127.34589	5.12575	-44.30151
-129.42039	8.48190	-43.37830
-124.82234	7.92081	-46.65745
-115.36661	14.32409	-52.72597
-101.25128	13.34373	-53.23006
-108.67516	10.78619	-62.99324
-108.66205	12.55451	-42.40820

'Speothos_venaticus_Z.2015.96.4_T01
262.18143	96.11613	274.37787
262.17041	81.05968	245.46558
261.99033	80.91608	244.28427
255.19708	78.85520	240.36554
253.82027	73.02295	239.91443
252.14151	77.04409	242.12494
255.70244	75.50293	238.86420
270.48248	78.16360	241.54041
271.32901	71.78860	241.07565
273.23807	75.36845	242.94098
269.01508	75.41625	240.18729
262.63788	76.72500	236.15733
263.17584	78.02088	228.26106
258.47076	77.45033	232.01199
267.49423	76.47888	233.01913
263.11514	100.19154	273.82114
263.45148	90.65009	245.12054
263.66086	89.45924	243.26498
270.60117	85.63667	240.17822
270.37720	91.15984	241.71291
272.81940	87.83894	243.03963
268.03986	88.54089	240.80989
255.41293	86.61520	239.85880
256.98831	92.37547	240.82855
254.13902	90.20797	242.37456
258.61932	89.61932	240.24652
264.03940	88.43366	235.71080
265.96414	89.78084	228.06270
271.00473	89.68098	232.73119
258.42319	91.04158	231.64371

'Cuon_alpinus_7106_T05
0.74433	68.95825	-0.53777
3.86342	24.95832	5.80227
5.95383	21.21174	8.94796
0.63462	24.15488	8.20178
3.24530	20.77011	13.11430
-0.78515	22.59694	11.25023
4.69870	21.41924	10.97016
6.67808	23.90948	4.55373
10.44067	20.32079	8.28559
9.71304	22.35061	4.20632
7.81816	21.53008	8.56693
4.69118	12.05010	7.87306
1.72365	0.91084	4.86679
-3.61510	8.27711	10.34529
9.05088	6.94059	2.53683
-4.77815	71.16026	-7.63107
-5.77708	33.77881	-9.19878
-5.21070	30.92911	-8.60869
1.00401	26.26824	-5.59526
-3.35845	30.89029	-10.55838
-0.60911	29.00975	-9.26029
-3.49736	29.18420	-7.04042
-4.76800	26.60192	-1.57228
-7.83185	31.55111	-7.38816
-7.97364	30.43115	-4.27798
-4.89136	29.42303	-6.58531
-3.91616	17.78709	-4.96145
-6.12195	6.18884	-8.10611
1.97565	12.88839	-11.43640
-11.95936	13.99753	-2.58229

'Speothos_venaticus_Z.2015.96.4_T03
260.91379	141.37572	271.45871
261.56085	122.38422	242.38808
261.40289	121.53344	241.48375
258.24500	123.18949	242.13959
257.12241	119.27478	240.62434
256.22739	121.80659	241.56995
259.68347	120.63730	241.68736
264.56046	123.43639	242.36691
265.81473	119.67827	240.79744
267.01825	122.07210	241.89227
263.32523	120.73041	241.82950
262.09976	120.90715	235.49448
262.62650	122.19670	228.03821
256.47433	121.30696	232.44037
268.31598	122.26743	232.58992
260.49063	146.15187	271.05225
261.52554	136.52388	244.90234
261.60611	135.70047	243.55502
266.21164	132.72118	240.08636
264.95059	137.00919	243.37689
266.21448	135.56764	241.66150
263.54373	134.57234	241.68192
258.02075	132.75587	240.27817
259.35013	137.09116	242.62610
257.12210	134.87888	241.85634
260.22034	134.75060	241.68738
261.75006	132.91919	235.47791
262.16678	133.08453	228.09827
268.56372	133.73849	233.33386
255.04091	133.41188	233.51271

'Cuon_alpinus_7106_T06
-8.90482	70.05856	-1.74188
-11.17872	25.21563	8.04380
-13.90939	21.34879	10.93740
-13.17339	24.74346	5.88241
-17.53092	19.53237	8.84927
-16.75988	22.38873	5.57661
-15.57755	21.54132	9.98853
-8.89539	25.44593	10.24173
-8.00652	23.77904	14.00396
-11.93491	20.37537	15.28687
-13.50457	21.75628	12.10845
-10.89577	12.34548	9.73860
-5.69752	2.23520	5.43003
-13.33166	9.56265	1.76797
-3.16954	9.43148	13.40747
-3.94610	73.38731	-6.78124
0.66486	36.91020	-4.31675
0.24446	34.53374	-3.65995
0.17213	29.49956	3.57330
2.98609	33.75534	-1.89757
2.25098	31.90529	0.54469
-0.53965	32.32205	-1.42761
-6.37770	28.68605	-2.33972
-1.34537	34.06413	-6.02834
-4.28427	31.58555	-5.11626
-1.79557	32.16032	-2.60480
0.29163	21.31060	-2.07257
4.42105	9.73926	-4.84214
7.92843	18.16187	2.78027
-4.76827	17.04585	-9.04045

'Phoca_vitulina_M180.02_T03
269.18918	131.99031	281.96899
269.17743	107.84187	268.03137
269.05591	105.93607	265.38696
258.00208	96.62565	260.77249
256.01367	86.06476	260.22958
253.17709	93.67636	259.42142
259.89661	91.58833	261.91003
279.89270	98.10822	260.64932
282.24860	87.50456	260.43524
285.56033	94.67238	259.09680
278.29269	93.35321	261.81998
269.25653	91.74426	251.48911
270.43311	91.00916	230.77454
258.30844	92.51402	243.35725
280.60696	93.24598	241.22939
268.89615	137.46661	278.84824
268.31387	124.35639	265.55719
268.22372	122.48874	264.23190
281.35538	112.45113	259.51297
277.69189	122.61063	260.49179
283.18417	118.73134	259.51923
273.48776	117.99657	262.10349
257.11212	113.34787	259.27228
261.21796	122.43219	260.85205
255.83885	120.56873	259.66394
264.30237	118.08034	261.77670
269.28622	114.08917	249.90915
269.79617	110.65456	231.88530
281.17767	113.18607	241.03711
257.17816	113.09729	240.96913

'Proteles_cristatus_PH37.98_T11
-8.58575	31.44834	-6.86309
-5.58224	20.70975	3.17478
-5.04229	19.21148	6.27819
-8.90944	18.94309	4.84494
-8.99564	18.26378	9.38771
-10.31468	18.47115	6.15442
-7.11875	18.80521	6.88898
-1.63729	20.28062	4.51528
-0.60111	19.78329	9.22936
-0.02492	20.31805	5.66459
-2.66842	19.67302	6.81313
-3.94385	13.17709	9.08295
-2.59701	4.35104	10.17545
-8.58477	8.35648	9.44309
1.24724	11.36153	9.01383
-8.96674	30.55030	-11.99523
-6.56872	20.74540	-6.73236
-6.35566	20.37213	-6.27412
-2.04910	19.22532	-2.68313
-2.45675	20.69366	-7.10926
-1.41199	21.20588	-4.84428
-4.21273	19.43627	-5.22890
-9.62984	17.33385	-2.67964
-9.77469	18.99212	-6.71673
-10.83843	18.81607	-4.30924
-7.60452	18.70919	-4.68097
-4.55013	12.15792	-1.53826
-2.53578	3.40223	-1.94176
1.15058	8.96747	-2.71344
-9.16225	7.44386	-2.12377

'Lynx_canadiensis_Z.2001.117.9_T02
250.60880	98.60147	93.74891
280.64581	101.09830	97.49070
282.41544	100.70529	97.77203
287.60358	99.56575	91.98917
290.37073	95.41576	91.09247
288.38629	97.93010	89.01989
288.82324	97.76339	92.75341
285.21317	100.95368	104.25613
287.45233	96.26289	106.64807
285.29968	98.70302	107.64787
286.62897	98.53536	103.46118
291.93753	100.46831	98.83183
299.48831	102.87600	100.23435
294.61353	100.94817	94.33704
293.19226	101.41745	103.97279
248.70386	104.22465	91.84298
277.05408	114.18762	96.00404
278.79599	114.12726	95.93477
283.50574	110.42210	102.96890
279.84903	114.43221	99.51649
280.90097	113.49181	102.39105
280.93369	111.93093	97.80371
285.31351	109.96647	91.39553
280.48715	114.50482	93.80906
282.78403	112.62997	91.41576
281.53790	111.89597	95.37511
289.15503	112.97255	98.01851
297.41211	115.21167	99.03989
292.40109	114.82732	103.85824
293.38388	114.59348	93.68816

'Cuon_alpinus_7106_T07
43.30221	11.41476	344.25745
57.55203	1.87772	302.30463
59.79386	-0.19517	299.72787
53.27842	0.45308	302.08490
57.57277	-3.70193	298.56915
53.61758	-2.86163	299.68716
59.11800	-1.08197	299.56534
59.79824	5.99667	302.97672
63.98379	1.13261	298.71869
63.47043	4.92252	301.25122
60.81238	0.18594	299.54962
59.35271	2.21161	289.91299
56.65815	6.56855	279.28961
51.71239	0.32316	285.19629
63.98906	8.03708	287.02231
39.09801	18.18729	345.29535
45.18329	17.85503	314.80542
47.16513	16.06393	311.21957
53.48772	15.93721	307.37772
48.94794	19.09125	311.10327
51.68824	18.19309	310.10266
49.04164	14.89715	309.52960
46.16497	10.12805	306.54092
43.79996	14.69681	310.65601
43.69093	12.90975	308.80627
47.60091	14.03234	309.53912
48.62081	15.28543	297.74466
48.01770	19.17610	286.53247
54.82288	21.45909	294.46350
41.21758	11.53243	294.01401

'Cuon_alpinus_7106_T08
78.70659	10.42790	368.15320
81.82589	1.54951	331.04489
82.59797	-0.85862	328.06046
77.97263	1.80844	331.94556
78.64182	-4.62071	326.62903
75.38371	-1.51785	329.42142
81.46441	-1.86303	327.87634
84.52524	4.22614	331.59863
87.23247	-1.66197	326.56003
87.86033	3.16319	329.69797
83.65362	-0.81479	328.03961
80.63268	0.77852	318.31625
77.78890	5.05324	307.65237
72.45940	0.95363	315.10196
86.43758	5.49755	313.46689
77.17831	18.82584	371.53943
76.49124	19.46076	345.81833
76.84758	17.64219	340.34949
81.84595	16.08978	335.95160
79.30194	19.37541	340.23743
81.51503	18.64964	338.62079
79.07140	17.18698	338.43054
74.19348	12.89945	336.65237
73.78616	17.75951	340.46762
73.27900	15.40577	338.71649
76.64885	15.66147	338.38672
76.58807	16.55526	326.65054
73.96792	20.73013	315.88324
83.29426	20.80809	322.44571
67.78710	14.88371	324.34360

'Cuon_alpinus_7106_T09
45.37909	11.89540	413.41660
42.44971	1.61421	382.66425
41.57365	-0.14971	380.26465
39.34581	3.88189	383.05457
36.14800	-1.18721	378.68216
35.14222	2.59618	380.68732
39.70474	-0.47197	380.10992
44.83307	1.05961	382.80933
44.49329	-4.34920	377.48608
47.21655	-2.16105	380.12497
43.01521	-1.58699	379.81552
40.39732	-0.70937	368.64731
41.22887	5.00320	358.25671
34.06957	5.95255	367.19131
47.88961	-1.04405	365.34131
49.25475	18.56831	415.07242
48.60547	18.10627	395.29196
48.70550	17.73099	391.18408
51.48705	12.78980	386.12585
51.15606	18.02959	391.09714
53.07381	16.47588	389.69727
49.33060	16.15475	388.78897
42.89425	15.91498	386.37808
45.43816	20.09410	390.57861
43.96862	19.09813	388.80869
47.51170	16.51764	388.98672
46.96552	16.02553	376.01816
48.23896	19.65284	366.07788
56.14270	13.59046	372.56818
39.62877	20.80659	373.06708

'Felis_concolor_0409_T01
-4.58243	72.20531	-16.18318
-4.27317	28.88236	-9.07961
-3.91692	26.92573	-8.35548
9.90313	24.94586	-6.81275
14.99198	18.40772	-15.23707
16.08751	26.53486	-11.47153
6.40259	21.18731	-8.99899
-15.79853	24.30586	-5.38746
-22.31619	18.15426	-15.98074
-23.27394	25.04526	-10.98002
-13.00209	20.14183	-9.09119
-3.47234	14.73516	-4.78148
-2.78110	4.35960	4.10836
3.56040	10.07407	-1.29352
-9.02821	9.36131	-1.31628
-4.76940	75.60191	-7.05813
-4.61396	39.80905	5.41140
-4.30350	36.84983	8.03676
-16.78276	25.87478	6.36492
-15.83253	34.12076	12.54320
-20.38937	33.31081	8.02049
-11.97674	29.76867	9.25524
8.61886	28.62262	7.05861
5.96753	35.23641	11.81370
12.49487	35.06550	7.51550
4.54947	31.35657	9.53754
-2.63469	22.43412	14.73154
-4.54324	10.26103	20.73717
-13.34075	15.83399	19.25607
7.29527	16.47484	19.14545

'Felis_concolor_0409_T02
-4.75888	11.23351	-9.61115
-5.16580	61.13540	-3.61319
-5.26121	64.25743	-4.10880
-13.88996	66.35725	-2.64627
-20.74682	70.63137	-9.78642
-21.24509	65.58395	-6.05907
-13.12600	70.39470	-6.54502
3.32941	66.87512	-3.66078
10.41912	71.09677	-9.65579
11.13845	66.37485	-5.96097
2.66291	69.86258	-6.03817
-5.42187	76.88929	-0.22137
-4.98910	87.39684	7.79397
-12.97878	82.25494	4.86351
3.11293	82.18478	3.98363
-4.85330	6.84283	-1.54419
-4.02959	50.86259	12.04691
-4.28760	53.61456	15.15314
2.41029	63.58003	11.17568
0.00781	53.86475	16.29745
4.93256	57.54477	13.81872
-2.10401	58.84071	11.25550
-13.27632	63.54917	10.65240
-8.75686	53.57544	16.39075
-13.73857	58.86296	13.60528
-6.61478	58.49930	11.46590
-4.18266	67.70663	16.89913
-4.30485	79.84500	24.56664
6.24060	74.20761	20.95927
-15.04688	73.43478	21.57240

'Felis_concolor_0409_T03
4.92204	5.11490	-12.60788
10.11899	57.89028	-6.11008
10.55602	61.14538	-8.04658
4.01075	58.71545	-4.96655
3.74008	68.67686	-12.49136
0.04723	62.93957	-7.65723
7.82057	62.23201	-9.50919
16.18831	57.23332	-3.76882
19.29004	68.11418	-12.00608
19.77687	61.34991	-7.63503
13.47721	62.09631	-9.30191
10.82886	71.39161	-3.06301
10.63939	81.95837	5.61856
2.59228	76.28733	0.96220
19.17753	74.63823	2.00074
4.24398	2.09690	-5.87413
6.76719	38.78040	8.56721
7.68496	45.11452	11.40755
15.55172	53.35839	7.40669
11.71477	45.30929	11.93514
15.50355	48.25299	9.83368
9.34299	49.49621	8.76226
1.59125	53.12766	7.15356
3.11060	44.82687	12.23626
0.32629	47.81086	10.89405
6.92849	49.38022	8.69381
8.51991	60.37995	14.04688
7.78217	71.67515	22.34756
18.73208	65.86091	18.88979
-1.10861	67.28902	17.37469

'Felis_concolor_0409_T04
-10.19699	3.64713	-11.70088
-4.98122	55.51630	-6.21317
-4.35632	60.56422	-9.08459
-10.74090	57.57815	-5.88869
-10.14725	64.79718	-12.18130
-13.79683	60.93573	-7.93309
-5.85305	61.20766	-10.60780
-0.04971	55.94214	-5.67344
2.82235	64.99232	-11.96273
3.62831	59.82557	-8.45031
-2.84691	60.97216	-9.52953
-4.08899	70.69449	-2.85540
-3.48621	81.59192	6.48902
-12.31573	74.71008	1.13725
5.54568	72.81156	1.90932
-9.96718	3.08460	-7.16817
-7.52150	41.24798	8.44364
-7.03421	43.14921	9.24244
0.49553	51.47992	6.29353
-3.94685	43.32303	10.26603
0.75316	46.34177	7.75507
-4.77100	48.58105	6.61092
-12.41883	53.37136	4.70100
-9.84245	42.88542	9.41438
-13.28468	46.81295	8.28854
-7.46234	48.19514	6.75699
-5.71536	59.25956	12.46128
-3.93258	70.32206	22.39504
4.77248	63.90266	17.21389
-15.13214	64.88476	16.15766

'Felis_concolor_0409_T05
-6.13969	7.61638	-17.88136
-0.31582	60.93200	-7.32814
0.24690	64.56969	-7.94360
-4.98669	60.35406	-6.73849
-3.83718	69.21790	-11.23194
-7.50464	64.52900	-8.30807
-0.85254	65.04650	-9.11118
5.10537	59.18612	-5.38759
6.33928	68.58305	-10.14323
8.29867	62.57886	-6.75954
1.53860	64.24242	-8.67519
0.08755	73.58116	-0.07048
-0.39046	82.64476	11.81678
-8.75630	76.56312	4.72144
8.90811	74.48024	6.19180
-7.07901	5.10812	-13.74792
-3.99758	37.31115	3.01422
-3.90779	41.06528	5.78244
3.66169	51.85034	4.57043
-0.39828	42.12627	6.49072
3.70321	46.55825	4.57249
-2.19802	47.13034	4.58186
-8.54323	52.51888	3.61214
-8.12824	42.29703	6.77074
-10.34787	46.13346	4.04784
-4.77843	47.30301	4.45206
-2.46438	58.74845	12.44695
-0.80879	68.38094	24.17086
7.13072	62.10623	18.65949
-12.40196	63.94730	15.60225

'Felis_concolor_0409_T06
-7.20994	7.27579	-22.73488
-3.80875	49.81613	-13.06490
-3.47890	56.39336	-14.64508
-8.00650	51.09904	-13.18761
-8.38556	60.73645	-16.86830
-10.89590	56.35841	-14.41498
-4.66368	57.39308	-15.85207
0.47707	50.10939	-11.82377
3.17695	59.87446	-15.37435
3.98748	53.69430	-12.36395
-1.87087	57.16000	-15.04671
-3.35150	65.34864	-5.95848
-5.80541	73.31492	7.80053
-13.41093	67.64721	-1.52602
4.28654	67.07018	1.50146
-9.18626	2.27694	-16.50923
-8.16724	27.68853	-2.34544
-7.87516	30.04936	-0.35202
-0.02106	40.21811	-1.29073
-4.90542	28.34462	-0.01579
-0.51960	33.17918	-0.79615
-6.74166	34.55406	-1.45185
-12.48674	41.59512	-2.67274
-11.99759	30.72784	-0.22137
-14.35016	35.20556	-2.57474
-8.19018	35.29544	-1.90293
-6.81907	48.40683	5.24771
-6.64650	56.87264	17.99413
3.89703	51.45291	11.25412
-17.51833	53.22322	9.09814

'Felis_concolor_0409_T07
2.42264	3.53285	-19.62244
4.28091	56.45434	-14.96053
5.05458	62.36123	-16.50793
0.92554	57.52271	-14.93824
-0.15703	66.76192	-18.82292
-2.76318	62.05877	-16.15188
3.59179	62.69325	-18.18547
10.06820	56.54635	-14.83439
9.75954	66.04750	-18.76726
13.26347	61.38625	-16.46906
6.41505	62.67350	-17.25163
5.82126	71.97266	-8.88628
5.58002	81.67464	3.59192
-3.03691	75.29447	-2.65783
14.12434	75.32983	-3.50790
1.78054	0.76407	-14.34123
4.27451	35.99465	-2.63905
4.58281	38.95932	-1.20625
10.42974	47.61597	-4.02277
8.90851	39.34266	-0.90131
10.90154	42.12241	-2.82953
5.81793	42.99946	-2.85100
-1.34533	48.55512	-3.79318
0.98256	39.12546	-0.90490
-1.58447	43.42418	-2.31284
3.47189	43.05027	-2.82838
5.23226	57.12625	2.97396
6.39012	65.30251	15.58197
16.19830	60.47658	7.45342
-4.72134	60.85942	8.57985

'Felis_concolor_0409_T08
-4.13864	7.96935	-14.85581
-2.37939	54.80389	-9.96286
-2.00183	61.09165	-12.17532
-6.97461	56.55118	-10.02266
-6.48712	65.58167	-14.59303
-9.72579	60.42232	-11.43542
-2.89884	61.72371	-13.20542
1.41188	55.08625	-10.07622
3.12655	64.13352	-14.72713
4.59609	58.32794	-11.40929
-0.94173	61.52448	-12.54510
-1.01676	70.34985	-4.46255
-1.79198	78.94645	9.13191
-10.31561	73.11703	0.92499
6.94691	72.69662	0.64148
-4.39487	2.04508	-8.96961
-3.19449	32.20440	1.71550
-2.96666	36.32066	4.12552
4.05215	46.43690	0.60339
0.93005	36.95870	4.77597
3.66811	38.81927	3.39545
-1.94276	40.49007	2.33463
-8.35861	46.32977	1.16840
-7.05744	36.83578	4.38719
-9.11430	40.15106	2.74768
-3.41244	40.54303	2.26898
-2.55577	54.99960	7.48287
-1.97098	64.53133	19.97910
7.70671	58.10762	13.12926
-11.83701	58.70353	13.27830

'Felis_concolor_0409_T09
-1.47522	6.46669	-8.83971
2.67235	44.24046	-5.28452
3.70712	50.46457	-7.32514
-1.85487	45.76794	-4.58061
-2.27835	55.69055	-8.85794
-4.67391	49.78101	-5.57867
2.26608	51.62265	-8.35299
6.88444	44.79552	-5.04182
10.11623	54.16703	-8.69218
11.12374	48.74272	-5.67009
5.11146	50.94259	-7.89009
4.50947	60.09658	-0.08817
4.26525	69.81674	13.11538
-4.23153	64.88968	5.15326
13.80198	63.04075	6.72791
-0.91092	1.01136	-4.11903
0.72993	24.18604	7.18919
0.39856	26.38898	10.14069
7.87849	35.12249	8.35596
5.58372	25.79296	11.01756
8.29628	29.78127	9.42175
1.83025	29.80929	9.20633
-5.93168	35.49045	7.26891
-4.05332	25.86746	10.51530
-6.37500	29.45025	9.16605
0.20301	29.77244	9.13477
1.45574	44.86348	12.85794
2.36986	54.45567	25.07729
11.69906	46.93894	19.01130
-8.52476	49.33163	17.71613

'Speothos_venaticus_Z.2015.96.4_T02
263.33127	116.77162	273.49417
262.67581	100.02616	242.75603
262.46512	100.13084	241.61034
256.83563	102.16386	240.79883
254.19916	95.87197	240.95743
253.86903	98.41318	241.97977
256.82660	98.52644	240.22183
267.89249	102.99023	240.59149
270.72772	96.28468	240.17177
271.07654	100.78783	241.33586
266.75662	99.17764	240.25101
262.24100	99.44590	235.10471
262.41406	100.36726	227.96231
256.80002	100.74382	231.68092
268.30536	100.83914	231.57756
263.42834	122.70557	271.96667
262.23755	114.63216	245.85085
261.79358	113.77269	243.98538
267.10385	110.48334	239.41327
264.88629	115.21486	243.23724
268.15289	112.97116	241.84908
263.29492	111.96149	241.86807
258.17886	110.43987	240.45163
259.80817	115.12361	243.34502
257.22324	113.16970	242.25630
260.81744	112.20257	242.01541
262.16885	111.65831	235.77390
262.72327	111.50768	228.05182
268.32281	112.61392	233.10994
256.10559	112.31275	232.94931

'Speothos_venaticus_Z.2015.96.4_T04
260.97906	162.72731	269.59006
262.48862	145.05124	243.59059
262.50873	143.66658	242.50984
260.37708	144.66963	243.10530
258.32617	141.46411	241.56097
257.88159	143.95280	242.50743
260.41260	142.06143	242.56918
264.95319	145.05444	242.89807
265.66803	141.38037	241.84763
266.42325	144.17297	242.28716
264.19940	142.74701	242.64987
262.27225	143.17474	236.88519
262.94257	143.24986	229.62991
256.79199	143.11649	233.32590
267.66974	143.50816	233.15343
260.96655	168.51439	269.64719
261.45996	159.32898	245.74745
261.43860	158.33400	244.74142
265.23734	154.58032	241.17578
263.57245	159.81760	244.00349
265.41815	157.52705	243.10898
262.18051	156.96338	243.29637
258.47794	154.53064	241.12035
259.59976	159.76202	244.54131
257.75519	156.92450	243.02133
260.79074	156.97974	243.08966
261.71603	155.36984	236.28252
261.30914	154.78551	228.75638
268.58475	155.61145	234.59010
254.65666	154.93050	235.10802

'Speothos_venaticus_Z.2015.96.4_T05
261.20087	195.78009	262.78278
261.44086	167.77019	242.64969
261.43301	165.24692	242.23499
259.46765	168.07658	242.50504
258.26083	163.11697	241.49835
257.37616	166.62883	242.10512
260.10132	164.87108	242.29742
264.01587	168.13339	242.24480
264.51706	162.49794	241.09621
265.64032	166.50659	241.88016
262.36237	164.66821	242.29227
261.39514	165.01981	236.22018
262.24734	165.29126	228.96506
255.63197	165.02409	234.82169
267.11252	165.47493	234.58023
260.53226	200.77516	261.18185
260.96301	182.83290	244.10278
260.95520	181.83220	243.64925
264.83383	178.58368	241.03374
262.92294	182.90993	242.44141
265.08820	180.89554	241.96381
262.39322	180.66612	242.52069
257.97803	177.87785	241.34961
258.99643	181.97128	242.66199
257.43359	180.96359	242.45071
260.55020	180.24364	242.51530
261.14899	177.72141	235.54868
260.97110	177.70776	228.56128
267.26199	178.03313	233.50037
254.85541	178.25658	234.12831

'Speothos_venaticus_Z.2015.96.4_T06
258.51968	220.76015	263.24048
259.99231	192.72166	244.47865
260.61581	188.59070	243.12451
258.61374	190.98749	243.95436
257.01123	185.76089	242.54269
256.13864	189.15526	243.32306
259.24902	187.81366	243.12579
261.87216	191.10928	243.94099
264.10278	186.76379	242.47351
264.12476	189.90280	243.34628
261.72186	188.38164	243.28867
259.97052	188.40108	237.26151
259.48175	189.55258	230.34264
253.92772	189.22096	236.29013
265.85950	188.97411	235.93051
259.94595	223.81078	261.11176
259.77780	207.55429	246.56943
260.01645	205.99861	245.62207
263.41986	201.04730	242.74866
261.82126	205.60344	244.90607
263.43860	204.30838	244.15620
260.75009	202.85121	244.44031
256.43521	200.73972	242.82567
257.81448	204.85776	244.74179
255.91122	202.98334	243.88547
259.38071	202.80573	244.26762
259.76782	200.88440	237.58757
259.69894	200.88684	230.79919
266.34607	201.39833	235.36224
254.92169	201.40248	235.05309

'Speothos_venaticus_Z.2015.96.4_T07
260.61810	242.35042	261.82233
261.17523	216.20689	244.27872
261.65039	212.72154	243.18567
259.41928	213.87416	244.03442
257.82114	209.65996	243.05754
257.32007	212.77342	243.68085
259.94882	211.54317	243.57509
264.07217	214.04173	243.23581
264.71783	209.97606	242.09573
265.62543	213.09091	242.49730
263.15311	211.90240	243.35922
261.16992	211.68956	237.26164
260.83121	212.21230	230.71043
254.97739	212.11864	236.65808
266.02512	212.20715	234.91269
260.77695	244.86166	260.21606
260.27344	229.63597	245.25403
260.68289	228.26653	244.35446
263.73242	225.03792	242.02628
262.38431	228.48065	243.82283
264.30176	227.13275	242.91119
261.16385	226.39514	243.75220
257.27609	224.97404	242.53470
258.16055	228.12616	243.85254
256.80246	226.43828	243.39880
259.57721	226.44695	243.63754
260.48807	224.19318	237.13016
259.94598	224.33670	230.24101
266.91513	224.50673	235.21797
254.26970	224.56670	235.95578

'Speothos_venaticus_Z.2015.96.4_T08
260.30621	262.04218	259.07037
261.74121	238.35634	243.40921
261.72568	236.01231	242.75558
259.02606	236.80836	242.85944
258.00708	233.06793	241.55032
257.56516	235.79799	242.06474
259.26682	235.04138	242.56131
263.88419	237.08313	243.31461
264.65018	233.55832	242.46231
265.37363	236.04619	242.82742
263.15085	235.00642	243.09514
262.42233	234.47697	236.82762
263.34293	234.78345	230.07632
256.21661	235.09732	235.22646
267.92773	234.93869	236.75223
260.57480	265.58853	257.04428
260.95917	252.95901	246.17139
261.34644	252.21049	245.63052
264.79977	247.04378	242.20789
263.74423	251.16385	244.14182
265.18362	249.45958	243.41205
262.00040	249.48878	243.83984
258.27420	247.38919	241.70052
259.68231	252.02075	244.91859
257.97922	250.98679	243.53174
260.72128	249.76773	243.88017
262.07404	246.20177	237.12752
262.58377	247.12807	230.13074
268.74680	246.99730	236.12555
256.00162	247.17574	234.73508

'Speothos_venaticus_Z.2015.96.4_T09
258.23392	283.80826	254.96402
260.28363	261.25070	242.88666
260.31702	258.67004	241.69197
258.14703	260.01685	242.62405
257.05811	256.41214	241.03502
256.23318	258.98300	241.78383
258.82587	257.79578	241.96155
263.01102	259.78308	242.42128
263.91406	256.51437	241.14230
264.08109	258.48563	241.90184
262.25201	257.33249	242.07210
260.70233	257.37766	236.29646
261.14020	257.62009	229.26721
255.38274	257.32861	233.64056
266.65036	258.08041	234.74249
258.93039	285.61047	252.84062
259.29941	277.01837	245.70273
259.54761	275.85913	244.99358
263.35773	270.88046	241.74451
261.90710	275.76419	243.91179
264.03421	274.09833	242.99225
261.10101	273.31332	243.36011
256.51099	270.86475	241.77594
257.48660	275.44641	244.22879
255.81073	273.37048	243.12291
258.39093	273.61697	243.22559
260.07605	269.24432	236.40714
259.65616	270.31760	229.70555
266.67130	271.04483	234.65041
254.39679	270.44763	233.94379

'Caracal_caracal_T02
-26.66825	10.52679	183.30414
-27.55781	3.93139	149.54416
-27.34227	1.46653	148.05057
-30.55830	3.24010	148.98584
-34.50253	-1.04746	145.62897
-33.41900	2.60413	147.28314
-30.60847	0.40891	147.97882
-21.62903	-1.14140	144.70789
-24.66191	3.22743	148.69119
-22.53756	1.96152	147.35876
-24.79871	0.43697	147.41611
-28.38285	2.27681	140.42789
-29.31294	4.61904	132.47025
-32.53120	2.86912	137.52310
-24.19732	2.97913	137.14679
-26.59800	12.34728	183.17117
-27.78777	16.72970	155.95236
-27.85540	16.73982	154.27808
-23.85682	11.28794	148.55446
-25.54376	17.07147	152.50266
-23.18947	15.66632	151.14130
-26.50558	14.24854	151.53429
-32.83904	12.39491	149.59538
-30.52512	17.06013	152.89960
-32.69040	15.32455	151.72546
-28.32594	14.32957	151.91399
-28.30737	13.94291	144.07127
-28.51550	17.80846	136.06664
-22.87622	16.31821	139.53346
-33.77227	16.05484	139.94678

'Cryptoprocta_ferox_EA36.08_T09
-0.86842	19.42835	-93.50665
-3.46580	36.90164	-100.80251
-4.08967	42.14866	-102.13385
0.62937	40.77968	-102.72485
1.23962	47.13763	-104.38582
4.08834	44.25094	-103.70482
-1.17362	44.34739	-102.79359
-7.84180	40.36874	-101.30479
-10.14641	46.79642	-103.23553
-10.14439	42.45976	-100.95827
-5.85257	43.78749	-101.77819
-4.89626	49.21539	-108.11029
-6.36493	49.25730	-118.30625
0.12055	48.64852	-112.73588
-11.29368	48.89149	-111.45654
-0.85568	15.47814	-96.26088
-2.15806	24.43808	-100.58033
-2.81155	25.54456	-103.50377
-7.77311	29.99253	-105.39143
-5.77295	24.13160	-104.13136
-8.44065	26.05440	-104.40727
-5.07533	26.63096	-104.85467
0.98207	30.03004	-106.88974
-0.28842	24.36938	-104.77674
2.21087	26.30514	-106.11069
-2.09599	26.83438	-104.94100
-4.83236	32.52893	-110.44469
-5.68959	34.67226	-120.63440
-11.36186	32.64172	-113.92345
1.27216	32.86863	-115.99536

'Cynictis_penicillata_6730_T05
0.06392	19.98707	-9.06451
-1.98660	9.02068	0.23798
-2.28011	8.76764	1.29686
-3.45089	8.84983	-0.12393
-5.11402	8.09103	2.18302
-5.11799	8.46299	0.86993
-3.15443	9.02883	1.48086
-0.12116	8.44546	0.05715
0.88662	7.43100	2.63379
0.90666	8.01366	1.20905
-0.99177	8.74900	1.73428
-2.40599	5.42034	1.58062
-2.36055	2.23228	1.19837
-4.76792	3.94506	1.03652
0.18869	3.73423	1.15430
0.03171	19.46644	-10.72481
-1.70106	9.98404	-4.94810
-1.65225	9.33532	-4.14421
-0.25339	8.75301	-3.57639
-0.80727	9.24509	-4.84313
-0.16204	8.93534	-4.30844
-1.07483	9.11616	-4.09491
-3.18505	9.07475	-3.49537
-2.64485	9.61098	-5.02173
-3.53918	9.43439	-4.56267
-2.14565	9.38312	-4.21906
-2.32857	5.16244	-2.67463
-2.65320	2.17833	-3.09959
-0.26117	3.75515	-3.31588
-4.74209	4.94881	-3.40784

'Cryptoprocta_ferox_EA36.08_T06
-2.27696	34.83699	-16.92390
-0.87854	19.23525	4.20809
-1.02588	18.37963	6.41871
-2.89952	19.27422	4.68712
-7.69976	15.84765	9.91874
-6.41314	18.79114	5.61590
-3.17843	18.44976	7.48019
1.37003	18.72589	4.79532
4.25979	16.09999	10.01944
3.98270	18.07851	6.03911
0.77469	18.27818	7.47290
-1.82768	11.38977	10.08037
-1.48323	1.33999	8.77443
-7.52576	6.47540	8.96353
3.66895	6.93040	9.81638
-2.28337	33.37097	-21.70683
-1.53817	22.32751	-13.29207
-1.66797	20.40480	-11.31361
2.86140	16.69667	-7.06588
1.16912	19.53029	-12.95679
3.58518	18.96667	-10.55036
-0.95032	19.01157	-10.20127
-6.26167	17.01757	-5.06621
-3.79437	19.86916	-13.06793
-6.34428	19.47024	-10.57494
-2.14962	19.02748	-10.19189
-2.07289	11.66965	-5.37929
-2.29015	2.17251	-5.14574
3.49457	8.21814	-5.32960
-8.51935	9.88642	-4.79990

'Genetta_genetta_1488_T09
0.46828	18.29827	-9.19306
-0.67389	10.97050	1.78531
-0.95064	10.20109	3.48111
-1.61990	11.15727	1.86746
-3.79881	9.75745	5.53667
-3.94174	10.61771	3.16467
-1.85681	10.81008	3.74391
0.97465	10.69799	2.04153
1.43552	9.46203	5.73783
2.19843	9.86866	3.15389
-0.09617	10.42053	3.88295
-1.43833	5.49820	5.80225
-1.71517	0.68790	5.23734
-4.96474	3.88846	4.82655
1.69675	2.63874	5.23754
1.08339	17.22403	-14.01408
-0.15377	11.71782	-7.96598
0.01848	11.16088	-7.21112
2.07519	9.46078	-3.89269
1.55862	10.67937	-7.30573
2.46092	10.36188	-6.01627
0.43702	10.66139	-5.88617
-3.12207	9.78347	-4.43620
-1.60266	11.13968	-7.91434
-3.17446	10.78844	-6.35188
-0.69833	10.75492	-6.06054
-0.70444	5.59650	-3.59973
-1.15748	0.52266	-3.71387
3.27948	3.25204	-3.25456
-5.06266	4.24131	-4.07667

'Herpestes_ichneumon_7344_T07
-4.48918	11.66672	-10.03096
-0.83889	3.79002	-1.04892
-0.36940	2.21989	-0.32581
0.02058	3.74632	-1.16837
1.83705	1.82708	-0.50461
2.00549	3.37013	-0.73192
0.54604	1.81701	-0.70992
-1.83225	3.53812	-0.41922
-2.14784	0.72800	0.46545
-2.97122	2.60947	0.26406
-1.09019	1.89008	-0.28683
0.32039	2.61836	3.03275
0.94656	3.34380	6.50690
2.93974	3.99485	3.75920
-2.49092	2.97304	5.16016
-4.29500	14.65243	-9.46981
-2.68102	10.49893	-4.36071
-2.31797	9.34989	-2.80833
-3.17321	6.97827	-1.02039
-3.51163	9.20037	-1.59719
-3.75576	8.22086	-1.53195
-2.65519	8.28544	-1.74039
0.29621	7.45476	-1.73172
-0.75333	9.65831	-2.25215
0.43319	8.68669	-2.21382
-0.97090	8.32056	-2.13037
-0.61306	7.53183	2.08937
-0.01974	7.44467	5.23449
-3.39338	6.75372	4.08624
2.51411	7.23215	3.08605

'Herpestes_ichneumon_7344_T09
-1.66605	12.84283	-8.69560
-0.79510	2.79364	-1.23407
-0.69474	1.99652	-0.83504
0.34538	3.27320	-1.28539
1.86693	0.83055	-0.50835
1.80526	2.63515	-0.93092
0.00502	2.00292	-1.23257
-1.99115	3.18323	-0.85276
-2.79153	0.38098	-0.01824
-3.09334	2.51904	-0.29779
-1.69699	1.75812	-0.81939
-0.34994	1.63460	2.85445
0.02578	2.38056	6.56370
2.59972	2.52045	3.67714
-2.94609	2.13637	4.47540
-1.51225	15.30376	-6.84927
-1.00851	10.50408	-2.31610
-1.08867	9.69899	-1.70008
-2.44224	9.54451	-0.65458
-2.67739	6.69425	-0.01607
-3.13150	8.55999	-0.63500
-1.70464	8.36747	-0.96235
1.36286	7.00936	-0.59531
0.21102	10.01501	-1.53636
1.65633	9.01711	-1.35069
0.06170	8.28157	-1.30386
-0.58011	7.24667	2.61699
-0.18947	7.06977	6.34148
-3.21228	6.98077	4.66861
2.68907	6.87318	3.85989

'Caracal_caracal_T03
-67.09033	4.31448	115.14057
-70.59738	2.95808	84.12067
-70.34538	1.84957	82.46431
-76.54866	0.29689	80.59094
-78.52673	-2.99398	79.57009
-78.86066	-1.70428	81.10783
-76.75084	-1.42437	79.34637
-63.72179	-0.13392	79.58043
-62.21996	-2.76215	79.16202
-61.43051	-1.26467	80.47195
-64.88930	-1.66210	77.52867
-72.13361	1.93865	74.06224
-72.05339	4.24086	65.47086
-76.48844	3.27690	70.54240
-66.65413	2.89542	69.73644
-66.59565	7.83474	115.39838
-69.16637	15.52699	88.85620
-69.32182	15.88730	86.59880
-64.61904	11.26829	79.95846
-67.51743	16.21774	85.36465
-64.27457	14.37284	83.42041
-67.07593	12.95705	83.24821
-76.31461	11.65750	81.07018
-73.36584	16.32654	85.53085
-75.66675	14.31332	83.65546
-71.88353	13.90357	84.28336
-70.84474	14.00355	76.53551
-71.39544	16.81693	68.25250
-65.18777	15.60352	72.36322
-76.10722	16.22368	73.58407

'Caracal_caracal_T04
-67.46321	12.03205	174.94237
-63.48741	3.54161	143.02609
-62.56187	2.14059	141.86917
-65.56264	1.83704	142.82910
-66.82487	-2.00729	140.48637
-67.13605	0.60808	142.01059
-65.13041	0.10996	141.96272
-60.80585	4.78029	142.46011
-57.24539	1.71390	140.43123
-58.01739	3.92633	141.37920
-59.93750	2.17283	141.53694
-62.96140	2.41219	134.06100
-64.47000	5.11755	125.78424
-67.30599	1.31699	130.38885
-59.47515	4.62311	130.64909
-68.11259	13.72421	175.26904
-69.13525	16.17948	150.02512
-69.07663	16.33523	147.94864
-62.72092	13.25610	143.01613
-67.05759	17.00395	146.58768
-64.50720	16.17709	145.25066
-67.23821	14.22301	145.65617
-71.28181	8.75055	141.87996
-71.28438	15.16140	146.53847
-72.69856	13.08543	145.54729
-69.64842	13.72457	145.71983
-68.52470	14.08729	137.24220
-69.64558	16.58197	129.19022
-63.51052	17.44914	133.32104
-74.03101	12.76725	133.82805

'Caracal_caracal_T05
-109.45045	14.39114	-157.02222
-113.13004	1.45701	-121.29227
-113.86343	0.06904	-119.58631
-110.41385	-0.33091	-121.34253
-110.81253	-3.96770	-118.82968
-109.60661	-1.83876	-120.55199
-112.57374	-1.35884	-119.69675
-115.96342	2.97492	-120.39738
-118.47893	0.02537	-116.97442
-117.39127	2.22111	-119.53444
-115.65776	0.22794	-119.27144
-111.96705	1.39675	-111.95010
-109.56218	4.27238	-103.59871
-108.23740	-0.41540	-110.00700
-115.63215	4.74277	-109.57581
-108.49278	15.92442	-157.04745
-106.57533	13.03065	-130.19037
-106.60208	12.86150	-128.48680
-111.99329	11.66341	-122.94701
-108.46135	14.87809	-127.86298
-110.61874	14.26799	-126.03469
-107.79903	12.16636	-126.64885
-104.29404	6.92811	-123.70705
-103.98203	11.69492	-127.80746
-103.14287	9.83344	-128.00139
-106.01134	10.91834	-126.67838
-106.70387	11.50051	-117.53027
-102.70117	14.83361	-109.74831
-109.42046	16.55227	-113.18955
-100.13098	11.66713	-113.90868

'Caracal_caracal_T06
-80.85621	14.51522	-91.22769
-75.40160	3.12708	-123.70995
-74.33762	0.85414	-125.61412
-76.92712	0.10338	-124.47396
-76.83741	-4.08123	-126.85999
-78.10522	-1.84862	-125.31776
-75.35984	-1.35195	-125.60210
-72.60005	3.21920	-124.61542
-69.36668	1.39947	-126.97799
-69.84937	2.73478	-125.74631
-71.68607	1.09842	-125.85854
-75.12962	1.15865	-133.26927
-76.42662	3.32120	-141.79004
-80.55025	-0.56124	-135.35257
-71.25465	4.58537	-136.91397
-81.74648	16.06817	-91.94106
-82.06169	13.90748	-117.54366
-82.05940	13.61093	-119.50262
-76.55007	12.44335	-123.26877
-79.31955	15.03484	-120.29205
-77.55350	14.44041	-121.26754
-80.37918	12.03963	-121.06576
-83.75967	8.60427	-122.47932
-83.93389	12.20341	-120.09666
-84.70613	10.53251	-120.72680
-81.80723	11.28360	-121.04596
-81.56796	11.75433	-129.46439
-83.61176	14.77739	-137.51320
-77.13229	16.46206	-133.28027
-87.24791	10.09486	-132.66998

'Caracal_caracal_T07
-118.39571	13.43394	-41.38327
-117.51920	2.00786	-73.22102
-116.34569	-0.58817	-76.08649
-119.73483	-1.07009	-73.94868
-120.63625	-4.22780	-76.38948
-121.73909	-2.68791	-74.91570
-118.80070	-2.93721	-75.86772
-114.65898	2.42532	-74.93192
-112.81245	0.64753	-78.91330
-113.12914	2.84968	-76.52448
-114.39542	-0.29012	-76.88495
-119.57016	0.52662	-83.78638
-123.30856	4.78899	-91.27767
-124.65842	-0.60394	-86.13358
-116.94486	3.77057	-87.57503
-119.58269	15.44435	-41.84998
-122.97356	13.68872	-61.81543
-122.72841	13.16932	-63.45650
-119.51176	12.47867	-69.35442
-121.11426	14.85716	-65.58023
-119.31074	14.00161	-67.88475
-121.80405	11.53913	-67.33607
-126.19481	6.96552	-69.81091
-124.77334	11.41326	-64.99026
-126.40279	9.16950	-66.56316
-123.33643	10.42540	-66.94382
-124.57182	11.41734	-76.48063
-129.38000	14.83038	-83.80949
-121.76681	16.24091	-81.02668
-131.33591	10.32376	-78.56245

'Caracal_caracal_T08
-77.60538	14.51065	-26.92546
-76.30539	1.50287	-61.95477
-75.83539	-0.14714	-63.99790
-78.37048	-0.03244	-61.94839
-77.88878	-3.31727	-63.97255
-79.47716	-1.74951	-62.53812
-76.76660	-1.30487	-63.28151
-74.01530	2.87641	-62.97948
-71.73000	0.44583	-66.06479
-72.36234	3.06061	-64.37341
-73.63700	0.43822	-64.18256
-78.02650	1.30591	-71.63204
-81.30809	4.19050	-79.90469
-83.14542	-0.99672	-73.26833
-75.17806	3.67220	-75.28757
-78.25456	15.88259	-27.02002
-81.83308	12.87704	-51.92241
-81.97581	12.87731	-53.95833
-77.20213	11.22209	-59.33318
-80.47491	13.88013	-55.09063
-77.89996	13.69605	-56.98150
-80.44512	11.35206	-56.41822
-84.19589	7.85002	-57.90762
-83.76472	11.95790	-54.77235
-84.78415	10.16161	-54.95943
-81.71227	10.66897	-56.22953
-83.00681	11.49066	-65.33020
-87.10905	14.92733	-73.17021
-79.58096	16.19041	-69.51733
-90.03362	9.80471	-68.01627

'Caracal_caracal_T09
-123.25717	13.64137	13.31590
-116.99455	0.25079	-16.82323
-116.60287	-1.03654	-18.28243
-121.58580	-0.75761	-17.15846
-119.92902	-4.89327	-20.56717
-122.05138	-2.99899	-18.34394
-118.48217	-2.99826	-18.45964
-114.56201	1.74252	-17.35421
-112.07378	0.63913	-20.92741
-112.90955	2.48230	-18.98614
-113.99249	-0.34538	-19.15335
-117.90044	0.91927	-26.61012
-121.11240	4.65440	-34.78144
-124.11211	-1.51186	-28.20332
-114.55231	3.68166	-28.62187
-124.08939	14.83866	12.96835
-124.60126	13.20793	-5.34036
-123.76562	12.30472	-7.63757
-118.32992	10.85392	-15.01878
-121.44055	13.56620	-9.81698
-119.06558	13.11707	-12.32767
-121.76961	10.44492	-11.00657
-126.91192	6.22806	-14.08962
-126.65247	10.32660	-8.73914
-127.64248	7.85487	-10.90439
-124.83839	8.46989	-11.06471
-124.56900	10.66969	-19.19090
-127.95149	15.18178	-27.27512
-120.78447	16.16145	-22.32282
-131.68924	9.21920	-21.76080

'Martes_foina_7342_T04
-1.27342	11.45367	-6.41211
-0.86640	7.95895	-2.24343
-0.81679	6.57082	-1.25748
1.19155	6.62825	-1.33577
2.22321	3.44567	-0.13613
3.39767	5.52093	-0.61889
1.14161	5.14599	-0.95470
-2.43896	7.53486	-0.84005
-3.41432	3.60119	0.33543
-4.17677	6.50239	-0.02532
-1.96434	5.80458	-0.87639
-0.28641	5.32957	2.94466
0.24621	5.67639	6.29091
2.94004	6.20470	4.10384
-3.17521	5.81880	4.51102
-1.53771	14.59211	-6.65488
-1.04238	14.19141	-3.71565
-0.75594	13.76111	-2.66029
-3.02012	11.68899	-0.66104
-2.08305	14.56513	-2.53967
-3.33525	13.74480	-1.66313
-1.53559	13.31358	-1.99414
1.82305	11.42666	-1.12549
0.88705	14.32740	-2.99460
1.99278	13.34013	-2.38917
0.05186	13.30076	-2.16841
-0.25422	12.83227	1.78673
0.23959	13.11419	5.49790
-3.27450	12.76742	3.88860
2.95117	12.72124	2.96155

'Martes_foina_7342_T08
2.14951	13.04904	-6.04036
1.89582	5.51306	-2.02445
1.78314	4.49949	-1.70088
3.69809	4.61833	-1.61249
4.55365	2.21888	-0.14835
5.09263	3.86636	-0.77175
3.82195	3.42130	-1.15556
-0.72247	4.58258	-1.30937
-1.30761	2.59797	0.36454
-1.77328	4.36474	-0.19622
-0.11340	3.37771	-0.98471
1.88283	3.25350	3.09770
1.95329	3.44448	5.95832
5.28598	3.98964	3.86521
-0.76138	4.00077	4.68653
2.25858	15.20580	-5.33196
2.23167	13.74327	-3.40992
2.24893	13.36804	-2.88256
0.14022	10.63459	-0.96951
0.98826	13.53631	-2.12798
-0.02875	12.18965	-1.78182
1.55604	11.64146	-1.83697
4.63737	10.25958	-1.12117
3.69052	13.41160	-2.38602
4.61505	11.65889	-1.98690
2.48471	11.57343	-2.07160
2.51475	10.89828	2.04450
2.48914	11.15989	5.70388
-0.63955	10.84304	3.99441
5.59571	10.74092	3.57867

'Mustela_vison_0147_T01
12.27997	3.45427	1.73613
2.19557	7.71954	0.34560
1.36056	9.43677	0.19089
0.58117	9.65766	-3.45893
0.01368	12.14672	-4.66474
1.21890	11.02723	-4.94714
-0.31684	10.51767	-3.66129
0.25269	9.22284	3.96325
-0.51117	11.79587	5.54606
0.27935	10.24338	5.81631
-0.63999	10.23079	3.96120
-2.25347	9.69770	0.04733
-5.38907	8.23739	-0.24881
-3.17289	9.35941	-2.83654
-3.39865	9.34937	2.58381
12.02982	1.65991	1.53187
3.73454	1.52777	0.33636
2.83957	1.57956	0.26221
0.38666	2.95957	3.67599
2.33255	0.67483	3.73461
2.16272	2.57873	4.60137
1.20338	1.48832	2.61969
0.72049	3.10667	-3.33583
2.57949	0.71562	-2.87065
3.24578	2.62287	-3.96904
1.70070	1.68871	-1.94275
-1.51525	1.49816	-0.41042
-5.00025	1.17685	-0.67068
-3.84765	1.10348	2.15633
-3.41179	1.35844	-2.95906

'Nasua_narica_5542_T03
3.69026	21.00990	-6.01466
1.29367	14.81229	-1.41283
0.66399	12.97982	-0.20139
-3.87429	12.51997	1.47436
-5.05292	11.27033	5.49663
-6.13865	11.85946	3.28996
-3.91445	12.33952	3.41321
4.20412	9.61174	1.53710
4.37324	8.03371	5.21925
5.49393	7.83440	2.50686
3.91830	9.39767	2.96209
-1.29083	7.22238	2.31606
-3.28107	1.83604	1.45595
-5.78212	6.46246	1.79086
1.82517	3.63069	1.60118
4.04262	21.45324	-10.11086
0.97506	14.71908	-7.06117
0.73426	13.32825	-5.58784
3.79756	9.29509	-3.89126
4.13033	10.55765	-7.74210
4.77769	9.70701	-6.16097
3.02491	10.70428	-5.31552
-3.91118	12.28596	-3.80328
-3.75643	13.20650	-7.30578
-4.55403	13.01928	-5.89079
-2.08232	12.85230	-5.50095
-1.47787	7.33226	-5.61113
-3.10435	1.87425	-5.11453
1.80645	3.69398	-5.78907
-6.07943	7.43650	-5.02699

'Neofelis_nebulosa_Z.2001.008_T05
1.08721	44.88993	-19.15704
-1.77382	21.19989	2.19085
-1.79323	20.02528	5.12645
-4.89376	19.57517	4.04737
-7.16257	18.55484	10.12764
-7.60820	18.73926	6.22955
-4.56736	19.60888	6.85642
0.97209	19.89674	5.26395
3.15211	18.42098	11.02209
3.33436	19.23461	6.87329
0.50653	19.63509	7.24577
-2.35513	11.87813	9.93471
-1.67225	2.50748	9.86237
-8.16056	6.93233	8.53392
3.59860	6.68716	9.86723
2.06861	44.79745	-23.44251
-1.07468	23.72905	-12.44975
-1.24546	21.44018	-9.88150
3.22626	18.11255	-4.47621
0.38911	20.34803	-11.64397
3.53558	19.60402	-8.91484
0.39537	19.82674	-7.95111
-6.63537	17.95420	-5.30350
-4.16688	20.35155	-12.20446
-6.17562	19.99747	-8.37359
-2.38749	20.02204	-7.98709
-1.38135	10.96033	-4.08257
-1.67895	2.16870	-3.26675
4.26970	7.90876	-3.56886
-7.93390	6.56595	-3.99757

'Panthera_tigris_21574_T07
-40.93412	63.46719	10.53545
-2.16613	3.53934	38.42868
0.17955	-1.03198	42.19070
-5.03310	-0.46635	41.00743
-4.16807	-9.55607	49.62736
-9.39771	-6.96542	42.94206
-2.14517	-3.62971	45.92883
2.00824	3.86621	40.40310
10.81458	-0.82570	48.17924
9.17119	4.34720	41.62768
3.75270	-0.49296	45.90624
10.73817	-19.11840	37.95941
19.52431	-38.40301	22.66995
2.03115	-33.27596	30.63913
25.30098	-19.02701	27.87543
-40.64674	62.11622	-2.35007
-19.72396	29.13643	11.72011
-12.65334	17.06225	18.26999
1.56454	14.16282	18.45937
-9.50228	18.90753	11.20513
-1.86640	19.40823	12.56627
-5.64626	13.82743	18.70200
-16.66210	3.80901	21.09848
-17.68264	15.26966	10.79309
-20.91044	11.28550	12.91755
-12.95819	11.63076	18.40078
-0.12800	-7.24938	12.69373
8.77638	-25.94200	-2.37386
16.27623	-7.80531	4.44394
-8.57369	-23.07161	7.39848

'Panthera_tigris_21574_T08
73.72363	-15.92697	17.17253
11.60283	19.72437	23.61588
8.05491	23.17422	25.92414
11.36541	23.57215	22.73464
4.19965	34.91356	23.00453
9.66621	30.72431	17.61452
6.94640	28.70332	25.12459
9.26993	19.23748	28.27562
0.48781	23.41993	35.67655
4.47258	16.53118	33.79485
5.04542	22.79212	30.75639
-12.63085	22.63359	19.85330
-32.84660	14.59536	5.09642
-17.84214	26.99394	3.10733
-23.23766	9.36180	23.01987
68.76106	-22.59257	8.25508
36.96440	-3.63158	11.86832
29.33782	-1.77122	11.59611
15.73075	-3.20386	20.98461
25.93852	-6.15612	12.26993
23.60567	-9.24256	16.46681
21.42997	-1.82276	15.97366
21.74189	9.42245	3.66930
27.61429	-0.93225	6.76379
27.28662	3.15309	2.19104
23.30744	4.20270	9.29485
2.60144	0.91606	6.27382
-19.05294	-6.36935	-6.27087
-8.57255	-11.65695	12.92953
-1.77426	7.31068	-10.86203

'Panthera_tigris_21574_T09
-37.95184	79.11951	13.06296
2.90058	11.84197	38.94572
6.80720	4.84235	45.62022
1.82540	6.78609	41.80257
1.52827	-5.05684	50.91617
-2.70497	-0.38240	43.13332
4.86597	1.79795	48.43943
6.93487	10.52424	42.29513
15.87835	4.36974	52.67207
14.81998	11.76458	44.40451
9.24074	5.56553	48.65835
17.40093	-11.35548	39.52000
28.45742	-28.03459	24.26678
9.87851	-24.83469	30.29742
32.04818	-11.05337	32.70766
-35.73404	76.08475	0.28044
-8.40420	30.06500	18.69046
-5.78653	25.40929	20.40025
7.66922	23.00264	21.24615
-3.51293	28.11236	13.02543
3.74021	29.37990	14.05834
1.03219	21.75736	20.85326
-10.21829	12.74873	19.88819
-8.58583	24.05060	12.87402
-13.32106	19.08226	12.94807
-5.22184	17.97945	21.31572
10.12476	2.81245	14.18963
21.46271	-15.26348	-0.08891
25.21348	3.06812	9.93285
1.00559	-11.66083	10.57930

'Panthera_tigris_21574_T10
1.75644	-60.34056	12.69124
3.18993	-8.88535	39.00848
3.33202	-4.99454	41.46164
8.32943	-3.97758	40.32170
13.99372	5.03242	44.86808
13.94680	0.08809	38.65395
8.08979	-1.07039	44.04332
-1.10965	-7.21235	43.34392
-5.46645	-1.17411	52.05007
-7.42626	-6.05930	46.87843
0.02873	-3.43981	47.04475
-2.33400	14.16366	40.64434
-12.84663	33.71996	25.45265
5.78948	25.42046	27.40959
-19.47789	19.13163	38.91801
-1.22286	-58.29126	0.68460
-0.49446	-29.05215	14.17329
0.55337	-19.11869	22.91390
-13.49630	-19.61263	23.95443
-8.00941	-26.20874	15.44012
-13.60703	-25.72771	18.07799
-8.61298	-20.51112	21.89369
8.85211	-14.38228	14.56680
2.09367	-24.78596	11.35213
7.37546	-22.00288	7.99155
2.99107	-20.69307	15.60146
-6.79964	-3.26754	15.69145
-19.68118	16.33526	3.41874
-28.05413	-2.18611	15.89735
4.66145	7.74049	1.64592

'Paradoxurus_hermaphroditus_4610_T09
4.06777	16.56157	-9.14493
3.77296	10.43278	0.88499
4.04777	9.73592	2.06824
3.79702	11.24946	2.72907
5.56741	11.42294	7.20181
3.45876	12.35245	5.06104
4.98234	10.78673	4.10870
3.90770	9.10270	0.28437
6.97503	6.74138	3.33292
5.21881	6.83406	0.83853
5.71493	8.35170	2.55510
2.30704	6.47538	6.07428
-2.44989	3.10080	8.39455
-1.09037	8.58059	8.78135
1.76615	2.01561	4.72794
-0.50425	17.81711	-13.54080
-2.35218	12.34336	-6.47767
-2.32382	12.14388	-5.89789
0.26102	7.70311	-3.56428
-2.85256	10.93378	-6.84956
-1.56774	9.08463	-6.94315
-1.30548	10.74058	-4.88531
-1.75916	13.00885	-0.63344
-3.75891	13.07189	-5.44302
-3.77327	14.41525	-3.66027
-2.06782	12.42100	-4.08237
-3.88993	8.25769	-0.96609
-8.31298	5.16686	1.87672
-4.29106	3.24090	-1.75579
-7.21361	10.82309	2.88058

'Paradoxurus_hermaphroditus_4610_T07
8.47006	7.62463	-2.06166
3.33129	-3.89150	7.08573
2.91067	-4.47954	8.81710
1.35001	-3.61706	7.08568
-0.41359	-3.59696	11.65245
-0.99552	-3.34081	8.88763
1.32220	-3.62096	10.27646
4.56328	-5.22837	7.64483
5.09160	-6.02756	12.02964
6.13073	-6.80656	9.03574
3.88461	-4.86930	9.96707
0.24186	-9.29116	10.33455
-1.62696	-14.85726	9.31225
-3.86465	-9.73206	9.37618
3.26380	-12.38912	10.27370
8.63333	7.62031	-6.14035
4.85172	-1.79189	-1.97698
3.67017	-4.39256	-0.65561
5.62178	-6.07521	1.27424
5.41995	-5.91435	-2.58123
6.13045	-6.45313	-1.06704
4.33857	-5.01009	-0.59007
1.24682	-3.93622	1.18182
2.01747	-4.52031	-2.62162
0.80362	-3.98154	-1.61684
3.04601	-4.47272	-0.59064
1.39910	-9.73954	0.64792
-1.18791	-14.70251	0.79686
4.44211	-12.66729	1.73573
-2.88092	-9.67602	0.99581

'Phoca_vitulina_M180.02_T01
-15.57267	41.63275	23.84442
-8.54496	25.82018	14.69547
-7.25543	23.88808	12.10578
-21.27422	20.42068	-1.20993
-27.30892	9.36316	3.68126
-30.87984	19.13369	2.82120
-20.70791	9.87908	1.10054
11.02575	22.45175	13.62096
12.90999	14.63225	22.93386
13.74277	21.94937	23.10368
11.02657	12.66640	15.71805
-2.23256	15.76981	1.65341
8.84329	11.26901	-18.31433
-10.50072	12.32510	-16.02739
15.57684	16.41111	-4.51678
-14.33492	49.12135	20.00188
-9.24448	38.47577	10.72237
-8.18788	35.41346	8.52196
8.64778	36.78916	11.82036
9.40384	46.51203	13.91618
10.32132	42.35728	16.76839
7.48514	44.12595	8.96060
-20.37280	33.48156	-1.70522
-24.21086	43.15306	-0.70196
-26.56311	38.60012	1.55674
-19.89365	41.69885	-2.99979
-2.34279	34.69515	-3.49572
6.63654	31.58901	-19.43474
13.25807	35.78002	-9.30583
-8.30542	33.30218	-19.18478

'Phoca_vitulina_M180.02_T07
270.39233	287.04123	280.34927
269.46460	263.17850	269.48001
270.27698	258.54028	266.30316
258.67120	248.32306	261.00336
258.17368	240.74335	259.87686
256.36572	245.61554	260.19406
260.46265	244.95062	260.87097
280.77805	250.62189	259.76221
281.80103	241.13992	258.55957
283.70950	247.40601	258.54385
279.24622	246.10762	259.91061
268.58951	245.54570	248.41760
267.96033	247.35573	229.38239
257.55884	247.79536	244.04962
279.38049	247.36993	242.50293
269.92874	292.57394	278.83029
270.22311	288.22400	270.48074
269.55499	281.39511	265.66309
279.98718	267.08554	260.21915
280.73294	277.62286	261.65274
283.82178	272.81686	261.32935
276.80356	272.39310	262.40463
256.45947	268.45169	261.22400
260.67569	278.66537	263.41501
255.87280	274.81201	262.58813
263.40216	273.31937	263.87994
268.47818	269.75076	248.76581
269.66852	269.10559	228.10748
279.67191	269.53897	236.05775
255.65979	269.65231	239.19955

'Proteles_cristatus_PH37.98_T01
254.07106	56.78941	238.13945
255.05170	47.85417	222.78030
254.43721	46.72421	220.90689
246.63324	45.67115	219.37912
244.55113	37.80770	218.57462
242.57516	43.32398	221.50635
247.67082	42.67464	219.02910
261.32980	46.09719	217.01270
262.79749	37.90661	215.79338
265.28076	42.57394	218.12204
259.84598	42.51657	217.19452
252.95833	43.66632	212.32385
250.82062	45.52170	203.14435
248.28915	44.40857	207.08383
255.67163	44.28050	206.38841
256.33789	59.29719	238.61238
254.91843	55.98079	222.86626
254.45772	56.60891	219.53667
260.28586	55.07147	214.90912
260.90564	61.36787	217.34317
262.65826	56.26476	217.49745
258.52530	57.13417	216.96402
247.01898	55.46179	217.68994
247.30780	61.29501	219.93753
245.20261	56.40331	220.97479
248.97630	57.53744	218.86153
252.44139	57.39222	211.47012
251.53763	59.03563	202.70117
257.34592	58.96058	203.88678
245.09605	58.84120	206.66675

'Proteles_cristatus_PH37.98_T02
259.36386	84.51325	234.34395
258.25421	76.41438	209.47559
257.78732	75.48302	205.54692
251.34296	75.96545	204.25500
248.22954	71.59331	203.03139
247.92406	73.66386	205.15765
251.11066	73.29877	203.00153
263.55075	74.33015	203.61157
264.18530	68.46739	201.30151
266.26239	70.54767	203.81299
262.10272	71.23423	202.24147
256.79428	74.57771	196.85126
256.74863	78.23108	187.60649
251.35970	76.81813	195.27831
263.28238	74.58730	194.88475
261.17120	89.61819	234.64482
[truncated: 461,602 more chars]
